# Supplementary material for: Migration arrest and transendothelial trafficking of human pathogenic-like Th17 cells are mediated by differentially positioned chemokines
Source: Nat Commun. 2025 Feb 26;16:1978. doi: 10.1038/s41467-025-57002-6 (PMC11861662; doi:10.1038/s41467-025-57002-6)
Supplement: Supplementary file 33 — Supplementary Data 1 [file 41467_2025_57002_MOESM33_ESM.xlsx]

## Sheet: TotalseqB
Cell surfaceantigen	Name	clone	Isotype	cat#	Dilution	Barcode Sequence
BCMA	TotalSeq™-B0056 anti-human CD269 (BCMA) Antibody	19F2	Mouse IgG2a, κ	357525	1/4 dilution	CAGATGATCCACCAT
CD10	TotalSeq™-B0062 anti-human CD10 Antibody	HI10a	Mouse IgG1, κ	312235	1/4 dilution	CAGCCATTCATTAGG
CD103 (Integrin αE)	TotalSeq™-B0145 anti-human CD103 (Integrin αE) Antibody	Ber-ACT8	Mouse IgG1, κ	350235	1/4 dilution	GACCTCATTGTGAAT
CD115 (CSF-1R)	TotalSeq™-B0398 anti-human CD115 (CSF-1R) Antibody	9-4D2-1E4	Rat IgG1, κ	347327	1/4 dilution	AATCACGGTCCTTGT
CD11b (ITGAM)	TotalSeq™-B0161 anti-human CD11b Antibody	ICRF44	Mouse IgG1, κ	301357	1/4 dilution	GACAAGTGATCTGCA
CD11c	TotalSeq™-B0053 anti-human CD11c Antibody	S-HCL-3	Mouse IgG2b, κ	371523	1/4 dilution	TACGCCTATAACTTG
CD127 (IL-7Rα)	TotalSeq™-B0390 anti-human CD127 (IL-7Rα) Antibody	A019D5	Mouse IgG1, κ	351354	1/4 dilution	GTGTGTTGTCCTATG
CD134 (OX40)	TotalSeq™-B0158 anti-human CD134 (OX40) Antibody	Ber-ACT35 (ACT35)	Mouse IgG1, κ	350037	1/4 dilution	AACCCACCGTTGTTA
CD137 (4-1BB)	TotalSeq™-B0355 anti-human CD137 (4-1BB) Antibody	4B4-1	Mouse IgG1, κ	309837	1/4 dilution	CAGTAAGTTCGGGAC
CD138	TotalSeq™-B0055 anti-human CD138 (Syndecan-1) Antibody	MI15	Mouse IgG1, k	356543	1/4 dilution	ACTCTTTCGTTTACG
CD152 (CTLA-4)	TotalSeq™-B0151 anti-human CD152 (CTLA-4) Antibody	BNI3	Mouse IgG2a, κ	369629	1/4 dilution	ATGGTTCACGTAATC
CD14	TotalSeq™-B0051 anti-human CD14 Antibody	63D3	Mouse IgG1, κ	367145	1/4 dilution	CAATCAGACCTATGA
CD16	TotalSeq™-B0083 anti-human CD16 Antibody	3G8	Mouse IgG1, κ	302063	1/4 dilution	AAGTTCACTCTTTGC
CD161 (KLRB1)	TotalSeq™-B0149 anti-human CD161 Antibody	HP-3G10	Mouse IgG1, κ	339949	1/4 dilution	GTACGCAGTCCTTCT
CD19	TotalSeq™-B0050 anti-human CD19 Antibody	HIB19	Mouse IgG1, k	302263	1/4 dilution	CTGGGCAATTACTCG
CD194 (CCR4)	TotalSeq™-B0071 anti-human CD194 (CCR4) Antibody	L291H4	Mouse IgG1, κ	359427	1/4 dilution	AGCTTACCTGCACGA
CD196 (CCR6)	TotalSeq™-B0143 anti-human CD196 (CCR6) Antibody	G034E3	Mouse IgG2b, κ	353445	1/4 dilution	GATCCCTTTGTCACT
CD20	TotalSeq™-B0100 anti-human CD20 Antibody	2H7	Mouse IgG2b, κ	302361	1/4 dilution	TTCTGGGTCCCTAGA
CD21	TotalSeq™-B0181 anti-human CD21 Antibody	Bu32	Mouse IgG1, k	354925	1/4 dilution	AACCTAGTAGTTCGG
CD22	TotalSeq™-B0393 anti-human CD22 Antibody	S-HCL-1	Mouse IgG2b, κ	363523	1/4 dilution	GGGTTGTTGTCTTTG
CD23 (FCER2)	TotalSeq™-B0897 anti-human CD23 Antibody	EBVCS-5	Mouse IgG1, κ	338527	1/4 dilution	TCTGTATAACCGTCT
CD226 (DNAM-1)	TotalSeq™-B0368 anti-human CD226 (DNAM-1) Antibody	11A8	Mouse IgG1, κ	338339	1/4 dilution	TCTCAGTGTTTGTGG
CD24	TotalSeq™-B0180 anti-human CD24 Antibody	ML5	Mouse IgG2a, κ	311145	1/4 dilution	AGATTCCTTCGTGTT
CD25	TotalSeq™-B0085 anti-human CD25 Antibody	BC96	Mouse IgG1, κ	302647	1/4 dilution	TTTGTCCTGTACGCC
CD268 (BAFF-R; TNFRSF13C)	TotalSeq™-B0215 anti-human CD268 (BAFF-R) Antibody	11C1	Mouse IgG1, κ	316929	1/4 dilution	CGAAGTCGATCCGTA
CD27	TotalSeq™-B0154 anti-human CD27 Antibody	O323	Mouse IgG1, k	302851	1/4 dilution	GCACTCCTGCATGTA
CD274 (B7-H1, PD-L1)	TotalSeq™-B0007 anti-human CD274 (B7-H1, PD-L1) Antibody	29E.2A3	Mouse IgG2b, κ	329749	1/4 dilution	GTTGTCCGACAATAC
CD275 (B7-H2, ICOSL)	TotalSeq™-B0009 anti-human CD275 (B7-H2, ICOSL) Antibody	2D3	Mouse IgG2b, κ	309421	1/4 dilution	GTGCATTCAACAGTA
CD278 (ICOS)	TotalSeq™-B0171 anti-human/mouse/rat CD278 (ICOS) Antibody	C398.4A	Armenian Hamster IgG	313551	1/4 dilution	CGCGCACCCATTAAA
CD279 (PD-1)	TotalSeq™-B0088 anti-human CD279 (PD-1) Antibody	EH12.2H7	Mouse IgG1, κ	329961	1/4 dilution	ACAGCGCCGTATTTA
CD28	TotalSeq™-B0386 anti-human CD28 Antibody	CD28.2	Mouse IgG1, κ	302961	1/4 dilution	TGAGAACGACCCTAA
CD29	TotalSeq™-B0369 anti-human CD29 Antibody	TS2/16	Mouse IgG1, κ	303033	1/4 dilution	GTATTCCCTCAGTCA
CD3	TotalSeq™-B0034 anti-human CD3 Antibody	UCHT1	Mouse IgG1, κ	300477	1/4 dilution	CTCATTGTAACTCCT
CD32 (FCGR2A)	TotalSeq™-B0142 anti-human CD32 Antibody	FUN-2	Mouse IgG2b, κ	303227	1/4 dilution	GCTTCCGAATTACCG
CD303 (BDCA-2)	TotalSeq™-B0370 anti-human CD303 (BDCA-2) Antibody	201A	Mouse IgG2a, κ	354243	1/4 dilution	GAGATGTCCGAATTT
CD314 (NKG2D)	TotalSeq™-B0165 anti-human CD314 (NKG2D) Antibody	1D11	Mouse IgG1, κ	320839	1/4 dilution	CGTGTTTGTTCCTCA
CD33	TotalSeq™-B0052 anti-human CD33 Antibody	P67.6	Mouse IgG1, κ	366635	1/4 dilution	TAACTCAGGGCCTAT
CD335 (NKp46)	TotalSeq™-B0101 anti-human CD335 (NKp46) Antibody	9 E2	Mouse IgG1, κ	331939	1/4 dilution	ACAATTTGAACAGCG
CD352 (SLAMF6)	TotalSeq™-B0864 anti-human CD352 (NTB-A) Antibody	NT-7	Mouse IgG1, κ	317215	1/4 dilution	AGTTTCCACTCAGGC
CD38	TotalSeq™-B0389 anti-human CD38 Antibody	HIT2	Mouse IgG1, k	303547	1/4 dilution	TGTACCCGCTTGTGA
CD4	TotalSeq™-B0072 anti-human CD4 Antibody	RPA-T4	Mouse IgG1, κ	300565	1/4 dilution	TGTTCCCGCTCAACT
CD40	TotalSeq™-B0031 anti-human CD40 Antibody	5C3	Mouse IgG1, κ	334352	1/4 dilution	CTCAGATGGAGTATG
CD44	TotalSeq™-B0125 anti-human CD44 Antibody	BJ18	Mouse IgG1, κ	338831	1/4 dilution	AATCCTTCCGAATGT
CD45RO	TotalSeq™-B0087 anti-human CD45RO Antibody	UCHL1	Mouse IgG2a, κ	304257	1/4 dilution	CTCCGAATCATGTTG
CD49d (ITGA4)	TotalSeq™-B0576 anti-human CD49d Antibody	9F10	Mouse IgG1, k	304347	1/4 dilution	CCATTCAACTTCCGG
CD56	TotalSeq™-B0047 anti-human CD56 (NCAM) Antibody	5.1H11	Mouse IgG1, κ	362561	1/4 dilution	TCCTTTCCTGATAGG
CD64	TotalSeq™-B0162 anti-human CD64 Antibody	10.1	Mouse IgG1, κ	305049	1/4 dilution	AAGTATGCCCTACGA
CD69	TotalSeq™-B0146 anti-human CD69 Antibody	FN50	Mouse IgG1, k	310949	1/4 dilution	GTCTCTTGGCTTAAA
CD79b	TotalSeq™-B0187 anti-human CD79b (Igβ) Antibody	CB3-1	Mouse IgG1, κ	341419	1/4 dilution	ATTCTTCAACCGAAG
CD8	TotalSeq™-B0046 anti-human CD8 Antibody	SK1	Mouse IgG1, κ	344757	1/4 dilution	GCGCAACTTGATGAT
CD80	TotalSeq™-B0005 anti-human CD80 Antibody	2D10	Mouse IgG1, κ	305241	1/4 dilution	ACGAATCAATCTGTG
CD86	TotalSeq™-B0006 anti-human CD86 Antibody	IT2.2	Mouse IgG2b, κ	305445	1/4 dilution	GTCTTTGTCAGTGCA
CD93	TotalSeq™-B0446 anti-human CD93 Antibody	VIMD2	Mouse IgG1, κ	336125	1/4 dilution	GCGCTACTTCCTTGA
CD95	TotalSeq™-B0156 anti-human CD95 (Fas) Antibody	DX2	Mouse IgG1, κ	305653	1/4 dilution	CCAGCTCATTAGAGC
CD98	TotalSeq™-B0374 anti-human CD98 Antibody	MEM-108	Mouse IgG1, κ	315609	1/4 dilution	GCACCAACAGCCATT
cKit	TotalSeq™-B0061 anti-human CD117 (c-kit) Antibody	104D2	Mouse IgG1, κ	313247	1/4 dilution	AGACTAATAGCTGAC
CXCR3	TotalSeq™-B0140 anti-human CD183 (CXCR3) Antibody	G025H7	Mouse IgG1, k	353751	1/4 dilution	GCGATGGTAGATTAT
CXCR4	TotalSeq™-B0366 anti-human CD184 (CXCR4) Antibody	12G5	Mouse IgG2a, κ	306541	1/4 dilution	TCAGGTCCTTTCAAC
CXCR5	TotalSeq™-B0144 anti-human CD185 (CXCR5) Antibody	J252D4	Mouse IgG1, κ	356943	1/4 dilution	AATTCAACCGTCGCC
GITR	TotalSeq™-B0360 anti-human CD357 (GITR) Antibody	108-17	Mouse IgG2a, κ	371231	1/4 dilution	ACCTTTCGACACTCG
HLA-DR	TotalSeq™-B0159 anti-human HLA-DR Antibody	L243	Mouse IgG2a, κ	307661	1/4 dilution	AATAGCGAGCAAGTA
IgD	TotalSeq™-B0384 anti-human IgD Antibody	IA6-2	Mouse IgG2a, κ	348247	1/4 dilution	CAGTCTCCGTAGAGT
IgG	TotalSeq™-B0375 anti-human IgG Fc Antibody	M1310G05	Rat IgG2a, κ	410729	1/4 dilution	CTGGAGCGATTAGAA
IgM	TotalSeq™-B0136 anti-human IgM Antibody	MHM-88	Mouse IgG1, κ	314549	1/4 dilution	TAGCGAGCCCGTATA
IL-6R(alpha)	TotalSeq™-B0819 anti-human CD126 (IL-6Rα) Antibody	UV4	Mouse IgG1, κ	352817	1/4 dilution	TGATGGGAGCTTATC
LOX-1 (ORL1)	TotalSeq™-B0591 anti-human LOX-1 Antibody	15C4	Mouse IgG2a, κ	358615	1/4 dilution	ACCCTTTACCGAATA
CD319 (SLAMF7, CRACC)	TotalSeq™-B0830 anti-human CD319 (CRACC) Antibody	162.1	Mouse IgG2b, κ	331825	1/4 dilution	AGTATGCCATGTCTT
TACI	TotalSeq™-B0247 anti-human CD267 (TACI) Antibody	1A1	Rat IgG2a, κ	311917	1/4 dilution	AGTGATGGAGCGAAC
TIGIT	TotalSeq™-B0089 anti-human TIGIT (VSTM3) Antibody	A15153G	Mouse IgG2a, κ	372727	1/4 dilution	TTGCTTACCGCCAGA
TCR Vα24-Jα18 (iNKT cell)	TotalSeq™-B0584 anti-human TCR Vα24-Jα18 (iNKT cell) Antibody	6B11	Mouse IgG1, κ	342933	1/4 dilution	AACTTCTGTGGTAGC
TCR Vα7.2 (MAIT T cells)	TotalSeq™-B0581 anti-human TCR Vα7.2 Antibody	3C10	Mouse IgG1, κ	351737	1/4 dilution	TACGAGCAGTATTCA
TCRgd	TotalSeq™-B0139 anti-human TCR γ/δ Antibody	B1	Mouse IgG1, κ	331233	1/4 dilution	CTTCCGATTCATTCA
Mouse IgG1, k	TotalSeq™-B0090 Mouse IgG1, κ isotype Ctrl Antibody	MOPC-21	Mouse IgG1, κ	400185	1/4 dilution	GCCGGACGACATTAA
Mouse IgG2a, κ	TotalSeq™-B0091 Mouse IgG2a, κ isotype Ctrl Antibody	MOPC-173	Mouse IgG2a, κ	400291	1/4 dilution	CTCCTACCTAAACTG
Mouse IgG2b, κ	TotalSeq™-B0092 Mouse IgG2b, κ isotype Ctrl Antibody	MPC-11	Mouse IgG2b, κ	400379	1/4 dilution	ATATGTATCACGCGA
Rat IgG1, κ	TotalSeq™-B0236 Rat IgG1, κ Isotype Ctrl Antibody	RTK4530	Rat IgG1, κ	400465	1/4 dilution	ATCAGATGCCCTCAT
Rat IgG2a, κ	TotalSeq™-B0238 Rat IgG2a, κ Isotype Ctrl Antibody	RTK2758	Rat IgG2a, κ	400581	1/4 dilution	AAGTCAGGTTCGTTT
Armenian Hamster IgG	TotalSeq™-B0241 Armenian Hamster IgG Isotype Ctrl Antibody	HTK888	Armenian Hamster IgG	400979	1/4 dilution	CCTGTCATTAAGACT
CCR2	TotalSeq™-B0242 anti-human CD192 (CCR2) Antibody	K036C2	Mouse IgG2a, κ	357237	1/4 dilution	GAGTTCCCTTACCTG
