# Supplementary material for: Migration arrest and transendothelial trafficking of human pathogenic-like Th17 cells are mediated by differentially positioned chemokines
Source: Nat Commun. 2025 Feb 26;16:1978. doi: 10.1038/s41467-025-57002-6 (PMC11861662; doi:10.1038/s41467-025-57002-6)
Supplement: Supplementary file 34 — Supplementary Data 2 [file 41467_2025_57002_MOESM34_ESM.xlsx]

## Sheet: Metadata_Fig3
SampleName..RML.	Batch	Gender	type	Diagnosis	Disease.duration..year.	EDSS	cluster0	cluster1	cluster2	cluster3	cluster4	cluster5	cluster6	cluster7	cluster8	cluster9	cluster10	cluster11	SUM_CD4
CSF_002	Batch1	M	CON	HD	NA	2	0	14	53	13	13	3	2	1	6	0	5	0	110
CSF_003	Batch1	M	MS	PP-MS	30.1	6	3	32	76	15	35	14	9	6	23	6	0	0	219
CSF_005	Batch1	F	MS	RR-MS	25.1	3	1	420	178	211	123	46	75	40	7	11	1	12	1125
CSF_006	Batch1	F	MS	RR-MS	29.8	2	1	1136	153	142	203	123	123	57	54	33	49	2	2076
CSF_007	Batch1	F	MS	PP-MS	31.2	6.5	3	485	414	467	246	334	70	100	11	54	3	15	2202
CSF_009	Batch1	M	CON	HD	NA	2	0	75	61	29	35	7	18	8	15	2	2	0	252
CSF_010	Batch1	F	MS	RR-MS	15.2	3	1	192	159	65	70	25	40	15	15	16	12	3	613
CSF_011	Batch1	M	CON	HD	NA	1.5	0	5	153	38	23	3	13	15	1	2	1	1	255
CSF_012	Batch1	M	MS	PP-MS	12.8	5.5	0	194	552	1002	112	244	376	29	19	32	6	2	2568
CSF_014	Batch1	M	MS	PP-MS	5.8	4	2038	54	6	4	6	39	7	63	152	41	14	17	2441
CSF_015	Batch1	F	MS	PP-MS	19.8	5	1295	4	10	2	1	48	7	8	120	26	13	1	1535
CSF_024	Batch1	M	MS	PP-MS	25.2	5.5	1	11	6	6	7	1	1	5	1	1	2	0	42
CSF_025	Batch1	M	MS	SP-MS	16.2	6	1	0	1	0	0	0	0	1	1	1	1	1	7
CSF_027	Batch1	F	MS	RR-MS	10.1	5.5	2	17	7	9	2	3	1	2	5	0	0	0	48
CSF_033	Batch2	M	CON	NIND	18.3	2	1	305	326	121	75	26	42	40	16	5	13	6	976
CSF_037	Batch2	M	CON	NIND	0	3.5	12	5	43	26	13	21	10	10	7	1	10	1	159
CSF_039	Batch2	F	MS	SP-MS	29.3	5	2	4	2	0	2	0	0	2	12	0	0	4	28
CSF_040	Batch2	F	MS	SP-MS	7.8	4.5	12	5	43	26	13	21	10	10	7	1	10	1	159
CSF_041	Batch2	F	CON	NIND	3.4	4.5	3	56	12	9	20	4	8	4	2	2	4	1	125
CSF_044	Batch2	M	CON	HD	NA	3	0	12	16	8	11	6	1	6	0	3	2	0	65
CSF_045	Batch2	M	MS	SP-MS	18.1	7	26	23	492	303	64	149	65	255	43	16	4	8	1448
CSF_046	Batch2	M	MS	RR-MS	48.4	4.5	1	2	1	0	1	0	0	1	6	0	0	2	14
CSF_047	Batch2	M	MS	RR-MS	0.87	4.5	14	158	88	37	38	12	12	11	35	2	26	2	435
CSF_048	Batch2	M	MS	RR-MS	13.9	3	2	6	10	14	8	4	0	4	2	2	2	0	54
CSF_050	Batch2	M	MS	RR-MS	0.85	3.5	3	11	19	14	10	2	4	3	1	1	2	0	70
CSF_054	Batch2	F	CON	OIND	0.42	3.5	31	1	32	13	15	8	5	2	2	0	0	0	109
CSF_055	Batch2	F	MS	SP-MS	47.9	6.5	2	2	2	2	4	1	2	0	2	0	0	0	17

## Sheet: Abbreviations
RR-MS	Relapsing remitting MS
SP-MS	Secondary progressive MS
PP-MS	Primary progressive MS
OIND	Other inflammatory neurological disease
NIND	Non-inflammatory neurological disease
HD	Healthy donor
EDSS	Expanded Disability Status Scale
