# Supplementary material for: Migration arrest and transendothelial trafficking of human pathogenic-like Th17 cells are mediated by differentially positioned chemokines
Source: Nat Commun. 2025 Feb 26;16:1978. doi: 10.1038/s41467-025-57002-6 (PMC11861662; doi:10.1038/s41467-025-57002-6)
Supplement: Supplementary file 37 — Source Data [file 41467_2025_57002_MOESM37_ESM.zip]

Archive with 52 entries (52 files):
-  Figure 4c CCL20 Trafficking.xlsx
- __MACOSX/._ Figure 4c CCL20 Trafficking.xlsx
-  Figure 4d.MVC Trafficking.xlsx
- __MACOSX/._ Figure 4d.MVC Trafficking.xlsx
-  Figure 4e.BMS22  Trafficking.xlsx
- __MACOSX/._ Figure 4e.BMS22  Trafficking.xlsx
- Figure 1e.Cytokine data.xlsx
- __MACOSX/._Figure 1e.Cytokine data.xlsx
- Figure 1f.Cytokine ELISA .xlsx
- __MACOSX/._Figure 1f.Cytokine ELISA .xlsx
- Figure 3b CCR6CCR2 Violin plot.xlsx
- __MACOSX/._Figure 3b CCR6CCR2 Violin plot.xlsx
- Figure 3c,d CCR2CCR6 Freq dist.xlsx
- __MACOSX/._Figure 3c,d CCR2CCR6 Freq dist.xlsx
- Figure 3e Cluster proportion.xlsx
- __MACOSX/._Figure 3e Cluster proportion.xlsx
- Figure 3f Protein cluster violin.xlsx
- __MACOSX/._Figure 3f Protein cluster violin.xlsx
- Figure 3g Gene exp cluster.xlsx
- __MACOSX/._Figure 3g Gene exp cluster.xlsx
- Figure 3h Gene CCR6CCR2 type.xlsx
- __MACOSX/._Figure 3h Gene CCR6CCR2 type.xlsx
- Figure 4a Trafficking .xlsx
- __MACOSX/._Figure 4a Trafficking .xlsx
- Figure 4b PTX Trafficking .xlsx
- __MACOSX/._Figure 4b PTX Trafficking .xlsx
- Figure 5 a Trafficking TNFA IFNG.xlsx
- __MACOSX/._Figure 5 a Trafficking TNFA IFNG.xlsx
- Figure 5 b Trafficking TNFA IFNG.AMG487.xlsx
- __MACOSX/._Figure 5 b Trafficking TNFA IFNG.AMG487.xlsx
- Figure 6 a  ELISA.xlsx
- __MACOSX/._Figure 6 a  ELISA.xlsx
- Figure 7a .xlsx
- __MACOSX/._Figure 7a .xlsx
- Figure 7c .xlsx
- __MACOSX/._Figure 7c .xlsx
- Supplementary figure. 2b.Surface staining.xlsx
- __MACOSX/._Supplementary figure. 2b.Surface staining.xlsx
- Supplementary figure. 4a.xlsx
- __MACOSX/._Supplementary figure. 4a.xlsx
- Supplementary figure.4b.dot plot.xlsx
- __MACOSX/._Supplementary figure.4b.dot plot.xlsx
- Supplementary figure.4c.xlsx
- __MACOSX/._Supplementary figure.4c.xlsx
- Supplementary figure.5a.chemokine RNA expression.xlsx
- __MACOSX/._Supplementary figure.5a.chemokine RNA expression.xlsx
- Supplementary figure.5b.chemokine RNA expression.xlsx
- __MACOSX/._Supplementary figure.5b.chemokine RNA expression.xlsx
- Supplementary figure.6b.xlsx
- __MACOSX/._Supplementary figure.6b.xlsx
- Supplementary figure.S5c.xlsx
- __MACOSX/._Supplementary figure.S5c.xlsx
