# Supplementary material for: Migration arrest and transendothelial trafficking of human pathogenic-like Th17 cells are mediated by differentially positioned chemokines
Source: Nat Commun. 2025 Feb 26;16:1978. doi: 10.1038/s41467-025-57002-6 (PMC11861662; doi:10.1038/s41467-025-57002-6)
Supplement: Supplementary file 37 — Source Data [file 41467_2025_57002_MOESM37_ESM.zip › Figure 4c CCL20 Trafficking.xlsx]

## Sheet: Trafficking
	N						N with inhibitor						6N2N						6N2N with inhibitor						6L2N						6L2N with inhibitor						6H2N						6H2N with ingihitor						6P2P
Rolling	19	13	4	9	6	11	17	8	6	7	5	8	23	15	32	12	22	24	22	21	22	11	25	21	32	32	41	30	30	32	32	32	41	30	30	32	37	38	46	37	34	42	32	42	30	32	30	39	47
Arrest	0	0	0	0	0	0	0	0	0	0	0	0	8	8	15	3	5	10	8	12	15	2	4	8	12	24	17	20	18	18	9	14	10	12	14	8	22	30	24	24	19	23	10	24	12	8	10	12	25
TEM	0	0	0	0	0	0	0	0	0	0	0	0	0	0	0	0	0	0	0	0	0	0	0	0	0	2	0	0	1	0	0	0	0	0	0	0	3	4	3	1	3	0	0	1	0	0	0	0	21
[truncated: 11 more columns]

## Sheet: Arrest over rolling
	N						N with inhibitor						6N2N						6N2N with inhibitor						6L2N						6L2N with inhibitor						6H2N						6H2N with ingihitor						6P2P
Arrest/Rolling	0	0	0	0	0	0	0	0	0	0	0	0	34.7826	53.3333	46.875	25	22.7273	41.6667	36.3636	57.1429	68.1818	18.1818	16	38.0952	37.5	75	41.4634	66.6667	60	56.25	28.125	43.75	24.3902	40	46.6667	25	59.4595	78.9474	52.1739	64.8649	55.8824	54.7619	31.25	57.1429	40	25	33.3333	30.7692	53.1915
				Arrest/Rolling				Arrest/Rolling				Arrest/Rolling
				6N2N				6L2N				6H2N
				vs.				vs.				vs.
				6N2N				6L2N				6H2N
				Wilcoxon matched-pairs signed rank test				Wilcoxon matched-pairs signed rank test				Wilcoxon matched-pairs signed rank test
				P value	>0.9999			P value	0.0312			P value	0.0312
				Exact or approximate P value?	Exact			Exact or approximate P value?	Exact			Exact or approximate P value?	Exact
				P value summary	ns			P value summary	*			P value summary	*
				Significantly different (P < 0.05)?	No			Significantly different (P < 0.05)?	Yes			Significantly different (P < 0.05)?	Yes
				One- or two-tailed P value?	Two-tailed			One- or two-tailed P value?	Two-tailed			One- or two-tailed P value?	Two-tailed
				Sum of positive, negative ranks	10.00 , -11.00			Sum of positive, negative ranks	0.000 , -21.00			Sum of positive, negative ranks	0.000 , -21.00
				Sum of signed ranks (W)	-1			Sum of signed ranks (W)	-21			Sum of signed ranks (W)	-21
				Number of pairs	6			Number of pairs	6			Number of pairs	6
				Number of ties (ignored)	0			Number of ties (ignored)	0			Number of ties (ignored)	0
[truncated: 11 more columns]

## Sheet: TEM over arrest
	N						N with inhibitor						6N2N						6N2N with inhibitor						6L2N						6L2N with inhibitor						6H2N						6H2N with ingihitor						6P2P
TEM/Arrested	0	0	0	0	0	0	0	0	0	0	0	0	0	0	0	0	0	0	0	0	0	0	0	0	0	8.33333	0	0	5.55556	0	0	0	0	0	0	0	13.6364	13.3333	12.5	4.16667	15.7895	0	0	4.16667	0	0	0	0	84
[truncated: 11 more columns]
