# Supplementary material for: Migration arrest and transendothelial trafficking of human pathogenic-like Th17 cells are mediated by differentially positioned chemokines
Source: Nat Commun. 2025 Feb 26;16:1978. doi: 10.1038/s41467-025-57002-6 (PMC11861662; doi:10.1038/s41467-025-57002-6)
Supplement: Supplementary file 37 — Source Data [file 41467_2025_57002_MOESM37_ESM.zip › Figure 4d.MVC Trafficking.xlsx]

## Sheet: MVC Trafficking
	N						N with inhibitor						6N2N						6N2N with inhibitor						6L2N						6L2N with ingihitor						6H2N						6H2N with inhibitor						6P2P
ROLLING	8	15	10	4	12	11	14	17	8	3	13	9	25	29	21	23	18	21	24	25	22	22	21	18	33	32	25	35	31	25	38	33	28	13	29	19	46	39	36	43	41	37	48	37	34	49	37	30	50
ARREST	0	0	0	0	0	0	0	0	0	0	0	0	8	7	10	6	10	8	9	6	12	4	11	0	10	8	8	8	14	11	11	6	10	2	12	1	14	12	19	12	25	12	10	4	14	12	22	5	18
TEM	0	0	0	0	0	0	0	0	0	0	0	0	0	0	0	0	0	0	0	0	0	0	0	0	0	0	1	0	0	0	0	0	1	0	0	0	3	1	3	2	4	0	1	0	4	3	3	0	9
[truncated: 11 more columns]

## Sheet: Arrested over rolling
	N						N with inhibitor						6N2N						6N2N with inhibitor						6L2N						6L2N with ingihitor						6H2N						6H2N with inhibitor						6P2P
Arrested/Rolling	0	0	0	0	0	0	0	0	0	0	0	0	32	24.1379	47.619	26.087	55.5556	38.0952	37.5	24	54.5455	18.1818	52.381	0	30.303	25	32	22.8571	45.1613	44	28.9474	18.1818	35.7143	15.3846	41.3793	5.26316	30.4348	30.7692	52.7778	27.907	60.9756	32.4324	20.8333	10.8108	41.1765	24.4898	59.4595	16.6667	36
		Arrested/Rolling					Arrested/Rolling				Arrested/Rolling				Arrested/Rolling
		6N2N					6L2N				6H2N				6P2P
		vs.					vs.				vs.				vs.
		6N2N					6L2N				6H2N				6P2P
		Wilcoxon matched-pairs signed rank test					Wilcoxon matched-pairs signed rank test				Wilcoxon matched-pairs signed rank test				Wilcoxon matched-pairs signed rank test
		P value	0.5625				P value	0.0938			P value	0.0312			P value	0.0312
		Exact or approximate P value?	Exact				Exact or approximate P value?	Exact			Exact or approximate P value?	Exact			Exact or approximate P value?	Exact
		P value summary	ns				P value summary	ns			P value summary	*			P value summary	*
		Significantly different (P < 0.05)?	No				Significantly different (P < 0.05)?	No			Significantly different (P < 0.05)?	Yes			Significantly different (P < 0.05)?	Yes
		One- or two-tailed P value?	Two-tailed				One- or two-tailed P value?	Two-tailed			One- or two-tailed P value?	Two-tailed			One- or two-tailed P value?	Two-tailed
		Sum of positive, negative ranks	7.000 , -14.00				Sum of positive, negative ranks	2.000 , -19.00			Sum of positive, negative ranks	0.000 , -21.00			Sum of positive, negative ranks	0.000 , -21.00
		Sum of signed ranks (W)	-7				Sum of signed ranks (W)	-17			Sum of signed ranks (W)	-21			Sum of signed ranks (W)	-21
		Number of pairs	6				Number of pairs	6			Number of pairs	6			Number of pairs	6
		Number of ties (ignored)	0				Number of ties (ignored)	0			Number of ties (ignored)	0			Number of ties (ignored)	0
[truncated: 11 more columns]

## Sheet: TEM over arrest
	N						N with inhibitor						6N2N						6N2N with inhibitor						6L2N						6L2N with ingihitor						6H2N						6H2N with inhibitor						6P2P
TEM/Arreste	0	0	0	0	0	0	0	0	0	0	0	0	0	0	0	0	0	0	0	0	0	0	0		0	0	12.5	0	0	0	0	0	10	0	0	0	21.4286	8.33333	15.7895	16.6667	16	0	10	0	28.5714	25	13.6364	0	50
			Table Analyzed	TEM/Arrest
			Column K	6P2P
			vs.	vs.
			Column J	6P2P
			Wilcoxon matched-pairs signed rank test
			P value	0.0938
			Exact or approximate P value?	Exact
			P value summary	ns
			Significantly different (P < 0.05)?	No
			One- or two-tailed P value?	Two-tailed
			Sum of positive, negative ranks	2.000 , -19.00
			Sum of signed ranks (W)	-17
			Number of pairs	6
			Number of ties (ignored)	0
[truncated: 11 more columns]
