# Supplementary material for: Migration arrest and transendothelial trafficking of human pathogenic-like Th17 cells are mediated by differentially positioned chemokines
Source: Nat Commun. 2025 Feb 26;16:1978. doi: 10.1038/s41467-025-57002-6 (PMC11861662; doi:10.1038/s41467-025-57002-6)
Supplement: Supplementary file 37 — Source Data [file 41467_2025_57002_MOESM37_ESM.zip › Figure 4e.BMS22 Trafficking.xlsx]

## Sheet: Trafficking
	N					N with inhibitor					6N2N					6N2N with inhibitor					6L2N					6L2N with inhibitor					6H2N					6H2N with inhibitor					6P2P					6P2Pwith inhibitor
ROLLING	17	7	8	8	5				9	4	48	58	25	28	28				27	26	50	52	52	44	29				51	32	53	72	49	48	40	55	60	48	44	42	63	68	62	37	46	59	56	62	48
ARREST	4	0	1	0	0				0	0	44	6	9	16	15				10	12	28	25	34	31	14				30	12	41	40	38	28	18	38	28	30	28	19	48	41	50	37	27	28	39	32	35
TEM	0	0	0	0	0				0	0	1	0	0	0	0				0	0	1	0	0	1	1				1	1	3	2	3	3	1	3	0	2	2	1	24	19	17	31	23	2	3	1	2
																																					Discovery?	P value	Mean of 6P2P	Mean of 6P2P	Difference	SE of difference	t ratio	df	q value
																																				ROLLING	No	0.93	55.2	54.6	0.6	6.519	0.09204	8	0.63
																																				ARREST	No	0.11	40.6	32	8.6	4.75	1.811	8	0.11
																																				TEM	Yes	<0.001	22.8	2.4	20.4	2.47	8.26	8	<0.001
[truncated: 1 more columns]

## Sheet: Arrest over rolling
	N					N with inhibitor					6N2N					6N2N with inhibitor					6L2N					6L2N with inhibitor					6H2N					6H2N with inhibitor					6P2P					6P2Pwith inhibitor
ARREST/ROLLING	23.5294	0	12.5	0	0	0	0	0	0	0	91.6667	10.3448	36	57.1429	53.5714				37.037	46.1538	56	48.0769	65.3846	70.4545	48.2759				58.8235	37.5	77.3585	55.5556	77.551	58.3333	45	69.0909	46.6667	62.5	63.6364	45.2381	76.1905	60.2941	80.6452	100	58.6957	47.4576	69.6429	51.6129	72.9167
						6H2N				6P2P			6P2P
						vs.				vs.			vs.
						6N2N				6N2N			6L2N
						Paired t test				Paired t test			Paired t test
						P value 0.5175				P value	0.3748		P value	0.8169
						P value summary ns				P value summary	ns		P value summary	ns
						Significantly different (P < 0.05)? No				Significantly different (P < 0.05)?	No		Significantly different (P < 0.05)?	No
						One- or two-tailed P value? Two-tailed				One- or two-tailed P value?	Two-tailed		One- or two-tailed P value?	Two-tailed
						t, df "t=0.7090,	df=4"			t, df	t=1.497, df=1		t, df	t=0.2472, df=4
						Number of pairs 5				Number of pairs	2		Number of pairs	5
[truncated: 1 more columns]

## Sheet: TEM over arrest
	N					N with inhibitor					6N2N					6N2N with inhibitor					6L2N					6L2N with inhibitor					6H2N					6H2N with inhibitor					6P2P					6P2Pwith inhibitor
TEM/Arreste	0	0	0	0	0	0	0	0	0	0	2.27273	0	0	0	0				0	0	3.57143	0	0	3.22581	7.14286				3.33333	8.33333	7.31707	5	7.89474	10.7143	5.55556	7.89474	0	6.66667	7.14286	5.26316	50	46.3415	34	83.7838	85.1852	7.14286	7.69231	3.125	5.71429
TraffickingBMS22
					6P2P
					vs.
					6P2P
					Paired t test
					P value	0.0049
					P value summary	**
					Significantly different (P < 0.05)?	Yes
					One- or two-tailed P value?	Two-tailed
					t, df	t=5.638, df=4
					Number of pairs	5
[truncated: 1 more columns]
