# Supplementary material for: Migration arrest and transendothelial trafficking of human pathogenic-like Th17 cells are mediated by differentially positioned chemokines
Source: Nat Commun. 2025 Feb 26;16:1978. doi: 10.1038/s41467-025-57002-6 (PMC11861662; doi:10.1038/s41467-025-57002-6)
Supplement: Supplementary file 37 — Source Data [file 41467_2025_57002_MOESM37_ESM.zip › Figure 1e.Cytokine data.xlsx]

## Sheet: Sheet1
	Naïve					CCR6-CCR2-					CCR6LowCCR2-					CCR6HiCCR2-					CCR6HiCCR2+
	donor 1	donor 2	donor 3	donor4		donor 1	donor 2	donor 3	donor4		donor 1	donor 2	donor 3	donor4		donor 1	donor 2	donor 3	donor4		donor 1	donor 2	donor 3	donor4
IFN-γ	1.49	5.91	0.47	0.89		18.4	15.6	25	41.7		33.6	13.8	15.5	41.5		17.7	12.7	15.1	24		46	20.7	66.1	69.6
TNF-α	3.54	1.77	0.95	1.75		35.1	21	15.3	32.5		46.4	39.8	40.6	39.1		64.5	63.3	55.7	48.2		87	59.8	81.2	71.8
GM-CSF	1.01	1.31	5.63	0.61		12.8	6.23	13.5	14.2		14.3	14.8	21.3	28		22.5	23.8	29.5	35.2		47.9	36.7	57	60.9
IL-17A	0.76	0.56	0.2	0.38		1.43	0.81	0.37	0.08		1.03	1.73	2.38	1.51		4.5	7.2	14	17.9		5.1	5.95	6.3	9.2
CCL20	0.19	0.07	1.59	2.02		0.49	0.05	0.13	0.16		1.48	0.63	0.15	0.15		11.9	5.14	0.15	1.15		17.6	4.72	15.7	16
