# Supplementary material for: Migration arrest and transendothelial trafficking of human pathogenic-like Th17 cells are mediated by differentially positioned chemokines
Source: Nat Commun. 2025 Feb 26;16:1978. doi: 10.1038/s41467-025-57002-6 (PMC11861662; doi:10.1038/s41467-025-57002-6)
Supplement: Supplementary file 37 — Source Data [file 41467_2025_57002_MOESM37_ESM.zip › Figure 1f.Cytokine ELISA .xlsx]

## Sheet: GM-CSF
GM-CSF	Naïve							CCR6-CCR2-							CCR6LowCCR2-							CCR6HiCCR2-							CCR6HiCCR2+
Stimulants	Donor1	Donor2	Donor3	Donor4	Donor5	Donor6		Donor1	Donor2	Donor3	Donor4	Donor5	Donor6		Donor1	Donor2	Donor3	Donor4	Donor5	Donor6		Donor1	Donor2	Donor3	Donor4	Donor5	Donor6		Donor1	Donor2	Donor3	Donor4	Donor5	Donor6
IL12 + IL18	-6.70148	5.13331	-1.4038	-5.23193	-1.35911	4.31757		-6.17969	5.08546	0.21925	-6.65947	-0.826067	6.32841		-1.59955	16.0565	3.60918	-5.71859	-0.252026	4.23015		-5.03949	5.23641	5.08842	-8.05456	-0.334031	8.19352		9.76384	1.61333	13.9639	10.325	19.9215	32.6149
IL12+I L23+ IL1β + TNF-α	-6.81744	6.09043	-1.69144	-0.81955	1.4701	6.27012		-4.71096	15.3745	11.745	6.46413	2.59768	11.3992		15.2136	11.448	23.7433	4.89059	7.06701	10.7872		7.56074	51.1086	108.163	43.6125	45.6303	90.0548		110.856	161.293	288.096	217.318	375.786	455.123

## Sheet: IFNG
IFNG
	Naïve							CCR6-CCR2-							CCR6LowCCR2-							CCR6HiCCR2-							CCR6HiCCR2+
Stimulants	Donor1	Donor2	Donor3	Donor4	Donor5	Donor6		Donor1	Donor2	Donor3	Donor4	Donor5	Donor6		Donor1	Donor2	Donor3	Donor4	Donor5	Donor6		Donor1	Donor2	Donor3	Donor4	Donor5	Donor6		Donor1	Donor2	Donor3	Donor4	Donor5	Donor6
IL12 + IL18	3.228	-26.1105	-29.5089	-12.387	24.4783	32.8814		94.275	457.609	808.069	154.5	306.959	293.566		280.052	357.604	1717.38	609.846	436.288	928.284		697.845	1587.06	2869.47	2014.42	1216.2	1733.63		2859.24	904.209	4470.94	4149.17	4281.38	4417.12
IL12+I L23+ IL1β + TNF-α	-0.7276	8.7393	-14.5382	7.526	91.6283	78.2617		198.075	2393	1762.42	619.649	875.296	793.555		389.172	1327.44	2890.69	1963.87	1448.04	1942.89		932.18	4222.99	4219.18	3033.43	3195.91	3259.32		3166.96	4834.2	5406.16	4356.07	5176.74	4085.64
