# Supplementary material for: Migration arrest and transendothelial trafficking of human pathogenic-like Th17 cells are mediated by differentially positioned chemokines
Source: Nat Commun. 2025 Feb 26;16:1978. doi: 10.1038/s41467-025-57002-6 (PMC11861662; doi:10.1038/s41467-025-57002-6)
Supplement: Supplementary file 37 — Source Data [file 41467_2025_57002_MOESM37_ESM.zip › Figure 3b CCR6CCR2 Violin plot.xlsx]

## Sheet: CCR6.CCR2_Vln
	Hu.CD196	ident			Hu.CD192	ident
Batch2_csf24_ACCCGTTAGTTACCCA-1	63.3527	2		Batch2_csf24_ACCCGTTAGTTACCCA-1	66.7782	2
Batch2_csf24_ACTACTAGTAGCCCGT-1	14.6911	4		Batch2_csf24_ACTACTAGTAGCCCGT-1	332.543	4
Batch2_csf24_AGCTGGCAGTTGCGCT-1	80.6783	1		Batch2_csf24_AGCTGGCAGTTGCGCT-1	18.2575	1
Batch2_csf24_AGGCCAGGTATGGTGA-1	31.9501	1		Batch2_csf24_AGGCCAGGTATGGTGA-1	357.359	1
Batch2_csf24_AGGCTTTGTTTGGGCC-1	168.811	1		Batch2_csf24_AGGCTTTGTTTGGGCC-1	607.75	1
Batch2_csf24_ATACCTGTCTACTACG-1	10.0573	3		Batch2_csf24_ATACCTGTCTACTACG-1	93.3666	3
Batch2_csf24_ATATAGGTCATGCATT-1	18.0905	2		Batch2_csf24_ATATAGGTCATGCATT-1	319.713	2
Batch2_csf24_CACTCCCTCGTAACTT-1	166.525	6		Batch2_csf24_CACTCCCTCGTAACTT-1	501.6	6
Batch2_csf24_CAGCGAATCGGGATGC-1	9.68549	7		Batch2_csf24_CAGCGAATCGGGATGC-1	225.534	7
Batch2_csf24_CATCGGTTCGTTCAAT-1	146.131	7		Batch2_csf24_CATCGGTTCGTTCAAT-1	293.378	7
Batch2_csf24_CCACTATCATCCAAGA-1	42.7166	10		Batch2_csf24_CCACTATCATCCAAGA-1	-247.064	10
Batch2_csf24_CCAGGTTTCAATACAG-1	12.5025	7		Batch2_csf24_CCAGGTTTCAATACAG-1	149.5	7
Batch2_csf24_CCATCATCACGTAGTA-1	173.795	4		Batch2_csf24_CCATCATCACGTAGTA-1	757.504	4
Batch2_csf24_CCTGTTGCAATCTCTA-1	60.8731	1		Batch2_csf24_CCTGTTGCAATCTCTA-1	289.694	1
Batch2_csf24_CGATTCATCAACATTC-1	55.4251	2		Batch2_csf24_CGATTCATCAACATTC-1	604.108	2
Batch2_csf24_CGCATCCCAGGACTAC-1	134.672	8		Batch2_csf24_CGCATCCCAGGACTAC-1	815.633	8
Batch2_csf24_CGTTACTCATACTTCA-1	149.55	3		Batch2_csf24_CGTTACTCATACTTCA-1	35.4671	3
Batch2_csf24_GACTTCGGTGTTTGGT-1	7.82989	3		Batch2_csf24_GACTTCGGTGTTTGGT-1	239.444	3
Batch2_csf24_GAGGGAGTCGCACACT-1	22.7244	1		Batch2_csf24_GAGGGAGTCGCACACT-1	487.23	1
Batch2_csf24_GAGTAATGTCCATTAA-1	10.7272	3		Batch2_csf24_GAGTAATGTCCATTAA-1	19.7126	3
Batch2_csf24_GATCGATAGAACCTAA-1	-19.7546	10		Batch2_csf24_GATCGATAGAACCTAA-1	202.169	10
Batch2_csf24_GATGCACCAGCTCATT-1	24.1137	4		Batch2_csf24_GATGCACCAGCTCATT-1	94.129	4
Batch2_csf24_GATGGACGTATGGGAC-1	9.33414	1		Batch2_csf24_GATGGACGTATGGGAC-1	437.379	1
Batch2_csf24_GCCCATTAGTCTTGCA-1	152.831	2		Batch2_csf24_GCCCATTAGTCTTGCA-1	222.568	2
Batch2_csf24_GCCTCATAGTCAGGCA-1	26.6155	7		Batch2_csf24_GCCTCATAGTCAGGCA-1	187.3	7
Batch2_csf24_GCGGATTCAATACTGG-1	158.55	1		Batch2_csf24_GCGGATTCAATACTGG-1	451.812	1
Batch2_csf24_GCTGGATCAGGATCCG-1	164.16	0		Batch2_csf24_GCTGGATCAGGATCCG-1	15.05	0
Batch2_csf24_GGAATCTAGATAATCG-1	12.3594	4		Batch2_csf24_GGAATCTAGATAATCG-1	484.162	4
Batch2_csf24_GGCAAGCTCATTACCG-1	167.017	4		Batch2_csf24_GGCAAGCTCATTACCG-1	620.813	4
Batch2_csf24_GGCATGATCCAATTAC-1	145.143	2		Batch2_csf24_GGCATGATCCAATTAC-1	532.258	2
Batch2_csf24_GGTTTACGTTGCACTG-1	102.887	5		Batch2_csf24_GGTTTACGTTGCACTG-1	209.616	5
Batch2_csf24_GTTGAGCCATTCAACC-1	199.296	9		Batch2_csf24_GTTGAGCCATTCAACC-1	9.25818	9
Batch2_csf24_TAACCGCTCCAACTAT-1	21.5861	4		Batch2_csf24_TAACCGCTCCAACTAT-1	363.895	4
Batch2_csf24_TATGAGCAGGCTAGAT-1	7.5084	1		Batch2_csf24_TATGAGCAGGCTAGAT-1	530.074	1
Batch2_csf24_TCCTTGAAGGATGAAG-1	203.427	4		Batch2_csf24_TCCTTGAAGGATGAAG-1	505.087	4
Batch2_csf24_TCGTTATAGTAAACCA-1	23.5158	3		Batch2_csf24_TCGTTATAGTAAACCA-1	114.188	3
Batch2_csf24_TGATTACTCTCAAACT-1	150.54	1		Batch2_csf24_TGATTACTCTCAAACT-1	475.563	1
Batch2_csf24_TGCTAACGTCGTTCGA-1	14.1083	1		Batch2_csf24_TGCTAACGTCGTTCGA-1	150.976	1
Batch2_csf24_TGTCTTGAGACCTTGC-1	31.6183	2		Batch2_csf24_TGTCTTGAGACCTTGC-1	603.115	2
Batch2_csf24_TGTTGCATCGGTAAAC-1	20.2681	1		Batch2_csf24_TGTTGCATCGGTAAAC-1	543.757	1
Batch2_csf24_TGTTGGTGTTTCCAAA-1	11.9141	7		Batch2_csf24_TGTTGGTGTTTCCAAA-1	156.019	7
Batch2_csf24_TTGCGCTAGTCAATAG-1	33.0277	3		Batch2_csf24_TTGCGCTAGTCAATAG-1	125.787	3
Batch2_csf25_ACCCTAATCGCGTTAC-1	45.7063	2		Batch2_csf25_ACCCTAATCGCGTTAC-1	40.3628	2
Batch2_csf25_CCGAAAGTCCAAACGG-1	140.748	8		Batch2_csf25_CCGAAAGTCCAAACGG-1	20.471	8
Batch2_csf25_CCTAGGTTCGTCCATA-1	114.254	9		Batch2_csf25_CCTAGGTTCGTCCATA-1	13.7748	9
Batch2_csf25_CTAAATGAGCGAATGT-1	177.773	7		Batch2_csf25_CTAAATGAGCGAATGT-1	15.8405	7
Batch2_csf25_GGCACAATCAGGTAGT-1	151.865	0		Batch2_csf25_GGCACAATCAGGTAGT-1	16.6547	0
Batch2_csf25_GGTAATGGTCTCAGCA-1	56.0602	10		Batch2_csf25_GGTAATGGTCTCAGCA-1	-224.544	10
Batch2_csf25_TGACAACAGCTAAACA-1	223.828	11		Batch2_csf25_TGACAACAGCTAAACA-1	0.680806	11
Batch2_csf27_AAGGCTGTCAATGTTC-1	188.201	2		Batch2_csf27_AAGGCTGTCAATGTTC-1	6.57835	2
Batch2_csf27_AGCCTTTCAGATTCGA-1	33.3219	3		Batch2_csf27_AGCCTTTCAGATTCGA-1	10.6075	3
Batch2_csf27_AGCGACTCACGGGCTA-1	78.8992	4		Batch2_csf27_AGCGACTCACGGGCTA-1	7.98038	4
Batch2_csf27_AGCTACCTCGCGGAAC-1	114.677	1		Batch2_csf27_AGCTACCTCGCGGAAC-1	-1.11495	1
Batch2_csf27_AGCTTTGTCCTCACGG-1	13.7625	3		Batch2_csf27_AGCTTTGTCCTCACGG-1	7.95573	3
Batch2_csf27_ATCCTTTGTGAACGAC-1	201.251	1		Batch2_csf27_ATCCTTTGTGAACGAC-1	14.1907	1
Batch2_csf27_CAAGGTCCAACGTTAG-1	163.151	1		Batch2_csf27_CAAGGTCCAACGTTAG-1	10.4181	1
Batch2_csf27_CAGACCAAGTGCTGAG-1	182.576	1		Batch2_csf27_CAGACCAAGTGCTGAG-1	8.47765	1
Batch2_csf27_CCAAACCTCATGCGTC-1	20.5703	3		Batch2_csf27_CCAAACCTCATGCGTC-1	12.786	3
Batch2_csf27_CCCACCTTCATTAGTC-1	10.102	1		Batch2_csf27_CCCACCTTCATTAGTC-1	9.53004	1
Batch2_csf27_CCTATTGAGGCAATCG-1	72.0352	0		Batch2_csf27_CCTATTGAGGCAATCG-1	-2.25978	0
Batch2_csf27_CCTCACACATAGCGAC-1	184.083	1		Batch2_csf27_CCTCACACATAGCGAC-1	-1.47853	1
Batch2_csf27_CGTTGTCAGCGCAAGC-1	32.9215	2		Batch2_csf27_CGTTGTCAGCGCAAGC-1	4.45455	2
Batch2_csf27_CTACCAGGTATTTACG-1	110.746	4		Batch2_csf27_CTACCAGGTATTTACG-1	-7.2506	4
Batch2_csf27_CTCAATAGTAGCTATC-1	136.807	1		Batch2_csf27_CTCAATAGTAGCTATC-1	12.4965	1
Batch2_csf27_CTCACCCTCAATGGGT-1	47.3051	1		Batch2_csf27_CTCACCCTCAATGGGT-1	3.41223	1
Batch2_csf27_CTGGCTGTCATGGATA-1	155.365	0		Batch2_csf27_CTGGCTGTCATGGATA-1	9.99649	0
Batch2_csf27_CTTAAGCGTGGACACG-1	14.7799	1		Batch2_csf27_CTTAAGCGTGGACACG-1	9.81231	1
Batch2_csf27_CTTAGTGTCAGCGATG-1	10.9967	3		Batch2_csf27_CTTAGTGTCAGCGATG-1	30.109	3
Batch2_csf27_GAACAGGCACGTAAAT-1	181.865	6		Batch2_csf27_GAACAGGCACGTAAAT-1	-30.7689	6
Batch2_csf27_GAATGGTTCGCGCATT-1	130.568	7		Batch2_csf27_GAATGGTTCGCGCATT-1	-5.64143	7
Batch2_csf27_GACAACTAGGTTGCAG-1	180.508	3		Batch2_csf27_GACAACTAGGTTGCAG-1	-7.73177	3
Batch2_csf27_GACATCCTCTTCGCCC-1	161.384	1		Batch2_csf27_GACATCCTCTTCGCCC-1	-12.5904	1
Batch2_csf27_GACATTAAGTTACCCA-1	154.127	8		Batch2_csf27_GACATTAAGTTACCCA-1	5.12236	8
Batch2_csf27_GACTTGCTCGATATAG-1	207.823	8		Batch2_csf27_GACTTGCTCGATATAG-1	-89.5318	8
Batch2_csf27_GCAAGAAAGGAACCAT-1	94.0093	8		Batch2_csf27_GCAAGAAAGGAACCAT-1	-2.90968	8
Batch2_csf27_GCGAATGTCCTAAATC-1	158.512	2		Batch2_csf27_GCGAATGTCCTAAATC-1	3.80324	2
Batch2_csf27_GCTTGAACAAACGGTC-1	158.439	5		Batch2_csf27_GCTTGAACAAACGGTC-1	14.5514	5
Batch2_csf27_GGTAAGGCAATAGAAG-1	213.968	2		Batch2_csf27_GGTAAGGCAATAGAAG-1	-3.48044	2
Batch2_csf27_GTAACCACATTTCTTC-1	157.388	1		Batch2_csf27_GTAACCACATTTCTTC-1	6.053	1
Batch2_csf27_GTCCAAACAATAGAAG-1	220.149	8		Batch2_csf27_GTCCAAACAATAGAAG-1	10.9813	8
Batch2_csf27_TAGTCCTCACATAGTG-1	8.23362	3		Batch2_csf27_TAGTCCTCACATAGTG-1	15.162	3
Batch2_csf27_TATGAGCAGATTGAGC-1	14.2311	1		Batch2_csf27_TATGAGCAGATTGAGC-1	17.0652	1
Batch2_csf27_TATTACCAGAGCAACT-1	115.556	7		Batch2_csf27_TATTACCAGAGCAACT-1	-0.5362	7
Batch2_csf27_TCAACCATCAAACCGG-1	16.1059	3		Batch2_csf27_TCAACCATCAAACCGG-1	-2.39143	3
Batch2_csf27_TCAACCATCCTTAGAT-1	9.81946	2		Batch2_csf27_TCAACCATCCTTAGAT-1	0.759911	2
Batch2_csf27_TCAATTGGTTGGCCAC-1	183.471	1		Batch2_csf27_TCAATTGGTTGGCCAC-1	9.8012	1
Batch2_csf27_TCCTTCTAGAAGTACC-1	225.007	8		Batch2_csf27_TCCTTCTAGAAGTACC-1	-3.63504	8
Batch2_csf27_TGAATAGTCCATAGAA-1	13.5429	1		Batch2_csf27_TGAATAGTCCATAGAA-1	7.55483	1
Batch2_csf27_TGAATCGCATTGCCGC-1	80.4739	3		Batch2_csf27_TGAATCGCATTGCCGC-1	13.1401	3
Batch2_csf27_TGAGTGAGTGCACAAA-1	13.9743	2		Batch2_csf27_TGAGTGAGTGCACAAA-1	16.5967	2
Batch2_csf27_TGCGGCTGTTTGGGCC-1	209.281	1		Batch2_csf27_TGCGGCTGTTTGGGCC-1	7.40152	1
Batch2_csf27_TGGGCCACAAAGTGCC-1	137.887	1		Batch2_csf27_TGGGCCACAAAGTGCC-1	6.99488	1
Batch2_csf27_TGTGCGCGTTAGGCTT-1	121.551	5		Batch2_csf27_TGTGCGCGTTAGGCTT-1	3.52112	5
Batch2_csf27_TTCGAACGTCATTATG-1	91.7282	1		Batch2_csf27_TTCGAACGTCATTATG-1	7.55114	1
Batch2_csf27_TTCGATTAGGGTTTGG-1	21.2128	3		Batch2_csf27_TTCGATTAGGGTTTGG-1	34.1289	3
Batch2_csf27_TTCGGTCAGGGTGGGA-1	104.816	5		Batch2_csf27_TTCGGTCAGGGTGGGA-1	10.972	5
Batch2_csf27_TTGAGGAGTTAGTTTG-1	38.588	2		Batch2_csf27_TTGAGGAGTTAGTTTG-1	-8.45844	2
Batch2_csf36_AAAGCCTAGCTGATGG-1	9.22872	3		Batch2_csf36_AAAGCCTAGCTGATGG-1	34.247	3
Batch2_csf36_AAAGGTGAGCCAAACG-1	79.5174	2		Batch2_csf36_AAAGGTGAGCCAAACG-1	59.8706	2
Batch2_csf36_AAAGTCATCGCTTGAC-1	59.247	5		Batch2_csf36_AAAGTCATCGCTTGAC-1	57.8203	5
Batch2_csf36_AAATCACCATCAATCC-1	6.10909	7		Batch2_csf36_AAATCACCATCAATCC-1	43.9237	7
Batch2_csf36_AAGCATGGTTAATGCC-1	24.478	3		Batch2_csf36_AAGCATGGTTAATGCC-1	39.4786	3
Batch2_csf36_AAGCGCTCAGTTAAAC-1	49.9378	3		Batch2_csf36_AAGCGCTCAGTTAAAC-1	29.2233	3
Batch2_csf36_AAGGCCCAGTTGGCCT-1	7.24743	5		Batch2_csf36_AAGGCCCAGTTGGCCT-1	22.1513	5
Batch2_csf36_AAGGCCGGTCTTTATC-1	9.68304	7		Batch2_csf36_AAGGCCGGTCTTTATC-1	15.4038	7
Batch2_csf36_AAGTTGCAGAGGCGTC-1	43.692	8		Batch2_csf36_AAGTTGCAGAGGCGTC-1	44.5075	8
Batch2_csf36_AAGTTGCAGCAAGACT-1	86.4367	6		Batch2_csf36_AAGTTGCAGCAAGACT-1	26.1575	6
Batch2_csf36_AATAGCATCCCTCATT-1	16.2484	5		Batch2_csf36_AATAGCATCCCTCATT-1	58.664	5
Batch2_csf36_ACACAATCATTGCCGC-1	9.63161	5		Batch2_csf36_ACACAATCATTGCCGC-1	24.9277	5
Batch2_csf36_ACATAGTCATAAGCCA-1	7.9921	4		Batch2_csf36_ACATAGTCATAAGCCA-1	66.0005	4
Batch2_csf36_ACCAATTTCCACTAAT-1	12.9398	8		Batch2_csf36_ACCAATTTCCACTAAT-1	64.1504	8
Batch2_csf36_ACCACAACAGCTACCC-1	59.1341	0		Batch2_csf36_ACCACAACAGCTACCC-1	31.0293	0
Batch2_csf36_ACTAGTGCACCACATT-1	38.8581	3		Batch2_csf36_ACTAGTGCACCACATT-1	27.4444	3
Batch2_csf36_ACTAGTGCATGGATTG-1	46.768	2		Batch2_csf36_ACTAGTGCATGGATTG-1	15.7317	2
Batch2_csf36_ACTTAGCGTCCATTAA-1	12.2067	2		Batch2_csf36_ACTTAGCGTCCATTAA-1	41.0724	2
Batch2_csf36_AGACTCACAAACTTGG-1	6.45869	3		Batch2_csf36_AGACTCACAAACTTGG-1	15.8451	3
Batch2_csf36_AGACTGAGTACTTCCC-1	8.22763	4		Batch2_csf36_AGACTGAGTACTTCCC-1	18.643	4
Batch2_csf36_AGCGCTAAGGCACTAG-1	9.68396	3		Batch2_csf36_AGCGCTAAGGCACTAG-1	15.4052	3
Batch2_csf36_AGGCTTTGTCGCAATT-1	49.5744	3		Batch2_csf36_AGGCTTTGTCGCAATT-1	20.9453	3
Batch2_csf36_AGGTTCTGTGGGTGTG-1	86.6564	6		Batch2_csf36_AGGTTCTGTGGGTGTG-1	34.6045	6
Batch2_csf36_AGTAAGCTCGCCTAAC-1	52.0003	6		Batch2_csf36_AGTAAGCTCGCCTAAC-1	18.9488	6
Batch2_csf36_AGTTAGGGTAGCGGAT-1	58.8633	2		Batch2_csf36_AGTTAGGGTAGCGGAT-1	36.1124	2
Batch2_csf36_ATAAGCATCCAGATAA-1	66.7857	3		Batch2_csf36_ATAAGCATCCAGATAA-1	17.4932	3
Batch2_csf36_ATAGCTTTCGCAAATA-1	39.058	2		Batch2_csf36_ATAGCTTTCGCAAATA-1	27.7606	2
Batch2_csf36_ATAGGCGTCCGTGACT-1	10.3476	5		Batch2_csf36_ATAGGCGTCCGTGACT-1	10.8068	5
Batch2_csf36_ATCATCAGTTCCTTTG-1	9.14936	2		Batch2_csf36_ATCATCAGTTCCTTTG-1	25.1595	2
Batch2_csf36_ATCGATTTCTCAGCTA-1	12.3862	3		Batch2_csf36_ATCGATTTCTCAGCTA-1	19.5724	3
Batch2_csf36_ATGATCAAGGGCGGAA-1	5.69175	2		Batch2_csf36_ATGATCAAGGGCGGAA-1	14.6321	2
Batch2_csf36_ATGGATTCAACCGTGG-1	49.0396	2		Batch2_csf36_ATGGATTCAACCGTGG-1	41.8833	2
Batch2_csf36_ATGGCAGTCACATTAC-1	8.97032	7		Batch2_csf36_ATGGCAGTCACATTAC-1	45.9445	7
Batch2_csf36_ATGTTGCGTGCGGCAA-1	25.5149	2		Batch2_csf36_ATGTTGCGTGCGGCAA-1	28.5615	2
Batch2_csf36_ATTGATGAGCGATAAC-1	9.68348	3		Batch2_csf36_ATTGATGAGCGATAAC-1	30.6578	3
Batch2_csf36_ATTTACGGTGCTTCGA-1	9.68343	2		Batch2_csf36_ATTTACGGTGCTTCGA-1	20.9455	2
Batch2_csf36_CAACCTTCATTACACC-1	11.6627	11		Batch2_csf36_CAACCTTCATTACACC-1	26.5603	11
Batch2_csf36_CAATCGCTCGATGAAC-1	8.43401	2		Batch2_csf36_CAATCGCTCGATGAAC-1	28.6815	2
Batch2_csf36_CAATGGGTCCAACTAT-1	9.11446	7		Batch2_csf36_CAATGGGTCCAACTAT-1	19.4563	7
Batch2_csf36_CACAGATAGCAAACCG-1	78.6716	2		Batch2_csf36_CACAGATAGCAAACCG-1	47.8354	2
Batch2_csf36_CACAGCAAGTACCCAC-1	7.42551	2		Batch2_csf36_CACAGCAAGTACCCAC-1	17.3743	2
Batch2_csf36_CAGAATGGTCCTTATT-1	8.79821	2		Batch2_csf36_CAGAATGGTCCTTATT-1	19.5454	2
Batch2_csf36_CAGACCAAGGCTGGTA-1	7.52392	7		Batch2_csf36_CAGACCAAGGCTGGTA-1	27.2421	7
Batch2_csf36_CAGCGAATCTCAAGAA-1	84.5362	6		Batch2_csf36_CAGCGAATCTCAAGAA-1	53.1325	6
Batch2_csf36_CATGAGGTCAGCATGG-1	5.65039	7		Batch2_csf36_CATGAGGTCAGCATGG-1	19.6253	7
Batch2_csf36_CCAATTAGTCGTTGCA-1	19.1	0		Batch2_csf36_CCAATTAGTCGTTGCA-1	37.684	0
Batch2_csf36_CCAGAACCAAGTTAAC-1	11.1988	7		Batch2_csf36_CCAGAACCAAGTTAAC-1	12.1531	7
Batch2_csf36_CCATCAGGTCCATCCT-1	21.2871	8		Batch2_csf36_CCATCAGGTCCATCCT-1	37.0548	8
Batch2_csf36_CCATTAGTCAGCCTTA-1	30.8917	2		Batch2_csf36_CCATTAGTCAGCCTTA-1	21.5126	2
Batch2_csf36_CCATTCGCAATGTGGC-1	69.4378	9		Batch2_csf36_CCATTCGCAATGTGGC-1	13.3664	9
Batch2_csf36_CCCATCACATAGGGTC-1	16.0606	10		Batch2_csf36_CCCATCACATAGGGTC-1	38.2595	10
Batch2_csf36_CCTCATCGTGGACACG-1	48.1724	4		Batch2_csf36_CCTCATCGTGGACACG-1	50.5026	4
Batch2_csf36_CCTTATTGTTAAGGAT-1	31.1321	0		Batch2_csf36_CCTTATTGTTAAGGAT-1	21.022	0
Batch2_csf36_CGAACCAAGTCTAATC-1	50.6542	0		Batch2_csf36_CGAACCAAGTCTAATC-1	36.7328	0
Batch2_csf36_CGACACCGTGGGAACT-1	56.951	2		Batch2_csf36_CGACACCGTGGGAACT-1	26.1132	2
Batch2_csf36_CGAGCTTTCATGCATT-1	9.14847	1		Batch2_csf36_CGAGCTTTCATGCATT-1	34.12	1
Batch2_csf36_CGATAGCCACTAAGCA-1	61.169	5		Batch2_csf36_CGATAGCCACTAAGCA-1	20.2271	5
Batch2_csf36_CGATGAAGTTGCTGTG-1	8.71888	1		Batch2_csf36_CGATGAAGTTGCTGTG-1	48.0515	1
Batch2_csf36_CGATGACCACTTTGTA-1	-10.8187	7		Batch2_csf36_CGATGACCACTTTGTA-1	10.735	7
Batch2_csf36_CGCTAAACATACTTCA-1	11.4851	3		Batch2_csf36_CGCTAAACATACTTCA-1	12.6061	3
Batch2_csf36_CGGAACCAGTGAGGAA-1	53.7116	2		Batch2_csf36_CGGAACCAGTGAGGAA-1	34.8359	2
Batch2_csf36_CGGAACCAGTTTCGGC-1	53.7748	5		Batch2_csf36_CGGAACCAGTTTCGGC-1	62.1147	5
Batch2_csf36_CGGAACGGTTTATCGA-1	9.60427	7		Batch2_csf36_CGGAACGGTTTATCGA-1	15.1723	7
Batch2_csf36_CGGTTATGTTGGTTAC-1	84.2307	0		Batch2_csf36_CGGTTATGTTGGTTAC-1	26.607	0
Batch2_csf36_CGTTACTCATGCCTCA-1	6.04454	8		Batch2_csf36_CGTTACTCATGCCTCA-1	29.2107	8
Batch2_csf36_CGTTGTCAGTTACCTG-1	8.62425	2		Batch2_csf36_CGTTGTCAGTTACCTG-1	44.5787	2
Batch2_csf36_CTACCATCAGGCTGTG-1	46.3643	0		Batch2_csf36_CTACCATCAGGCTGTG-1	23.0063	0
Batch2_csf36_CTATGTTAGTCATGAA-1	45.8755	2		Batch2_csf36_CTATGTTAGTCATGAA-1	19.3296	2
Batch2_csf36_CTATTGAGTGTTCCAG-1	27.9129	5		Batch2_csf36_CTATTGAGTGTTCCAG-1	51.16	5
Batch2_csf36_CTCCTAAAGCCATCAC-1	31.0763	1		Batch2_csf36_CTCCTAAAGCCATCAC-1	18.7649	1
Batch2_csf36_CTCGTTAAGCAAATTG-1	12.3859	3		Batch2_csf36_CTCGTTAAGCAAATTG-1	19.5719	3
Batch2_csf36_CTGATTTAGACTTAAG-1	13.2538	3		Batch2_csf36_CTGATTTAGACTTAAG-1	20.9446	3
Batch2_csf36_CTGCAACTCACTTCGA-1	5.81142	5		Batch2_csf36_CTGCAACTCACTTCGA-1	24.5335	5
Batch2_csf36_CTTTAACAGGCGCATA-1	26.1064	5		Batch2_csf36_CTTTAACAGGCGCATA-1	19.0689	5
Batch2_csf36_GACCAGGGTTAGGCGG-1	56.5478	5		Batch2_csf36_GACCAGGGTTAGGCGG-1	37.2638	5
Batch2_csf36_GAGCCTTTCCCACATA-1	41.833	4		Batch2_csf36_GAGCCTTTCCCACATA-1	33.2039	4
Batch2_csf36_GAGCTAGTCGTTCGTA-1	70.8228	5		Batch2_csf36_GAGCTAGTCGTTCGTA-1	27.5572	5
Batch2_csf36_GAGTAATGTTAATGCC-1	10.7159	5		Batch2_csf36_GAGTAATGTTAATGCC-1	30.9512	5
Batch2_csf36_GATGCAAGTTTCCAAA-1	19.0595	2		Batch2_csf36_GATGCAAGTTTCCAAA-1	25.2863	2
Batch2_csf36_GCAGCAATCTTCGCCC-1	12.7199	2		Batch2_csf36_GCAGCAATCTTCGCCC-1	20.1002	2
Batch2_csf36_GCAGTAAGTTTGCTCC-1	85.089	2		Batch2_csf36_GCAGTAAGTTTGCTCC-1	49.5052	2
Batch2_csf36_GCCCAATTCTTCGCCC-1	38.4531	2		Batch2_csf36_GCCCAATTCTTCGCCC-1	19.6283	2
Batch2_csf36_GCCCTGATCAAAGGCT-1	13.7686	4		Batch2_csf36_GCCCTGATCAAAGGCT-1	21.6612	4
Batch2_csf36_GCCGTGACAAGCCTCC-1	70.2719	2		Batch2_csf36_GCCGTGACAAGCCTCC-1	42.0119	2
Batch2_csf36_GCCGTGACAGCTACCC-1	9.68367	0		Batch2_csf36_GCCGTGACAGCTACCC-1	15.4048	0
Batch2_csf36_GCGGGTTAGCGCAAGC-1	57.158	0		Batch2_csf36_GCGGGTTAGCGCAAGC-1	22.6265	0
Batch2_csf36_GCTTACATCTAATGAG-1	103.402	6		Batch2_csf36_GCTTACATCTAATGAG-1	41.1354	6
Batch2_csf36_GCTTAGGAGGTGAGTT-1	37.0268	3		Batch2_csf36_GCTTAGGAGGTGAGTT-1	20.2267	3
Batch2_csf36_GCTTAGTGTCGGTTTG-1	60.5631	10		Batch2_csf36_GCTTAGTGTCGGTTTG-1	17.2325	10
Batch2_csf36_GCTTGAACAACTTGTC-1	9.15031	6		Batch2_csf36_GCTTGAACAACTTGTC-1	20.1023	6
Batch2_csf36_GCTTTCAAGAGGAGGT-1	36.0788	2		Batch2_csf36_GCTTTCAAGAGGAGGT-1	23.786	2
Batch2_csf36_GGAATAACATATAGGT-1	58.8122	5		Batch2_csf36_GGAATAACATATAGGT-1	15.2902	5
Batch2_csf36_GGCACGTAGGTTGGGC-1	21.7425	5		Batch2_csf36_GGCACGTAGGTTGGGC-1	47.7662	5
Batch2_csf36_GGCAGGTTCGCAGCAA-1	25.3322	3		Batch2_csf36_GGCAGGTTCGCAGCAA-1	25.6925	3
Batch2_csf36_GGCCTAAAGGGTTAAC-1	42.9169	3		Batch2_csf36_GGCCTAAAGGGTTAAC-1	21.9452	3
Batch2_csf36_GGCTTAGAGGACTTAA-1	24.2098	2		Batch2_csf36_GGCTTAGAGGACTTAA-1	24.9524	2
Batch2_csf36_GGTAACCCATCAATCC-1	7.27148	3		Batch2_csf36_GGTAACCCATCAATCC-1	26.8428	3
Batch2_csf36_GGTGTCGCAGTTATGG-1	14.5714	6		Batch2_csf36_GGTGTCGCAGTTATGG-1	22.931	6
Batch2_csf36_GGTTAAATCGGTTCCG-1	8.92713	7		Batch2_csf36_GGTTAAATCGGTTCCG-1	14.2082	7
Batch2_csf36_GGTTAGTAGCACGGTA-1	84.5925	0		Batch2_csf36_GGTTAGTAGCACGGTA-1	20.9411	0
Batch2_csf36_GTAAACCAGCCAAACG-1	70.271	2		Batch2_csf36_GTAAACCAGCCAAACG-1	34.2472	2
Batch2_csf36_GTAATGGGTGCGTACC-1	0.983164	3		Batch2_csf36_GTAATGGGTGCGTACC-1	25.2481	3
Batch2_csf36_GTAGTCCTCAAAGGGA-1	29.5642	8		Batch2_csf36_GTAGTCCTCAAAGGGA-1	15.4044	8
Batch2_csf36_GTATTCGTCGAGGTTG-1	51.9926	10		Batch2_csf36_GTATTCGTCGAGGTTG-1	8.60996	10
Batch2_csf36_GTCCGTAGTGGTTCTG-1	46.8125	2		Batch2_csf36_GTCCGTAGTGGTTCTG-1	23.7151	2
Batch2_csf36_GTCCGTTAGTCTTGCA-1	8.28092	2		Batch2_csf36_GTCCGTTAGTCTTGCA-1	28.4394	2
Batch2_csf36_GTCCTGAGTGAATCTC-1	82.1986	10		Batch2_csf36_GTCCTGAGTGAATCTC-1	42.3706	10
Batch2_csf36_GTCGATTGTTAGTGGA-1	81.2201	2		Batch2_csf36_GTCGATTGTTAGTGGA-1	17.9381	2
Batch2_csf36_GTGGATTAGCCATAAA-1	6.90379	0		Batch2_csf36_GTGGATTAGCCATAAA-1	11.008	0
Batch2_csf36_GTTAACCGTGACCTGC-1	12.8011	3		Batch2_csf36_GTTAACCGTGACCTGC-1	14.6874	3
Batch2_csf36_GTTCGCGTCTCCATCT-1	26.8394	2		Batch2_csf36_GTTCGCGTCTCCATCT-1	29.9405	2
Batch2_csf36_GTTGAGCCAACTAAAC-1	42.0527	2		Batch2_csf36_GTTGAGCCAACTAAAC-1	42.0468	2
Batch2_csf36_GTTGGATAGTGCTGAG-1	33.4288	2		Batch2_csf36_GTTGGATAGTGCTGAG-1	39.211	2
Batch2_csf36_GTTGTTCCAGGCAACT-1	70.6777	8		Batch2_csf36_GTTGTTCCAGGCAACT-1	28.3025	8
Batch2_csf36_TAAACGGGTGGAAGCT-1	6.82559	2		Batch2_csf36_TAAACGGGTGGAAGCT-1	34.4571	2
Batch2_csf36_TAAAGGGAGTTTCCAG-1	60.9237	2		Batch2_csf36_TAAAGGGAGTTTCCAG-1	19.2498	2
Batch2_csf36_TAAGAAGCATGTGGCG-1	25.7802	2		Batch2_csf36_TAAGAAGCATGTGGCG-1	13.0119	2
Batch2_csf36_TAATAGGTCATCGATT-1	12.801	3		Batch2_csf36_TAATAGGTCATCGATT-1	14.6874	3
Batch2_csf36_TAATGCGCAAATAAGG-1	41.9722	0		Batch2_csf36_TAATGCGCAAATAAGG-1	37.1762	0
Batch2_csf36_TACCATCCAACCTCGC-1	45.7002	10		Batch2_csf36_TACCATCCAACCTCGC-1	20.0088	10
Batch2_csf36_TACCCGGTCACAAACA-1	8.81601	1		Batch2_csf36_TACCCGGTCACAAACA-1	14.0324	1
Batch2_csf36_TACGGGTCACAATAGT-1	32.9754	6		Batch2_csf36_TACGGGTCACAATAGT-1	14.2085	6
Batch2_csf36_TAGAAACGTAACTACC-1	31.7061	2		Batch2_csf36_TAGAAACGTAACTACC-1	15.4049	2
Batch2_csf36_TAGTAGTCAATTAGGT-1	7.24803	6		Batch2_csf36_TAGTAGTCAATTAGGT-1	35.1253	6
Batch2_csf36_TAGTCCTCAATAACCG-1	66.9312	10		Batch2_csf36_TAGTCCTCAATAACCG-1	16.0202	10
Batch2_csf36_TAGTTTGGTTAGTAGG-1	8.81538	2		Batch2_csf36_TAGTTTGGTTAGTAGG-1	24.6312	2
Batch2_csf36_TATGCATTCAGGTAGT-1	44.3775	4		Batch2_csf36_TATGCATTCAGGTAGT-1	24.5172	4
Batch2_csf36_TATGGTAAGCCTGGTT-1	82.3206	10		Batch2_csf36_TATGGTAAGCCTGGTT-1	38.5276	10
Batch2_csf36_TATTACCAGCGATGGC-1	55.8305	10		Batch2_csf36_TATTACCAGCGATGGC-1	23.5389	10
Batch2_csf36_TATTACCAGGTAACTA-1	39.8295	3		Batch2_csf36_TATTACCAGGTAACTA-1	28.9807	3
Batch2_csf36_TCAAGTTTCTTCGCCC-1	7.78752	4		Batch2_csf36_TCAAGTTTCTTCGCCC-1	12.4057	4
Batch2_csf36_TCACAAGCAGCATTTC-1	19.0594	5		Batch2_csf36_TCACAAGCAGCATTTC-1	20.2276	5
Batch2_csf36_TCACCCACAATAAGCT-1	35.4481	3		Batch2_csf36_TCACCCACAATAAGCT-1	12.1886	3
Batch2_csf36_TCACCTAAGTGGACCA-1	30.773	2		Batch2_csf36_TCACCTAAGTGGACCA-1	51.023	2
Batch2_csf36_TCAGGCTTCGATATAG-1	23.4002	3		Batch2_csf36_TCAGGCTTCGATATAG-1	18.6131	3
Batch2_csf36_TCAGGGATCACAAATG-1	17.1778	5		Batch2_csf36_TCAGGGATCACAAATG-1	31.2721	5
Batch2_csf36_TCATGAGCACGTAGTA-1	59.8965	2		Batch2_csf36_TCATGAGCACGTAGTA-1	18.9876	2
Batch2_csf36_TCCACTAAGCGCGAAC-1	21.7444	4		Batch2_csf36_TCCACTAAGCGCGAAC-1	21.0529	4
Batch2_csf36_TCCATTTGTGTGAGAC-1	89.4127	6		Batch2_csf36_TCCATTTGTGTGAGAC-1	27.04	6
Batch2_csf36_TCCGTTAAGACCATTT-1	10.3259	3		Batch2_csf36_TCCGTTAAGACCATTT-1	36.4659	3
Batch2_csf36_TCGACTCAGCTCAACC-1	31.9325	3		Batch2_csf36_TCGACTCAGCTCAACC-1	36.8444	3
Batch2_csf36_TCTAAGTTCATGACAA-1	17.9198	3		Batch2_csf36_TCTAAGTTCATGACAA-1	28.1373	3
Batch2_csf36_TGAAACTCATTTCATG-1	86.5452	0		Batch2_csf36_TGAAACTCATTTCATG-1	80.6339	0
Batch2_csf36_TGACGAAGTGGCGTAG-1	59.1058	5		Batch2_csf36_TGACGAAGTGGCGTAG-1	71.3214	5
Batch2_csf36_TGAGCGGGTTCCGCAA-1	57.4836	10		Batch2_csf36_TGAGCGGGTTCCGCAA-1	13.3061	10
Batch2_csf36_TGATTCAGTGGACACG-1	11.7523	2		Batch2_csf36_TGATTCAGTGGACACG-1	13.4136	2
Batch2_csf36_TGCAGGATCCCTCATT-1	57.5261	5		Batch2_csf36_TGCAGGATCCCTCATT-1	39.4457	5
Batch2_csf36_TGCTTGATCTGCCATA-1	71.2179	5		Batch2_csf36_TGCTTGATCTGCCATA-1	24.8453	5
Batch2_csf36_TGGTTAGCATCCCAAT-1	32.1408	10		Batch2_csf36_TGGTTAGCATCCCAAT-1	25.1395	10
Batch2_csf36_TGTAATGAGAGAGCAA-1	90.5786	8		Batch2_csf36_TGTAATGAGAGAGCAA-1	47.8859	8
Batch2_csf36_TGTACCGGTGCGGAAT-1	15.6458	4		Batch2_csf36_TGTACCGGTGCGGAAT-1	24.6303	4
Batch2_csf36_TGTTCTTGTTGCGCTA-1	75.4817	1		Batch2_csf36_TGTTCTTGTTGCGCTA-1	11.3531	1
Batch2_csf36_TTAGGTGCAGCTGCTC-1	55.3225	2		Batch2_csf36_TTAGGTGCAGCTGCTC-1	37.3838	2
Batch2_csf36_TTCAAGCGTCGAAGTA-1	7.9394	4		Batch2_csf36_TTCAAGCGTCGAAGTA-1	18.1871	4
Batch2_csf36_TTCAGGACAAACGGTC-1	33.2999	4		Batch2_csf36_TTCAGGACAAACGGTC-1	38.2946	4
Batch2_csf36_TTCCAACCAATCAAGT-1	34.7685	4		Batch2_csf36_TTCCAACCAATCAAGT-1	29.2582	4
Batch2_csf36_TTCTCACTCCAATACT-1	27.7713	2		Batch2_csf36_TTCTCACTCCAATACT-1	27.8219	2
Batch2_csf36_TTGGCCAGTTGAGGAC-1	67.5172	5		Batch2_csf36_TTGGCCAGTTGAGGAC-1	87.7747	5
Batch2_csf36_TTTGCTGAGAGGATGA-1	5.58981	4		Batch2_csf36_TTTGCTGAGAGGATGA-1	49.2278	4
Batch2_csf38_AAAGCGAAGCCAAACG-1	53.734	8		Batch2_csf38_AAAGCGAAGCCAAACG-1	44.7248	8
Batch2_csf38_ACGCACGCAGCATTTC-1	7.21848	7		Batch2_csf38_ACGCACGCAGCATTTC-1	46.1558	7
Batch2_csf38_ACTTGCTCAAGTTGCA-1	57.321	8		Batch2_csf38_ACTTGCTCAAGTTGCA-1	43.4522	8
Batch2_csf38_AGGCGCAGTTACCGTG-1	79.4561	0		Batch2_csf38_AGGCGCAGTTACCGTG-1	48.2589	0
Batch2_csf38_ATGAGGAAGGAACCGC-1	7.72409	1		Batch2_csf38_ATGAGGAAGGAACCGC-1	25.8081	1
Batch2_csf38_CAATCGCTCAGCCCTG-1	2.66215	8		Batch2_csf38_CAATCGCTCAGCCCTG-1	52.7227	8
Batch2_csf38_CCAAAGCCATTGGACA-1	-33.3928	11		Batch2_csf38_CCAAAGCCATTGGACA-1	33.4043	11
Batch2_csf38_CGCTATATCTAATGGA-1	65.6451	8		Batch2_csf38_CGCTATATCTAATGGA-1	79.5601	8
Batch2_csf38_CTGAATGCAACAGATT-1	102.329	8		Batch2_csf38_CTGAATGCAACAGATT-1	62.8186	8
Batch2_csf38_CTGTTAAGTGGTTCTG-1	70.5414	4		Batch2_csf38_CTGTTAAGTGGTTCTG-1	44.771	4
Batch2_csf38_GCGCAATCATCTATCA-1	88.8099	11		Batch2_csf38_GCGCAATCATCTATCA-1	91.0404	11
Batch2_csf38_GGTAGTTAGATGGATC-1	54.7494	1		Batch2_csf38_GGTAGTTAGATGGATC-1	44.5802	1
Batch2_csf38_GGTTTATTCAGGTAAC-1	61.7868	8		Batch2_csf38_GGTTTATTCAGGTAAC-1	35.7085	8
Batch2_csf38_TGTTAGCGTTAGACTC-1	62.6724	2		Batch2_csf38_TGTTAGCGTTAGACTC-1	32.3546	2
Batch2_csf40_AAAGCCTAGCTGATGG-1	9.22874	3		Batch2_csf40_AAAGCCTAGCTGATGG-1	34.247	3
Batch2_csf40_AAAGGTGAGCCAAACG-1	79.5174	2		Batch2_csf40_AAAGGTGAGCCAAACG-1	59.8706	2
Batch2_csf40_AAAGTCATCGCTTGAC-1	59.247	5		Batch2_csf40_AAAGTCATCGCTTGAC-1	57.8203	5
Batch2_csf40_AAATCACCATCAATCC-1	6.10908	7		Batch2_csf40_AAATCACCATCAATCC-1	43.9237	7
Batch2_csf40_AAGCATGGTTAATGCC-1	24.478	3		Batch2_csf40_AAGCATGGTTAATGCC-1	39.4786	3
Batch2_csf40_AAGCGCTCAGTTAAAC-1	49.9378	3		Batch2_csf40_AAGCGCTCAGTTAAAC-1	29.2233	3
Batch2_csf40_AAGGCCCAGTTGGCCT-1	7.24742	5		Batch2_csf40_AAGGCCCAGTTGGCCT-1	22.1512	5
Batch2_csf40_AAGGCCGGTCTTTATC-1	9.68303	7		Batch2_csf40_AAGGCCGGTCTTTATC-1	15.4038	7
Batch2_csf40_AAGTTGCAGAGGCGTC-1	43.692	8		Batch2_csf40_AAGTTGCAGAGGCGTC-1	44.5075	8
Batch2_csf40_AAGTTGCAGCAAGACT-1	86.4367	6		Batch2_csf40_AAGTTGCAGCAAGACT-1	26.1575	6
Batch2_csf40_AATAGCATCCCTCATT-1	16.2484	5		Batch2_csf40_AATAGCATCCCTCATT-1	58.664	5
Batch2_csf40_ACACAATCATTGCCGC-1	9.63159	5		Batch2_csf40_ACACAATCATTGCCGC-1	24.9277	5
Batch2_csf40_ACATAGTCATAAGCCA-1	7.99209	4		Batch2_csf40_ACATAGTCATAAGCCA-1	66.0004	4
Batch2_csf40_ACCAATTTCCACTAAT-1	12.9398	8		Batch2_csf40_ACCAATTTCCACTAAT-1	64.1504	8
Batch2_csf40_ACCACAACAGCTACCC-1	59.1341	0		Batch2_csf40_ACCACAACAGCTACCC-1	31.0293	0
Batch2_csf40_ACTAGTGCACCACATT-1	38.8581	3		Batch2_csf40_ACTAGTGCACCACATT-1	27.4445	3
Batch2_csf40_ACTAGTGCATGGATTG-1	46.768	2		Batch2_csf40_ACTAGTGCATGGATTG-1	15.7317	2
Batch2_csf40_ACTTAGCGTCCATTAA-1	12.2068	2		Batch2_csf40_ACTTAGCGTCCATTAA-1	41.0724	2
Batch2_csf40_AGACTCACAAACTTGG-1	6.45868	3		Batch2_csf40_AGACTCACAAACTTGG-1	15.8451	3
Batch2_csf40_AGACTGAGTACTTCCC-1	8.22764	4		Batch2_csf40_AGACTGAGTACTTCCC-1	18.643	4
Batch2_csf40_AGCGCTAAGGCACTAG-1	9.68393	3		Batch2_csf40_AGCGCTAAGGCACTAG-1	15.4052	3
Batch2_csf40_AGGCTTTGTCGCAATT-1	49.5744	3		Batch2_csf40_AGGCTTTGTCGCAATT-1	20.9453	3
Batch2_csf40_AGGTTCTGTGGGTGTG-1	86.6564	6		Batch2_csf40_AGGTTCTGTGGGTGTG-1	34.6045	6
Batch2_csf40_AGTAAGCTCGCCTAAC-1	52.0004	6		Batch2_csf40_AGTAAGCTCGCCTAAC-1	18.9488	6
Batch2_csf40_AGTTAGGGTAGCGGAT-1	58.8633	2		Batch2_csf40_AGTTAGGGTAGCGGAT-1	36.1124	2
Batch2_csf40_ATAAGCATCCAGATAA-1	66.7857	3		Batch2_csf40_ATAAGCATCCAGATAA-1	17.4932	3
Batch2_csf40_ATAGCTTTCGCAAATA-1	39.058	2		Batch2_csf40_ATAGCTTTCGCAAATA-1	27.7606	2
Batch2_csf40_ATAGGCGTCCGTGACT-1	10.3476	5		Batch2_csf40_ATAGGCGTCCGTGACT-1	10.8068	5
Batch2_csf40_ATCATCAGTTCCTTTG-1	9.14937	2		Batch2_csf40_ATCATCAGTTCCTTTG-1	25.1595	2
Batch2_csf40_ATCGATTTCTCAGCTA-1	12.3862	3		Batch2_csf40_ATCGATTTCTCAGCTA-1	19.5724	3
Batch2_csf40_ATGATCAAGGGCGGAA-1	5.69177	2		Batch2_csf40_ATGATCAAGGGCGGAA-1	14.6321	2
Batch2_csf40_ATGGATTCAACCGTGG-1	49.0396	2		Batch2_csf40_ATGGATTCAACCGTGG-1	41.8834	2
Batch2_csf40_ATGGCAGTCACATTAC-1	8.97032	7		Batch2_csf40_ATGGCAGTCACATTAC-1	45.9445	7
Batch2_csf40_ATGTTGCGTGCGGCAA-1	25.5149	2		Batch2_csf40_ATGTTGCGTGCGGCAA-1	28.5615	2
Batch2_csf40_ATTGATGAGCGATAAC-1	9.68349	3		Batch2_csf40_ATTGATGAGCGATAAC-1	30.6578	3
Batch2_csf40_ATTTACGGTGCTTCGA-1	9.68343	2		Batch2_csf40_ATTTACGGTGCTTCGA-1	20.9455	2
Batch2_csf40_CAACCTTCATTACACC-1	11.6627	11		Batch2_csf40_CAACCTTCATTACACC-1	26.5603	11
Batch2_csf40_CAATCGCTCGATGAAC-1	8.434	2		Batch2_csf40_CAATCGCTCGATGAAC-1	28.6815	2
Batch2_csf40_CAATGGGTCCAACTAT-1	9.11446	7		Batch2_csf40_CAATGGGTCCAACTAT-1	19.4563	7
Batch2_csf40_CACAGATAGCAAACCG-1	78.6716	2		Batch2_csf40_CACAGATAGCAAACCG-1	47.8354	2
Batch2_csf40_CACAGCAAGTACCCAC-1	7.4255	2		Batch2_csf40_CACAGCAAGTACCCAC-1	17.3743	2
Batch2_csf40_CAGAATGGTCCTTATT-1	8.7982	2		Batch2_csf40_CAGAATGGTCCTTATT-1	19.5454	2
Batch2_csf40_CAGACCAAGGCTGGTA-1	7.52391	7		Batch2_csf40_CAGACCAAGGCTGGTA-1	27.2421	7
Batch2_csf40_CAGCGAATCTCAAGAA-1	84.5362	6		Batch2_csf40_CAGCGAATCTCAAGAA-1	53.1325	6
Batch2_csf40_CATGAGGTCAGCATGG-1	5.6504	7		Batch2_csf40_CATGAGGTCAGCATGG-1	19.6253	7
Batch2_csf40_CCAATTAGTCGTTGCA-1	19.1	0		Batch2_csf40_CCAATTAGTCGTTGCA-1	37.684	0
Batch2_csf40_CCAGAACCAAGTTAAC-1	11.1987	7		Batch2_csf40_CCAGAACCAAGTTAAC-1	12.1531	7
Batch2_csf40_CCATCAGGTCCATCCT-1	21.2871	8		Batch2_csf40_CCATCAGGTCCATCCT-1	37.0548	8
Batch2_csf40_CCATTAGTCAGCCTTA-1	30.8917	2		Batch2_csf40_CCATTAGTCAGCCTTA-1	21.5126	2
Batch2_csf40_CCATTCGCAATGTGGC-1	69.4378	9		Batch2_csf40_CCATTCGCAATGTGGC-1	13.3664	9
Batch2_csf40_CCCATCACATAGGGTC-1	16.0606	10		Batch2_csf40_CCCATCACATAGGGTC-1	38.2595	10
Batch2_csf40_CCTCATCGTGGACACG-1	48.1724	4		Batch2_csf40_CCTCATCGTGGACACG-1	50.5026	4
Batch2_csf40_CCTTATTGTTAAGGAT-1	31.1321	0		Batch2_csf40_CCTTATTGTTAAGGAT-1	21.022	0
Batch2_csf40_CGAACCAAGTCTAATC-1	50.6542	0		Batch2_csf40_CGAACCAAGTCTAATC-1	36.7328	0
Batch2_csf40_CGACACCGTGGGAACT-1	56.9511	2		Batch2_csf40_CGACACCGTGGGAACT-1	26.1132	2
Batch2_csf40_CGAGCTTTCATGCATT-1	9.14845	1		Batch2_csf40_CGAGCTTTCATGCATT-1	34.12	1
Batch2_csf40_CGATAGCCACTAAGCA-1	61.169	5		Batch2_csf40_CGATAGCCACTAAGCA-1	20.2271	5
Batch2_csf40_CGATGAAGTTGCTGTG-1	8.71889	1		Batch2_csf40_CGATGAAGTTGCTGTG-1	48.0515	1
Batch2_csf40_CGATGACCACTTTGTA-1	-10.8187	7		Batch2_csf40_CGATGACCACTTTGTA-1	10.735	7
Batch2_csf40_CGCTAAACATACTTCA-1	11.4851	3		Batch2_csf40_CGCTAAACATACTTCA-1	12.6061	3
Batch2_csf40_CGGAACCAGTGAGGAA-1	53.7116	2		Batch2_csf40_CGGAACCAGTGAGGAA-1	34.8359	2
Batch2_csf40_CGGAACCAGTTTCGGC-1	53.7748	5		Batch2_csf40_CGGAACCAGTTTCGGC-1	62.1147	5
Batch2_csf40_CGGAACGGTTTATCGA-1	9.60425	7		Batch2_csf40_CGGAACGGTTTATCGA-1	15.1723	7
Batch2_csf40_CGGTTATGTTGGTTAC-1	84.2307	0		Batch2_csf40_CGGTTATGTTGGTTAC-1	26.607	0
Batch2_csf40_CGTTACTCATGCCTCA-1	6.04456	8		Batch2_csf40_CGTTACTCATGCCTCA-1	29.2107	8
Batch2_csf40_CGTTGTCAGTTACCTG-1	8.62425	2		Batch2_csf40_CGTTGTCAGTTACCTG-1	44.5787	2
Batch2_csf40_CTACCATCAGGCTGTG-1	46.3643	0		Batch2_csf40_CTACCATCAGGCTGTG-1	23.0062	0
Batch2_csf40_CTATGTTAGTCATGAA-1	45.8755	2		Batch2_csf40_CTATGTTAGTCATGAA-1	19.3295	2
Batch2_csf40_CTATTGAGTGTTCCAG-1	27.9129	5		Batch2_csf40_CTATTGAGTGTTCCAG-1	51.16	5
Batch2_csf40_CTCCTAAAGCCATCAC-1	31.0763	1		Batch2_csf40_CTCCTAAAGCCATCAC-1	18.7649	1
Batch2_csf40_CTCGTTAAGCAAATTG-1	12.3859	3		Batch2_csf40_CTCGTTAAGCAAATTG-1	19.5719	3
Batch2_csf40_CTGATTTAGACTTAAG-1	13.2538	3		Batch2_csf40_CTGATTTAGACTTAAG-1	20.9446	3
Batch2_csf40_CTGCAACTCACTTCGA-1	5.8114	5		Batch2_csf40_CTGCAACTCACTTCGA-1	24.5335	5
Batch2_csf40_CTTTAACAGGCGCATA-1	26.1064	5		Batch2_csf40_CTTTAACAGGCGCATA-1	19.0689	5
Batch2_csf40_GACCAGGGTTAGGCGG-1	56.5478	5		Batch2_csf40_GACCAGGGTTAGGCGG-1	37.2638	5
Batch2_csf40_GAGCCTTTCCCACATA-1	41.833	4		Batch2_csf40_GAGCCTTTCCCACATA-1	33.2039	4
Batch2_csf40_GAGCTAGTCGTTCGTA-1	70.8228	5		Batch2_csf40_GAGCTAGTCGTTCGTA-1	27.5572	5
Batch2_csf40_GAGTAATGTTAATGCC-1	10.7159	5		Batch2_csf40_GAGTAATGTTAATGCC-1	30.9511	5
Batch2_csf40_GATGCAAGTTTCCAAA-1	19.0595	2		Batch2_csf40_GATGCAAGTTTCCAAA-1	25.2863	2
Batch2_csf40_GCAGCAATCTTCGCCC-1	12.72	2		Batch2_csf40_GCAGCAATCTTCGCCC-1	20.1003	2
Batch2_csf40_GCAGTAAGTTTGCTCC-1	85.089	2		Batch2_csf40_GCAGTAAGTTTGCTCC-1	49.5052	2
Batch2_csf40_GCCCAATTCTTCGCCC-1	38.4531	2		Batch2_csf40_GCCCAATTCTTCGCCC-1	19.6282	2
Batch2_csf40_GCCCTGATCAAAGGCT-1	13.7686	4		Batch2_csf40_GCCCTGATCAAAGGCT-1	21.6612	4
Batch2_csf40_GCCGTGACAAGCCTCC-1	70.2719	2		Batch2_csf40_GCCGTGACAAGCCTCC-1	42.0118	2
Batch2_csf40_GCCGTGACAGCTACCC-1	9.68367	0		Batch2_csf40_GCCGTGACAGCTACCC-1	15.4048	0
Batch2_csf40_GCGGGTTAGCGCAAGC-1	57.158	0		Batch2_csf40_GCGGGTTAGCGCAAGC-1	22.6265	0
Batch2_csf40_GCTTACATCTAATGAG-1	103.402	6		Batch2_csf40_GCTTACATCTAATGAG-1	41.1354	6
Batch2_csf40_GCTTAGGAGGTGAGTT-1	37.0268	3		Batch2_csf40_GCTTAGGAGGTGAGTT-1	20.2267	3
Batch2_csf40_GCTTAGTGTCGGTTTG-1	60.5631	10		Batch2_csf40_GCTTAGTGTCGGTTTG-1	17.2325	10
Batch2_csf40_GCTTGAACAACTTGTC-1	9.15029	6		Batch2_csf40_GCTTGAACAACTTGTC-1	20.1023	6
Batch2_csf40_GCTTTCAAGAGGAGGT-1	36.0788	2		Batch2_csf40_GCTTTCAAGAGGAGGT-1	23.7859	2
Batch2_csf40_GGAATAACATATAGGT-1	58.8122	5		Batch2_csf40_GGAATAACATATAGGT-1	15.2902	5
Batch2_csf40_GGCACGTAGGTTGGGC-1	21.7425	5		Batch2_csf40_GGCACGTAGGTTGGGC-1	47.7662	5
Batch2_csf40_GGCAGGTTCGCAGCAA-1	25.3322	3		Batch2_csf40_GGCAGGTTCGCAGCAA-1	25.6924	3
Batch2_csf40_GGCCTAAAGGGTTAAC-1	42.9169	3		Batch2_csf40_GGCCTAAAGGGTTAAC-1	21.9452	3
Batch2_csf40_GGCTTAGAGGACTTAA-1	24.2098	2		Batch2_csf40_GGCTTAGAGGACTTAA-1	24.9524	2
Batch2_csf40_GGTAACCCATCAATCC-1	7.27151	3		Batch2_csf40_GGTAACCCATCAATCC-1	26.8429	3
Batch2_csf40_GGTGTCGCAGTTATGG-1	14.5714	6		Batch2_csf40_GGTGTCGCAGTTATGG-1	22.931	6
Batch2_csf40_GGTTAAATCGGTTCCG-1	8.92712	7		Batch2_csf40_GGTTAAATCGGTTCCG-1	14.2082	7
Batch2_csf40_GGTTAGTAGCACGGTA-1	84.5925	0		Batch2_csf40_GGTTAGTAGCACGGTA-1	20.9411	0
Batch2_csf40_GTAAACCAGCCAAACG-1	70.271	2		Batch2_csf40_GTAAACCAGCCAAACG-1	34.2472	2
Batch2_csf40_GTAATGGGTGCGTACC-1	0.983147	3		Batch2_csf40_GTAATGGGTGCGTACC-1	25.248	3
Batch2_csf40_GTAGTCCTCAAAGGGA-1	29.5643	8		Batch2_csf40_GTAGTCCTCAAAGGGA-1	15.4044	8
Batch2_csf40_GTATTCGTCGAGGTTG-1	51.9927	10		Batch2_csf40_GTATTCGTCGAGGTTG-1	8.60997	10
Batch2_csf40_GTCCGTAGTGGTTCTG-1	46.8125	2		Batch2_csf40_GTCCGTAGTGGTTCTG-1	23.7151	2
Batch2_csf40_GTCCGTTAGTCTTGCA-1	8.2809	2		Batch2_csf40_GTCCGTTAGTCTTGCA-1	28.4394	2
Batch2_csf40_GTCCTGAGTGAATCTC-1	82.1985	10		Batch2_csf40_GTCCTGAGTGAATCTC-1	42.3706	10
Batch2_csf40_GTCGATTGTTAGTGGA-1	81.2201	2		Batch2_csf40_GTCGATTGTTAGTGGA-1	17.9381	2
Batch2_csf40_GTGGATTAGCCATAAA-1	6.9038	0		Batch2_csf40_GTGGATTAGCCATAAA-1	11.008	0
Batch2_csf40_GTTAACCGTGACCTGC-1	12.8011	3		Batch2_csf40_GTTAACCGTGACCTGC-1	14.6875	3
Batch2_csf40_GTTCGCGTCTCCATCT-1	26.8395	2		Batch2_csf40_GTTCGCGTCTCCATCT-1	29.9406	2
Batch2_csf40_GTTGAGCCAACTAAAC-1	42.0527	2		Batch2_csf40_GTTGAGCCAACTAAAC-1	42.0468	2
Batch2_csf40_GTTGGATAGTGCTGAG-1	33.4288	2		Batch2_csf40_GTTGGATAGTGCTGAG-1	39.211	2
Batch2_csf40_GTTGTTCCAGGCAACT-1	70.6777	8		Batch2_csf40_GTTGTTCCAGGCAACT-1	28.3025	8
Batch2_csf40_TAAACGGGTGGAAGCT-1	6.82557	2		Batch2_csf40_TAAACGGGTGGAAGCT-1	34.4571	2
Batch2_csf40_TAAAGGGAGTTTCCAG-1	60.9237	2		Batch2_csf40_TAAAGGGAGTTTCCAG-1	19.2498	2
Batch2_csf40_TAAGAAGCATGTGGCG-1	25.7802	2		Batch2_csf40_TAAGAAGCATGTGGCG-1	13.0119	2
Batch2_csf40_TAATAGGTCATCGATT-1	12.801	3		Batch2_csf40_TAATAGGTCATCGATT-1	14.6874	3
Batch2_csf40_TAATGCGCAAATAAGG-1	41.9722	0		Batch2_csf40_TAATGCGCAAATAAGG-1	37.1762	0
Batch2_csf40_TACCATCCAACCTCGC-1	45.7002	10		Batch2_csf40_TACCATCCAACCTCGC-1	20.0088	10
Batch2_csf40_TACCCGGTCACAAACA-1	8.816	1		Batch2_csf40_TACCCGGTCACAAACA-1	14.0324	1
Batch2_csf40_TACGGGTCACAATAGT-1	32.9754	6		Batch2_csf40_TACGGGTCACAATAGT-1	14.2085	6
Batch2_csf40_TAGAAACGTAACTACC-1	31.7061	2		Batch2_csf40_TAGAAACGTAACTACC-1	15.4049	2
Batch2_csf40_TAGTAGTCAATTAGGT-1	7.24802	6		Batch2_csf40_TAGTAGTCAATTAGGT-1	35.1253	6
Batch2_csf40_TAGTCCTCAATAACCG-1	66.9312	10		Batch2_csf40_TAGTCCTCAATAACCG-1	16.0202	10
Batch2_csf40_TAGTTTGGTTAGTAGG-1	8.8154	2		Batch2_csf40_TAGTTTGGTTAGTAGG-1	24.6312	2
Batch2_csf40_TATGCATTCAGGTAGT-1	44.3775	4		Batch2_csf40_TATGCATTCAGGTAGT-1	24.5173	4
Batch2_csf40_TATGGTAAGCCTGGTT-1	82.3206	10		Batch2_csf40_TATGGTAAGCCTGGTT-1	38.5276	10
Batch2_csf40_TATTACCAGCGATGGC-1	55.8305	10		Batch2_csf40_TATTACCAGCGATGGC-1	23.5389	10
Batch2_csf40_TATTACCAGGTAACTA-1	39.8295	3		Batch2_csf40_TATTACCAGGTAACTA-1	28.9807	3
Batch2_csf40_TCAAGTTTCTTCGCCC-1	7.78754	4		Batch2_csf40_TCAAGTTTCTTCGCCC-1	12.4057	4
Batch2_csf40_TCACAAGCAGCATTTC-1	19.0594	5		Batch2_csf40_TCACAAGCAGCATTTC-1	20.2276	5
Batch2_csf40_TCACCCACAATAAGCT-1	35.4481	3		Batch2_csf40_TCACCCACAATAAGCT-1	12.1886	3
Batch2_csf40_TCACCTAAGTGGACCA-1	30.773	2		Batch2_csf40_TCACCTAAGTGGACCA-1	51.023	2
Batch2_csf40_TCAGGCTTCGATATAG-1	23.4002	3		Batch2_csf40_TCAGGCTTCGATATAG-1	18.6131	3
Batch2_csf40_TCAGGGATCACAAATG-1	17.1778	5		Batch2_csf40_TCAGGGATCACAAATG-1	31.2721	5
Batch2_csf40_TCATGAGCACGTAGTA-1	59.8965	2		Batch2_csf40_TCATGAGCACGTAGTA-1	18.9876	2
Batch2_csf40_TCCACTAAGCGCGAAC-1	21.7444	4		Batch2_csf40_TCCACTAAGCGCGAAC-1	21.0529	4
Batch2_csf40_TCCATTTGTGTGAGAC-1	89.4127	6		Batch2_csf40_TCCATTTGTGTGAGAC-1	27.04	6
Batch2_csf40_TCCGTTAAGACCATTT-1	10.3259	3		Batch2_csf40_TCCGTTAAGACCATTT-1	36.4659	3
Batch2_csf40_TCGACTCAGCTCAACC-1	31.9325	3		Batch2_csf40_TCGACTCAGCTCAACC-1	36.8444	3
Batch2_csf40_TCTAAGTTCATGACAA-1	17.9198	3		Batch2_csf40_TCTAAGTTCATGACAA-1	28.1373	3
Batch2_csf40_TGAAACTCATTTCATG-1	86.5452	0		Batch2_csf40_TGAAACTCATTTCATG-1	80.6339	0
Batch2_csf40_TGACGAAGTGGCGTAG-1	59.1058	5		Batch2_csf40_TGACGAAGTGGCGTAG-1	71.3214	5
Batch2_csf40_TGAGCGGGTTCCGCAA-1	57.4836	10		Batch2_csf40_TGAGCGGGTTCCGCAA-1	13.306	10
Batch2_csf40_TGATTCAGTGGACACG-1	11.7523	2		Batch2_csf40_TGATTCAGTGGACACG-1	13.4136	2
Batch2_csf40_TGCAGGATCCCTCATT-1	57.526	5		Batch2_csf40_TGCAGGATCCCTCATT-1	39.4457	5
Batch2_csf40_TGCTTGATCTGCCATA-1	71.218	5		Batch2_csf40_TGCTTGATCTGCCATA-1	24.8454	5
Batch2_csf40_TGGTTAGCATCCCAAT-1	32.1408	10		Batch2_csf40_TGGTTAGCATCCCAAT-1	25.1395	10
Batch2_csf40_TGTAATGAGAGAGCAA-1	90.5786	8		Batch2_csf40_TGTAATGAGAGAGCAA-1	47.8859	8
Batch2_csf40_TGTACCGGTGCGGAAT-1	15.6458	4		Batch2_csf40_TGTACCGGTGCGGAAT-1	24.6304	4
Batch2_csf40_TGTTCTTGTTGCGCTA-1	75.4817	1		Batch2_csf40_TGTTCTTGTTGCGCTA-1	11.3531	1
Batch2_csf40_TTAGGTGCAGCTGCTC-1	55.3225	2		Batch2_csf40_TTAGGTGCAGCTGCTC-1	37.3838	2
Batch2_csf40_TTCAAGCGTCGAAGTA-1	7.9394	4		Batch2_csf40_TTCAAGCGTCGAAGTA-1	18.1871	4
Batch2_csf40_TTCAGGACAAACGGTC-1	33.2999	4		Batch2_csf40_TTCAGGACAAACGGTC-1	38.2946	4
Batch2_csf40_TTCCAACCAATCAAGT-1	34.7685	4		Batch2_csf40_TTCCAACCAATCAAGT-1	29.2583	4
Batch2_csf40_TTCTCACTCCAATACT-1	27.7713	2		Batch2_csf40_TTCTCACTCCAATACT-1	27.8219	2
Batch2_csf40_TTGGCCAGTTGAGGAC-1	67.5172	5		Batch2_csf40_TTGGCCAGTTGAGGAC-1	87.7747	5
Batch2_csf40_TTTGCTGAGAGGATGA-1	5.58983	4		Batch2_csf40_TTTGCTGAGAGGATGA-1	49.2278	4
Batch2_csf41_AAACCAGGTAAGTCGA-1	9.86639	3		Batch2_csf41_AAACCAGGTAAGTCGA-1	37.4623	3
Batch2_csf41_AAAGGGATCGATATGA-1	14.3635	4		Batch2_csf41_AAAGGGATCGATATGA-1	74.8822	4
Batch2_csf41_AAGAATCGTCTTTATC-1	60.908	1		Batch2_csf41_AAGAATCGTCTTTATC-1	42.7979	1
Batch2_csf41_AATATGGTCGTGATTT-1	56.6495	3		Batch2_csf41_AATATGGTCGTGATTT-1	22.791	3
Batch2_csf41_AATCACGCAGAATCGC-1	-2.69943	1		Batch2_csf41_AATCACGCAGAATCGC-1	17.7607	1
Batch2_csf41_AATGACCAGGAAACCT-1	9.57475	5		Batch2_csf41_AATGACCAGGAAACCT-1	29.1463	5
Batch2_csf41_ACACAAGGTCTATCTT-1	51.7346	4		Batch2_csf41_ACACAAGGTCTATCTT-1	27.089	4
Batch2_csf41_ACACCAACAGAAACTT-1	5.89679	1		Batch2_csf41_ACACCAACAGAAACTT-1	36.7403	1
Batch2_csf41_ACATTACTCCCTCGTC-1	69.0993	6		Batch2_csf41_ACATTACTCCCTCGTC-1	6.2411	6
Batch2_csf41_ACATTGTTCGCCTAAC-1	10.612	3		Batch2_csf41_ACATTGTTCGCCTAAC-1	11.61	3
Batch2_csf41_ACATTGTTCTGGCCCA-1	7.24995	0		Batch2_csf41_ACATTGTTCTGGCCCA-1	38.2615	0
Batch2_csf41_ACCAATTTCGGTAAGT-1	66.4147	1		Batch2_csf41_ACCAATTTCGGTAAGT-1	37.2673	1
Batch2_csf41_ACGGACCAGACTAACA-1	54.4102	4		Batch2_csf41_ACGGACCAGACTAACA-1	25.4929	4
Batch2_csf41_ACTAATGAGCTATCGC-1	53.1844	6		Batch2_csf41_ACTAATGAGCTATCGC-1	31.8737	6
Batch2_csf41_ACTTGCTCAGAGAGCA-1	22.7336	1		Batch2_csf41_ACTTGCTCAGAGAGCA-1	54.0324	1
Batch2_csf41_AGAAAGGTCCATAGAA-1	38.5625	1		Batch2_csf41_AGAAAGGTCCATAGAA-1	45.8961	1
Batch2_csf41_AGAAGGTCAACCTGTT-1	65.4026	1		Batch2_csf41_AGAAGGTCAACCTGTT-1	30.9231	1
Batch2_csf41_AGCCCTTAGCGATAAC-1	87.3011	2		Batch2_csf41_AGCCCTTAGCGATAAC-1	72.8669	2
Batch2_csf41_AGCGCTAAGCAAGTTA-1	42.8702	1		Batch2_csf41_AGCGCTAAGCAAGTTA-1	36.9641	1
Batch2_csf41_AGGTGATTCCTCTAAG-1	14.2697	0		Batch2_csf41_AGGTGATTCCTCTAAG-1	42.7037	0
Batch2_csf41_AGTAAACGTGATTAGG-1	69.5856	4		Batch2_csf41_AGTAAACGTGATTAGG-1	32.6998	4
Batch2_csf41_AGTCATAAGCTTTACG-1	44.2853	1		Batch2_csf41_AGTCATAAGCTTTACG-1	45.3278	1
Batch2_csf41_AGTTACGCAAATAAGG-1	28.6504	1		Batch2_csf41_AGTTACGCAAATAAGG-1	38.2174	1
Batch2_csf41_AGTTCCTCACCTTCTC-1	11.1006	7		Batch2_csf41_AGTTCCTCACCTTCTC-1	17.3516	7
Batch2_csf41_ATAGCAGGTTCGGTAT-1	8.69531	5		Batch2_csf41_ATAGCAGGTTCGGTAT-1	24.4413	5
Batch2_csf41_ATCAGGTAGCAAATTG-1	13.5752	3		Batch2_csf41_ATCAGGTAGCAAATTG-1	21.3553	3
Batch2_csf41_ATCGTGACATTTCGCG-1	40.7927	1		Batch2_csf41_ATCGTGACATTTCGCG-1	47.3538	1
Batch2_csf41_ATCTTAGGTTTACCGG-1	51.1505	1		Batch2_csf41_ATCTTAGGTTTACCGG-1	22.0064	1
Batch2_csf41_ATGGGCGGTACTTACA-1	37.5328	0		Batch2_csf41_ATGGGCGGTACTTACA-1	23.3289	0
Batch2_csf41_ATGTGAGGTCACCAGC-1	15.7209	9		Batch2_csf41_ATGTGAGGTCACCAGC-1	35.864	9
Batch2_csf41_ATTGGCTGTCAATGTC-1	26.6628	1		Batch2_csf41_ATTGGCTGTCAATGTC-1	34.753	1
Batch2_csf41_ATTTGGTTCCTTAGAT-1	64.2496	3		Batch2_csf41_ATTTGGTTCCTTAGAT-1	23.1923	3
Batch2_csf41_ATTTGTCAGGCTACTC-1	8.67143	4		Batch2_csf41_ATTTGTCAGGCTACTC-1	27.7175	4
Batch2_csf41_CAAAGGGCACAATCGA-1	82.0876	1		Batch2_csf41_CAAAGGGCACAATCGA-1	51.6856	1
Batch2_csf41_CAAAGTCAGTAATGGC-1	73.8331	1		Batch2_csf41_CAAAGTCAGTAATGGC-1	53.6366	1
Batch2_csf41_CAAGATTCACATACCT-1	9.80571	2		Batch2_csf41_CAAGATTCACATACCT-1	25.2031	2
Batch2_csf41_CATCCTGCATCGGGCA-1	30.9652	1		Batch2_csf41_CATCCTGCATCGGGCA-1	10.6393	1
Batch2_csf41_CATTAGCGTATTTACG-1	74.4738	2		Batch2_csf41_CATTAGCGTATTTACG-1	43.3701	2
Batch2_csf41_CATTGTGTCTGGGAAT-1	43.6605	2		Batch2_csf41_CATTGTGTCTGGGAAT-1	56.9483	2
Batch2_csf41_CCATCACAGTTTGGTT-1	26.6379	8		Batch2_csf41_CCATCACAGTTTGGTT-1	38.5519	8
Batch2_csf41_CCTATTTGTTAATGCC-1	80.2206	8		Batch2_csf41_CCTATTTGTTAATGCC-1	71.2988	8
Batch2_csf41_CCTCATCGTCCAGCAC-1	37.5895	4		Batch2_csf41_CCTCATCGTCCAGCAC-1	31.5324	4
Batch2_csf41_CGAACCAAGCTATCCA-1	9.32041	1		Batch2_csf41_CGAACCAAGCTATCCA-1	9.8825	1
Batch2_csf41_CGATAAATCCCTCTCA-1	13.0785	1		Batch2_csf41_CGATAAATCCCTCTCA-1	28.7996	1
Batch2_csf41_CGATGTTGTAAGGTTG-1	75.2138	6		Batch2_csf41_CGATGTTGTAAGGTTG-1	29.9063	6
Batch2_csf41_CGATTGTGTCCTCCTG-1	41.3528	1		Batch2_csf41_CGATTGTGTCCTCCTG-1	62.0936	1
Batch2_csf41_CGATTGTGTGCGGCTT-1	18.1316	1		Batch2_csf41_CGATTGTGTGCGGCTT-1	24.0807	1
Batch2_csf41_CGCAATCTCACTAGGG-1	15.1793	4		Batch2_csf41_CGCAATCTCACTAGGG-1	50.6087	4
Batch2_csf41_CGCTGGACAGCACGTG-1	41.139	1		Batch2_csf41_CGCTGGACAGCACGTG-1	42.706	1
Batch2_csf41_CGGTGAGGTACGTTAC-1	1.53639	1		Batch2_csf41_CGGTGAGGTACGTTAC-1	24.1956	1
Batch2_csf41_CGGTGCACAATTGCGA-1	5.51948	3		Batch2_csf41_CGGTGCACAATTGCGA-1	28.3802	3
Batch2_csf41_CGTACGTTCTTAAGGA-1	55.3989	1		Batch2_csf41_CGTACGTTCTTAAGGA-1	37.5047	1
Batch2_csf41_CGTACTTCAGGACTAC-1	3.32617	1		Batch2_csf41_CGTACTTCAGGACTAC-1	36.199	1
Batch2_csf41_CGTTATTAGGGTTTCC-1	10.0109	7		Batch2_csf41_CGTTATTAGGGTTTCC-1	20.3714	7
Batch2_csf41_CTAGGCGCACGGTTCC-1	10.9344	1		Batch2_csf41_CTAGGCGCACGGTTCC-1	17.2762	1
Batch2_csf41_CTATGAGCACTTAACC-1	15.8244	1		Batch2_csf41_CTATGAGCACTTAACC-1	52.7044	1
Batch2_csf41_CTGACCAGTTGAGTCT-1	36.3897	3		Batch2_csf41_CTGACCAGTTGAGTCT-1	18.8867	3
Batch2_csf41_CTGGTGAAGTAAGCAC-1	23.164	4		Batch2_csf41_CTGGTGAAGTAAGCAC-1	43.0466	4
Batch2_csf41_CTGTGCAGTGCTGAAA-1	21.6472	7		Batch2_csf41_CTGTGCAGTGCTGAAA-1	26.4552	7
Batch2_csf41_CTTAAGGCACATAAAC-1	7.38584	1		Batch2_csf41_CTTAAGGCACATAAAC-1	69.0558	1
Batch2_csf41_CTTCGAATCAGCCCTG-1	61.3792	3		Batch2_csf41_CTTCGAATCAGCCCTG-1	11.2214	3
Batch2_csf41_CTTTAACAGTTTCAGT-1	10.2818	6		Batch2_csf41_CTTTAACAGTTTCAGT-1	34.2757	6
Batch2_csf41_CTTTGGATCCGAATTT-1	18.4302	4		Batch2_csf41_CTTTGGATCCGAATTT-1	32.2364	4
Batch2_csf41_GAAGAATAGTTTGCTG-1	65.3908	1		Batch2_csf41_GAAGAATAGTTTGCTG-1	48.9505	1
Batch2_csf41_GAAGTATGTCATTACA-1	6.52192	2		Batch2_csf41_GAAGTATGTCATTACA-1	10.2971	2
Batch2_csf41_GACAGGCTCCCATAGC-1	36.6099	2		Batch2_csf41_GACAGGCTCCCATAGC-1	34.5436	2
Batch2_csf41_GACTAAGGTTGGAGCG-1	47.267	1		Batch2_csf41_GACTAAGGTTGGAGCG-1	27.6705	1
Batch2_csf41_GAGACCCAGGGTTACG-1	69.0845	9		Batch2_csf41_GAGACCCAGGGTTACG-1	51.4689	9
Batch2_csf41_GAGATACTCCCGCTGA-1	75.7679	7		Batch2_csf41_GAGATACTCCCGCTGA-1	13.7377	7
Batch2_csf41_GAGCTATAGGAACCAT-1	1.7289	10		Batch2_csf41_GAGCTATAGGAACCAT-1	2.04576	10
Batch2_csf41_GAGCTGGGTGTGAGGT-1	6.12454	2		Batch2_csf41_GAGCTGGGTGTGAGGT-1	34.977	2
Batch2_csf41_GAGGATGCATTCAGGA-1	84.3437	1		Batch2_csf41_GAGGATGCATTCAGGA-1	6.6725	1
Batch2_csf41_GAGGGAGTCTCAGCAC-1	58.2073	2		Batch2_csf41_GAGGGAGTCTCAGCAC-1	47.5586	2
Batch2_csf41_GAGTAACTCTTTGGAT-1	21.8559	4		Batch2_csf41_GAGTAACTCTTTGGAT-1	30.3779	4
Batch2_csf41_GATGGACGTCACGATT-1	66.3225	4		Batch2_csf41_GATGGACGTCACGATT-1	67.1494	4
Batch2_csf41_GATTAACCAATATGGT-1	64.6674	1		Batch2_csf41_GATTAACCAATATGGT-1	56.8993	1
Batch2_csf41_GCAGCTAAGTTGGATA-1	52.8448	1		Batch2_csf41_GCAGCTAAGTTGGATA-1	36.9895	1
Batch2_csf41_GCATTCATCGATTATC-1	65.5845	1		Batch2_csf41_GCATTCATCGATTATC-1	7.27186	1
Batch2_csf41_GCCAACAAGTTGGCCT-1	36.4815	1		Batch2_csf41_GCCAACAAGTTGGCCT-1	54.438	1
Batch2_csf41_GCCTGAGCAAGTAAGA-1	50.8459	1		Batch2_csf41_GCCTGAGCAAGTAAGA-1	48.2822	1
Batch2_csf41_GCCTGCATCCTCACTT-1	27.4116	1		Batch2_csf41_GCCTGCATCCTCACTT-1	20.6617	1
Batch2_csf41_GCGAGCTAGCGGGACT-1	64.651	1		Batch2_csf41_GCGAGCTAGCGGGACT-1	50.1046	1
Batch2_csf41_GCGCAAGGTATGTTGC-1	16.6317	4		Batch2_csf41_GCGCAAGGTATGTTGC-1	57.353	4
Batch2_csf41_GCGCAATCAGAATCGC-1	6.23309	5		Batch2_csf41_GCGCAATCAGAATCGC-1	31.6241	5
Batch2_csf41_GCTAACGAGGAAACTC-1	9.41529	4		Batch2_csf41_GCTAACGAGGAAACTC-1	47.3107	4
Batch2_csf41_GCTATCCAGCTAACTT-1	70.3883	2		Batch2_csf41_GCTATCCAGCTAACTT-1	34.5741	2
Batch2_csf41_GCTCAGGCAAATACCG-1	64.1785	1		Batch2_csf41_GCTCAGGCAAATACCG-1	41.9601	1
Batch2_csf41_GCTCAGGCACTTTACA-1	71.7135	6		Batch2_csf41_GCTCAGGCACTTTACA-1	62.4528	6
Batch2_csf41_GGAAATTGTGTTTGGT-1	104.14	6		Batch2_csf41_GGAAATTGTGTTTGGT-1	25.0845	6
Batch2_csf41_GGAAGTTTCCCTCGCT-1	36.8223	4		Batch2_csf41_GGAAGTTTCCCTCGCT-1	23.5918	4
Batch2_csf41_GGCCATTTCCCAAATT-1	9.24584	1		Batch2_csf41_GGCCATTTCCCAAATT-1	52.4359	1
Batch2_csf41_GGCGATTCACACTAAG-1	39.8147	4		Batch2_csf41_GGCGATTCACACTAAG-1	32.8968	4
Batch2_csf41_GGCTTATGTCCCTCTG-1	100.596	6		Batch2_csf41_GGCTTATGTCCCTCTG-1	55.363	6
Batch2_csf41_GGGACTCAGTCAAACA-1	45.0939	1		Batch2_csf41_GGGACTCAGTCAAACA-1	17.7374	1
Batch2_csf41_GGGTGGAAGCAAATCA-1	70.5014	10		Batch2_csf41_GGGTGGAAGCAAATCA-1	40.33	10
Batch2_csf41_GGGTTGGGTAATAGGT-1	25.5137	1		Batch2_csf41_GGGTTGGGTAATAGGT-1	36.4601	1
Batch2_csf41_GGTGGATGTGGCTTTG-1	51.3287	1		Batch2_csf41_GGTGGATGTGGCTTTG-1	50.82	1
Batch2_csf41_GTACGCAAGGTCTTTG-1	6.48186	2		Batch2_csf41_GTACGCAAGGTCTTTG-1	32.0176	2
Batch2_csf41_GTACTGACACCTCGAC-1	12.2	3		Batch2_csf41_GTACTGACACCTCGAC-1	27.4102	3
Batch2_csf41_GTCAAAGGTGTTGCTG-1	43.0228	4		Batch2_csf41_GTCAAAGGTGTTGCTG-1	37.9708	4
Batch2_csf41_GTCACTCAGTCGAAAC-1	71.3219	1		Batch2_csf41_GTCACTCAGTCGAAAC-1	41.6549	1
Batch2_csf41_GTCCCTGAGCGAAGCC-1	15.1403	10		Batch2_csf41_GTCCCTGAGCGAAGCC-1	6.36436	10
Batch2_csf41_GTGAGTTAGCTAAATG-1	26.67	6		Batch2_csf41_GTGAGTTAGCTAAATG-1	27.0013	6
Batch2_csf41_GTTTCACCACTCAATC-1	35.707	1		Batch2_csf41_GTTTCACCACTCAATC-1	72.7748	1
Batch2_csf41_TAACGCCTCCCGTTCC-1	54.0845	1		Batch2_csf41_TAACGCCTCCCGTTCC-1	24.9776	1
Batch2_csf41_TACAGAATCACAATGA-1	2.98183	1		Batch2_csf41_TACAGAATCACAATGA-1	15.4046	1
Batch2_csf41_TACTAGTTCCATTAGT-1	29.4093	1		Batch2_csf41_TACTAGTTCCATTAGT-1	23.8215	1
Batch2_csf41_TATCTTGCACAACATG-1	7.29022	2		Batch2_csf41_TATCTTGCACAACATG-1	16.0682	2
Batch2_csf41_TCAACAAAGGTTAGAC-1	12.9143	1		Batch2_csf41_TCAACAAAGGTTAGAC-1	35.8166	1
Batch2_csf41_TCAGCCAGTTCGATGT-1	40.7445	1		Batch2_csf41_TCAGCCAGTTCGATGT-1	38.7543	1
Batch2_csf41_TCCTTGAAGCATTTCG-1	20.6177	5		Batch2_csf41_TCCTTGAAGCATTTCG-1	14.2122	5
Batch2_csf41_TCGAAGTAGTTAACAG-1	14.6726	2		Batch2_csf41_TCGAAGTAGTTAACAG-1	37.5291	2
Batch2_csf41_TCGATGACAATCGTGA-1	7.31484	10		Batch2_csf41_TCGATGACAATCGTGA-1	13.5307	10
Batch2_csf41_TCGGCCATCCATCCTT-1	72.8275	1		Batch2_csf41_TCGGCCATCCATCCTT-1	32.5986	1
Batch2_csf41_TCTGTAAGTACGTCCA-1	27.9504	4		Batch2_csf41_TCTGTAAGTACGTCCA-1	33.0375	4
Batch2_csf41_TCTTTGGAGTCCTCAA-1	35.0909	1		Batch2_csf41_TCTTTGGAGTCCTCAA-1	52.0015	1
Batch2_csf41_TGAGACTAGGAACCTG-1	33.8381	4		Batch2_csf41_TGAGACTAGGAACCTG-1	31.5762	4
Batch2_csf41_TGATCTTAGTTGACGG-1	20.2872	4		Batch2_csf41_TGATCTTAGTTGACGG-1	41.6399	4
Batch2_csf41_TGCATTAGTCGAATCT-1	60.8477	4		Batch2_csf41_TGCATTAGTCGAATCT-1	33.2206	4
Batch2_csf41_TGCGCCATCAAGTTTC-1	29.5958	1		Batch2_csf41_TGCGCCATCAAGTTTC-1	39.9961	1
Batch2_csf41_TGCTAACGTTGGTTAC-1	33.6213	1		Batch2_csf41_TGCTAACGTTGGTTAC-1	55.1384	1
Batch2_csf41_TGGCCTTAGGATTATG-1	5.62027	1		Batch2_csf41_TGGCCTTAGGATTATG-1	8.87101	1
Batch2_csf41_TGGGTCCGTTGTGACT-1	59.3984	1		Batch2_csf41_TGGGTCCGTTGTGACT-1	29.9841	1
Batch2_csf41_TGTGGCGCAATCAAAC-1	9.42675	11		Batch2_csf41_TGTGGCGCAATCAAAC-1	47.3288	11
Batch2_csf41_TTCTGGCAGGACAAAG-1	50.0755	1		Batch2_csf41_TTCTGGCAGGACAAAG-1	46.4174	1
Batch2_csf43_AAAGCGAAGCCAAACG-1	53.734	8		Batch2_csf43_AAAGCGAAGCCAAACG-1	44.7248	8
Batch2_csf43_ACGCACGCAGCATTTC-1	7.21848	7		Batch2_csf43_ACGCACGCAGCATTTC-1	46.1558	7
Batch2_csf43_ACTTGCTCAAGTTGCA-1	57.321	8		Batch2_csf43_ACTTGCTCAAGTTGCA-1	43.4523	8
Batch2_csf43_AGGCGCAGTTACCGTG-1	79.4561	0		Batch2_csf43_AGGCGCAGTTACCGTG-1	48.2589	0
Batch2_csf43_ATGAGGAAGGAACCGC-1	7.72409	1		Batch2_csf43_ATGAGGAAGGAACCGC-1	25.8081	1
Batch2_csf43_CAATCGCTCAGCCCTG-1	2.66212	8		Batch2_csf43_CAATCGCTCAGCCCTG-1	52.7227	8
Batch2_csf43_CCAAAGCCATTGGACA-1	-33.3928	11		Batch2_csf43_CCAAAGCCATTGGACA-1	33.4043	11
Batch2_csf43_CGCTATATCTAATGGA-1	65.6451	8		Batch2_csf43_CGCTATATCTAATGGA-1	79.5601	8
Batch2_csf43_CTGAATGCAACAGATT-1	102.329	8		Batch2_csf43_CTGAATGCAACAGATT-1	62.8186	8
Batch2_csf43_CTGTTAAGTGGTTCTG-1	70.5414	4		Batch2_csf43_CTGTTAAGTGGTTCTG-1	44.771	4
Batch2_csf43_GCGCAATCATCTATCA-1	88.8099	11		Batch2_csf43_GCGCAATCATCTATCA-1	91.0403	11
Batch2_csf43_GGTAGTTAGATGGATC-1	54.7493	1		Batch2_csf43_GGTAGTTAGATGGATC-1	44.5802	1
Batch2_csf43_GGTTTATTCAGGTAAC-1	61.7868	8		Batch2_csf43_GGTTTATTCAGGTAAC-1	35.7085	8
Batch2_csf43_TGTTAGCGTTAGACTC-1	62.6724	2		Batch2_csf43_TGTTAGCGTTAGACTC-1	32.3546	2
Batch2_csf44_AAACGGGCAATGAGCC-1	40.642	1		Batch2_csf44_AAACGGGCAATGAGCC-1	92.6447	1
Batch2_csf44_AAACTGTCATCATGCT-1	15.7308	2		Batch2_csf44_AAACTGTCATCATGCT-1	68.4705	2
Batch2_csf44_AACTAACCATTTCATG-1	26.7023	1		Batch2_csf44_AACTAACCATTTCATG-1	29.2214	1
Batch2_csf44_AAGCGGCTCAGTTTAC-1	23.0311	3		Batch2_csf44_AAGCGGCTCAGTTTAC-1	52.9887	3
Batch2_csf44_AAGGTTATCCTTAGAT-1	66.3027	6		Batch2_csf44_AAGGTTATCCTTAGAT-1	29.6362	6
Batch2_csf44_ACCGGCTGTTTATCGA-1	16.9649	4		Batch2_csf44_ACCGGCTGTTTATCGA-1	95.9622	4
Batch2_csf44_AGAAGCAAGTATCGCC-1	59.3769	4		Batch2_csf44_AGAAGCAAGTATCGCC-1	105.218	4
Batch2_csf44_AGCAGGCTCCAGCTAC-1	80.4856	2		Batch2_csf44_AGCAGGCTCCAGCTAC-1	59.709	2
Batch2_csf44_AGCCCTTAGGTAGACT-1	14.3182	3		Batch2_csf44_AGCCCTTAGGTAGACT-1	26.0229	3
Batch2_csf44_AGCCTAGAGCATCTTG-1	63.0541	5		Batch2_csf44_AGCCTAGAGCATCTTG-1	72.3747	5
Batch2_csf44_AGTAAACGTAGCCCGT-1	12.8042	2		Batch2_csf44_AGTAAACGTAGCCCGT-1	59.2382	2
Batch2_csf44_ATAAGCCAGGCCTCTG-1	83.251	4		Batch2_csf44_ATAAGCCAGGCCTCTG-1	85.9955	4
Batch2_csf44_ATCGTTAGTGGTTATC-1	11.744	2		Batch2_csf44_ATCGTTAGTGGTTATC-1	17.0774	2
Batch2_csf44_ATTATGGAGGTTCGAG-1	23.7244	2		Batch2_csf44_ATTATGGAGGTTCGAG-1	28.2274	2
Batch2_csf44_ATTGCATTCATGAATG-1	57.3644	2		Batch2_csf44_ATTGCATTCATGAATG-1	75.9875	2
Batch2_csf44_CAACTTAGTGCAGCTC-1	14.8039	9		Batch2_csf44_CAACTTAGTGCAGCTC-1	31.2909	9
Batch2_csf44_CAGGATAGTACTTAGC-1	19.973	2		Batch2_csf44_CAGGATAGTACTTAGC-1	80.0666	2
Batch2_csf44_CAGGGCAGTTCATTAG-1	83.4588	1		Batch2_csf44_CAGGGCAGTTCATTAG-1	116.578	1
Batch2_csf44_CATGAAGGTCCAGCAC-1	18.6155	3		Batch2_csf44_CATGAAGGTCCAGCAC-1	14.411	3
Batch2_csf44_CATTGACGTACAGCAA-1	13.1602	2		Batch2_csf44_CATTGACGTACAGCAA-1	24.3465	2
Batch2_csf44_CCATTGTCAGTTGCCC-1	33.619	4		Batch2_csf44_CCATTGTCAGTTGCCC-1	67.4613	4
Batch2_csf44_CCATTGTCATCATGCT-1	13.9066	5		Batch2_csf44_CCATTGTCATCATGCT-1	20.2081	5
Batch2_csf44_CCCGAAGCACTAACAG-1	78.9934	2		Batch2_csf44_CCCGAAGCACTAACAG-1	25.4134	2
Batch2_csf44_CCTACTTTCTTTAGCG-1	103.149	1		Batch2_csf44_CCTACTTTCTTTAGCG-1	68.1216	1
Batch2_csf44_CGAATATCAGCACGTG-1	73.7928	2		Batch2_csf44_CGAATATCAGCACGTG-1	97.3045	2
Batch2_csf44_CGACATTGTTGGGCGA-1	16.2806	7		Batch2_csf44_CGACATTGTTGGGCGA-1	29.0458	7
Batch2_csf44_CGGTTATGTCTACCTC-1	87.2784	2		Batch2_csf44_CGGTTATGTCTACCTC-1	111.027	2
Batch2_csf44_CTAGATGCATCTATGC-1	20.2888	10		Batch2_csf44_CTAGATGCATCTATGC-1	22.0523	10
Batch2_csf44_CTATGCTCAGGTGACT-1	74.6708	5		Batch2_csf44_CTATGCTCAGGTGACT-1	24.9032	5
Batch2_csf44_CTGTGTGGTCACGATT-1	64.7289	4		Batch2_csf44_CTGTGTGGTCACGATT-1	81.33	4
Batch2_csf44_CTTGACTCAATCTCTA-1	13.1059	2		Batch2_csf44_CTTGACTCAATCTCTA-1	81.0009	2
Batch2_csf44_CTTGCTGCAATAACCG-1	25.4487	4		Batch2_csf44_CTTGCTGCAATAACCG-1	39.1644	4
Batch2_csf44_GAAGCCATCATAGGTA-1	59.2251	5		Batch2_csf44_GAAGCCATCATAGGTA-1	56.3128	5
Batch2_csf44_GAATCGGTCAAAGGGA-1	17.992	3		Batch2_csf44_GAATCGGTCAAAGGGA-1	27.34	3
Batch2_csf44_GACAAACTCCCTCATT-1	51.4798	5		Batch2_csf44_GACAAACTCCCTCATT-1	25.4248	5
Batch2_csf44_GACTCAACATTAGCGA-1	79.2595	2		Batch2_csf44_GACTCAACATTAGCGA-1	83.5977	2
Batch2_csf44_GAGCTGGGTACGAACA-1	23.4807	1		Batch2_csf44_GAGCTGGGTACGAACA-1	26.6732	1
Batch2_csf44_GATGCAAGTTGTCATA-1	15.778	1		Batch2_csf44_GATGCAAGTTGTCATA-1	32.7012	1
Batch2_csf44_GATTACCGTTGTCATA-1	113.572	4		Batch2_csf44_GATTACCGTTGTCATA-1	103.561	4
Batch2_csf44_GCAAATATCCGCTATA-1	71.1194	9		Batch2_csf44_GCAAATATCCGCTATA-1	67.87	9
Batch2_csf44_GCCATCAGTTAGTGCT-1	17.0006	3		Batch2_csf44_GCCATCAGTTAGTGCT-1	38.529	3
Batch2_csf44_GGATAGGCACCTAACT-1	90.6606	1		Batch2_csf44_GGATAGGCACCTAACT-1	88.2636	1
Batch2_csf44_GGCTCAAAGACCTTGC-1	27.4565	3		Batch2_csf44_GGCTCAAAGACCTTGC-1	22.4458	3
Batch2_csf44_GGCTTATGTTAGCGCC-1	11.5926	10		Batch2_csf44_GGCTTATGTTAGCGCC-1	22.077	10
Batch2_csf44_GGTACTGAGCCTGCCA-1	13.4615	1		Batch2_csf44_GGTACTGAGCCTGCCA-1	71.8845	1
Batch2_csf44_GTTTCACCATCAGGAC-1	15.9711	1		Batch2_csf44_GTTTCACCATCAGGAC-1	80.5664	1
Batch2_csf44_TACAAACCAACCTTGT-1	54.2299	2		Batch2_csf44_TACAAACCAACCTTGT-1	88.4921	2
Batch2_csf44_TATTGACTCCTGCAAC-1	13.6496	3		Batch2_csf44_TATTGACTCCTGCAAC-1	25.0549	3
Batch2_csf44_TCCATTACACGAACGT-1	12.6286	1		Batch2_csf44_TCCATTACACGAACGT-1	98.2271	1
Batch2_csf44_TCCCTCATCCTTTCGT-1	9.28721	4		Batch2_csf44_TCCCTCATCCTTTCGT-1	88.0433	4
Batch2_csf44_TCGCGCTCAAAGGTAA-1	14.7974	2		Batch2_csf44_TCGCGCTCAAAGGTAA-1	92.8242	2
Batch2_csf44_TCGTTAAGTGTTAGAG-1	96.2406	4		Batch2_csf44_TCGTTAAGTGTTAGAG-1	103.094	4
Batch2_csf44_TCGTTATAGCGAATCG-1	13.411	4		Batch2_csf44_TCGTTATAGCGAATCG-1	81.4425	4
Batch2_csf44_TGAGTCTGTAGCCATT-1	13.7012	7		Batch2_csf44_TGAGTCTGTAGCCATT-1	34.2769	7
Batch2_csf44_TGAGTGAGTGACACAA-1	21.2714	7		Batch2_csf44_TGAGTGAGTGACACAA-1	23.4748	7
Batch2_csf44_TGATTACTCACAGGGC-1	47.4074	5		Batch2_csf44_TGATTACTCACAGGGC-1	27.5002	5
Batch2_csf44_TGGATCGAGCAATCCC-1	11.4667	4		Batch2_csf44_TGGATCGAGCAATCCC-1	88.316	4
Batch2_csf44_TGGGTCCGTACGCACC-1	17.9339	1		Batch2_csf44_TGGGTCCGTACGCACC-1	93.0961	1
Batch2_csf44_TGGGTTTGTACAGCAA-1	11.9301	1		Batch2_csf44_TGGGTTTGTACAGCAA-1	81.0371	1
Batch2_csf44_TGGTGTGAGGAACCTG-1	12.6579	3		Batch2_csf44_TGGTGTGAGGAACCTG-1	32.7666	3
Batch2_csf44_TGTAACCGTTTCCACC-1	72.5269	7		Batch2_csf44_TGTAACCGTTTCCACC-1	94.6299	7
Batch2_csf44_TGTCAGGAGTCACACC-1	11.7987	7		Batch2_csf44_TGTCAGGAGTCACACC-1	62.764	7
Batch2_csf44_TGTGCGCGTGCCCTTT-1	17.0712	9		Batch2_csf44_TGTGCGCGTGCCCTTT-1	20.207	9
Batch2_csf44_TTGCATCCATGGCCGA-1	14.1925	7		Batch2_csf44_TTGCATCCATGGCCGA-1	25.8409	7
Batch2_csf44_TTTGGACGTTGCACTG-1	68.0026	2		Batch2_csf44_TTTGGACGTTGCACTG-1	67.1945	2
Batch2_csf45_AAACGTTCAACAGAGG-1	52.3926	5		Batch2_csf45_AAACGTTCAACAGAGG-1	81.1536	5
Batch2_csf45_AAACTGTCAAACCGTA-1	65.1559	2		Batch2_csf45_AAACTGTCAAACCGTA-1	53.9055	2
Batch2_csf45_AAATCCTTCATAATCC-1	30.5881	5		Batch2_csf45_AAATCCTTCATAATCC-1	26.5143	5
Batch2_csf45_AACATAGTCCATAAAG-1	66.3055	5		Batch2_csf45_AACATAGTCCATAAAG-1	54.7873	5
Batch2_csf45_AACGGCTCATCGATAG-1	83.6237	2		Batch2_csf45_AACGGCTCATCGATAG-1	38.443	2
Batch2_csf45_AACTGAGGTAATGCCT-1	90.6684	2		Batch2_csf45_AACTGAGGTAATGCCT-1	127.388	2
Batch2_csf45_AAGCAACTCCATAACT-1	14.1809	3		Batch2_csf45_AAGCAACTCCATAACT-1	48.181	3
Batch2_csf45_AATCCAAAGGAAGCAA-1	95.0126	0		Batch2_csf45_AATCCAAAGGAAGCAA-1	80.0101	0
Batch2_csf45_AATGTGATCGCGTTAC-1	102.459	0		Batch2_csf45_AATGTGATCGCGTTAC-1	88.1837	0
Batch2_csf45_ACAAACCAGATAACCA-1	41.1647	2		Batch2_csf45_ACAAACCAGATAACCA-1	119.999	2
Batch2_csf45_ACAAGGCGTACTGCCA-1	83.9585	0		Batch2_csf45_ACAAGGCGTACTGCCA-1	75.8053	0
Batch2_csf45_ACATACTTCGCGTTCG-1	65.6827	8		Batch2_csf45_ACATACTTCGCGTTCG-1	95.5618	8
Batch2_csf45_ACATAGTCAATGAAGA-1	81.4799	2		Batch2_csf45_ACATAGTCAATGAAGA-1	107.856	2
Batch2_csf45_ACATGTTTCAGGTCGA-1	23.9506	5		Batch2_csf45_ACATGTTTCAGGTCGA-1	38.6321	5
Batch2_csf45_ACATTACTCTCTCGCC-1	15.5546	5		Batch2_csf45_ACATTACTCTCTCGCC-1	19.963	5
Batch2_csf45_ACCAATAAGCTCAACC-1	5.67184	8		Batch2_csf45_ACCAATAAGCTCAACC-1	97.6547	8
Batch2_csf45_ACCAATAAGCTCAAGG-1	20.6485	2		Batch2_csf45_ACCAATAAGCTCAAGG-1	63.7856	2
Batch2_csf45_ACCCTCACAATAGAGA-1	95.8084	9		Batch2_csf45_ACCCTCACAATAGAGA-1	64.5815	9
Batch2_csf45_ACCCTGGTCTGGCTAC-1	90.0848	2		Batch2_csf45_ACCCTGGTCTGGCTAC-1	107.164	2
Batch2_csf45_ACCTAGTGTATTCGGT-1	113.755	6		Batch2_csf45_ACCTAGTGTATTCGGT-1	62.6601	6
Batch2_csf45_ACGCACGCATCCGTCA-1	74.9766	2		Batch2_csf45_ACGCACGCATCCGTCA-1	86.1415	2
Batch2_csf45_ACGGATTAGCCGCTAT-1	30.9892	5		Batch2_csf45_ACGGATTAGCCGCTAT-1	33.715	5
Batch2_csf45_ACTAAGTCACCGGCAA-1	82.1863	0		Batch2_csf45_ACTAAGTCACCGGCAA-1	95.5663	0
Batch2_csf45_ACTCGAACACATAGAT-1	123.187	2		Batch2_csf45_ACTCGAACACATAGAT-1	108.333	2
Batch2_csf45_ACTTAGCGTTAACGTC-1	55.9474	0		Batch2_csf45_ACTTAGCGTTAACGTC-1	122.678	0
Batch2_csf45_AGACTAATCACTTCGA-1	83.8305	8		Batch2_csf45_AGACTAATCACTTCGA-1	65.0378	8
Batch2_csf45_AGACTCACAGGTATAT-1	8.92081	4		Batch2_csf45_AGACTCACAGGTATAT-1	83.771	4
Batch2_csf45_AGACTGAGTTAGGTAG-1	94.9196	8		Batch2_csf45_AGACTGAGTTAGGTAG-1	105.428	8
Batch2_csf45_AGATTAGTCAAGGTGT-1	94.1031	0		Batch2_csf45_AGATTAGTCAAGGTGT-1	100.766	0
Batch2_csf45_AGCCTTTCACGCCACT-1	7.8999	3		Batch2_csf45_AGCCTTTCACGCCACT-1	24.9483	3
Batch2_csf45_AGCCTTTCATTACTCA-1	66.1487	0		Batch2_csf45_AGCCTTTCATTACTCA-1	57.7815	0
Batch2_csf45_AGCGACTCAACATGAT-1	91.7379	2		Batch2_csf45_AGCGACTCAACATGAT-1	67.6736	2
Batch2_csf45_AGCGCTAAGTTACACT-1	107.926	2		Batch2_csf45_AGCGCTAAGTTACACT-1	94.6143	2
Batch2_csf45_AGTACTGCATTGTGAG-1	63.6633	2		Batch2_csf45_AGTACTGCATTGTGAG-1	42.238	2
Batch2_csf45_AGTCGTTGTCAACATC-1	18.6016	2		Batch2_csf45_AGTCGTTGTCAACATC-1	67.2424	2
Batch2_csf45_AGTGCAAGTCATGAAG-1	103.984	6		Batch2_csf45_AGTGCAAGTCATGAAG-1	93.0896	6
Batch2_csf45_AGTGCAAGTGCCCGAT-1	31.4146	2		Batch2_csf45_AGTGCAAGTGCCCGAT-1	56.5329	2
Batch2_csf45_AGTGGCGGTTAGCGGG-1	83.3756	2		Batch2_csf45_AGTGGCGGTTAGCGGG-1	61.4332	2
Batch2_csf45_AGTTCCTCAGCTGCTC-1	63.7282	2		Batch2_csf45_AGTTCCTCAGCTGCTC-1	73.9802	2
Batch2_csf45_AGTTGGCCAAGCGATC-1	43.7142	4		Batch2_csf45_AGTTGGCCAAGCGATC-1	57.5474	4
Batch2_csf45_ATACCCGGTACTTCCC-1	16.9529	2		Batch2_csf45_ATACCCGGTACTTCCC-1	34.2766	2
Batch2_csf45_ATACTGGCATCATGCT-1	24.9763	5		Batch2_csf45_ATACTGGCATCATGCT-1	66.9225	5
Batch2_csf45_ATAGCGAGTCCATAGT-1	17.0976	2		Batch2_csf45_ATAGCGAGTCCATAGT-1	43.2878	2
Batch2_csf45_ATCAGCACAGCAATTG-1	102.064	2		Batch2_csf45_ATCAGCACAGCAATTG-1	97.9464	2
Batch2_csf45_ATCCCAATCCACTAAT-1	68.0952	2		Batch2_csf45_ATCCCAATCCACTAAT-1	49.932	2
Batch2_csf45_ATCGTGCTCTCCATCT-1	97.6056	2		Batch2_csf45_ATCGTGCTCTCCATCT-1	123.626	2
Batch2_csf45_ATCTTAGGTACGCACC-1	22.0231	3		Batch2_csf45_ATCTTAGGTACGCACC-1	53.8648	3
Batch2_csf45_ATGCGATAGTAAACCA-1	74.8121	2		Batch2_csf45_ATGCGATAGTAAACCA-1	99.4951	2
Batch2_csf45_ATGCGTCTCACTTCGA-1	22.5738	0		Batch2_csf45_ATGCGTCTCACTTCGA-1	58.5376	0
Batch2_csf45_ATGTAAGTCACGTTCA-1	18.2958	5		Batch2_csf45_ATGTAAGTCACGTTCA-1	33.2355	5
Batch2_csf45_ATGTGGGTCTTAAGCT-1	16.4167	2		Batch2_csf45_ATGTGGGTCTTAAGCT-1	72.9448	2
Batch2_csf45_ATGTTTGGTTTGACTA-1	117.929	6		Batch2_csf45_ATGTTTGGTTTGACTA-1	114.832	6
Batch2_csf45_ATTGAGCAGTGTGATA-1	13.3846	3		Batch2_csf45_ATTGAGCAGTGTGATA-1	44.7929	3
Batch2_csf45_ATTGCATTCAACCTCA-1	89.2761	2		Batch2_csf45_ATTGCATTCAACCTCA-1	30.4737	2
Batch2_csf45_ATTGCTCCATCCACCA-1	41.1446	3		Batch2_csf45_ATTGCTCCATCCACCA-1	42.3227	3
Batch2_csf45_ATTTGCCCAATAACCG-1	39.922	2		Batch2_csf45_ATTTGCCCAATAACCG-1	80.3369	2
Batch2_csf45_CAACCTATCAGCATGG-1	46.344	2		Batch2_csf45_CAACCTATCAGCATGG-1	79.1424	2
Batch2_csf45_CACTATGTCCTCACGG-1	91.9056	0		Batch2_csf45_CACTATGTCCTCACGG-1	114.435	0
Batch2_csf45_CAGATTCGTTAGACTC-1	64.2962	5		Batch2_csf45_CAGATTCGTTAGACTC-1	41.1172	5
Batch2_csf45_CAGCAATAGAGGCGAG-1	92.8837	8		Batch2_csf45_CAGCAATAGAGGCGAG-1	114.377	8
Batch2_csf45_CAGGTTTGTGCTGAAA-1	101.523	0		Batch2_csf45_CAGGTTTGTGCTGAAA-1	102.906	0
Batch2_csf45_CAGTGAGTCCTCAAGC-1	90.0867	2		Batch2_csf45_CAGTGAGTCCTCAAGC-1	54.0437	2
Batch2_csf45_CAGTGTGAGACTTAAG-1	66.4484	2		Batch2_csf45_CAGTGTGAGACTTAAG-1	92.6014	2
Batch2_csf45_CATCAATTCGGGACTA-1	89.1615	2		Batch2_csf45_CATCAATTCGGGACTA-1	80.0568	2
Batch2_csf45_CATGCCAGTGACATTC-1	64.7694	2		Batch2_csf45_CATGCCAGTGACATTC-1	42.4072	2
Batch2_csf45_CATTATGGTTGGCCAC-1	74.5313	2		Batch2_csf45_CATTATGGTTGGCCAC-1	76.3736	2
Batch2_csf45_CATTGTCCATTTGTTG-1	41.3788	4		Batch2_csf45_CATTGTCCATTTGTTG-1	50.5146	4
Batch2_csf45_CCAAACCTCAGTTAGA-1	2.071	4		Batch2_csf45_CCAAACCTCAGTTAGA-1	40.6326	4
Batch2_csf45_CCAAGTGAGTTTCGGC-1	86.2303	8		Batch2_csf45_CCAAGTGAGTTTCGGC-1	86.0921	8
Batch2_csf45_CCACATTCAGCAAGCT-1	68.8756	9		Batch2_csf45_CCACATTCAGCAAGCT-1	50.3596	9
Batch2_csf45_CCAGAACCATGCAATG-1	115.404	1		Batch2_csf45_CCAGAACCATGCAATG-1	51.1417	1
Batch2_csf45_CCATTGTCATTGTGTC-1	107.933	8		Batch2_csf45_CCATTGTCATTGTGTC-1	114.702	8
Batch2_csf45_CCCGCAATCTCAAGAA-1	99.5589	8		Batch2_csf45_CCCGCAATCTCAAGAA-1	106.96	8
Batch2_csf45_CCCTGTGAGTTATGGA-1	70.2279	0		Batch2_csf45_CCCTGTGAGTTATGGA-1	93.8896	0
Batch2_csf45_CCGCCATCATTGCGCC-1	98.7845	2		Batch2_csf45_CCGCCATCATTGCGCC-1	104.726	2
Batch2_csf45_CCGTTGTAGTAACGTA-1	87.8113	0		Batch2_csf45_CCGTTGTAGTAACGTA-1	88.9636	0
Batch2_csf45_CCTCAAATCAGGCATG-1	103.871	8		Batch2_csf45_CCTCAAATCAGGCATG-1	110.327	8
Batch2_csf45_CCTGGTCCACGAACGT-1	50.883	3		Batch2_csf45_CCTGGTCCACGAACGT-1	34.4791	3
Batch2_csf45_CCTTATTGTCCACAAT-1	94.7827	8		Batch2_csf45_CCTTATTGTCCACAAT-1	99.8269	8
Batch2_csf45_CCTTCCTCACGTAGGT-1	-5.84831	2		Batch2_csf45_CCTTCCTCACGTAGGT-1	31.4721	2
Batch2_csf45_CGATAAATCGGTAACG-1	76.158	2		Batch2_csf45_CGATAAATCGGTAACG-1	55.8336	2
Batch2_csf45_CGCACATTCCAACATT-1	33.7231	0		Batch2_csf45_CGCACATTCCAACATT-1	78.8655	0
Batch2_csf45_CGCGTTCCAGCCATAA-1	14.3076	6		Batch2_csf45_CGCGTTCCAGCCATAA-1	93.4936	6
Batch2_csf45_CGCTCAGTCCAATTAC-1	75.9062	8		Batch2_csf45_CGCTCAGTCCAATTAC-1	44.8596	8
Batch2_csf45_CGGGTTGCATTGACTC-1	11.9131	2		Batch2_csf45_CGGGTTGCATTGACTC-1	46.7522	2
Batch2_csf45_CGGTATTGTTCTTACT-1	52.5302	2		Batch2_csf45_CGGTATTGTTCTTACT-1	56.098	2
Batch2_csf45_CGTGAGGGTACTTAGC-1	13.9237	3		Batch2_csf45_CGTGAGGGTACTTAGC-1	58.4111	3
Batch2_csf45_CGTGCTTAGACCTTGC-1	64.7792	8		Batch2_csf45_CGTGCTTAGACCTTGC-1	52.6702	8
Batch2_csf45_CGTTCGTAGTAGCGCA-1	73.4712	11		Batch2_csf45_CGTTCGTAGTAGCGCA-1	81.7078	11
Batch2_csf45_CGTTTGTCAACTTGTC-1	19.3542	2		Batch2_csf45_CGTTTGTCAACTTGTC-1	54.9031	2
Batch2_csf45_CGTTTGTCAAGCCTCC-1	72.2995	2		Batch2_csf45_CGTTTGTCAAGCCTCC-1	93.5298	2
Batch2_csf45_CGTTTGTCACAGGCTG-1	116.114	8		Batch2_csf45_CGTTTGTCACAGGCTG-1	131.733	8
Batch2_csf45_CTAGGCTTCTAATGGA-1	18.2456	3		Batch2_csf45_CTAGGCTTCTAATGGA-1	59.3203	3
Batch2_csf45_CTCAAGCTCCTTTCTA-1	18.8482	2		Batch2_csf45_CTCAAGCTCCTTTCTA-1	89.8488	2
Batch2_csf45_CTCAATAGTGGTTACT-1	105.152	8		Batch2_csf45_CTCAATAGTGGTTACT-1	117.375	8
Batch2_csf45_CTCAGCTAGGCTGTGA-1	14.7265	2		Batch2_csf45_CTCAGCTAGGCTGTGA-1	40.3637	2
Batch2_csf45_CTCAGGGCATTGCCCA-1	13.7368	1		Batch2_csf45_CTCAGGGCATTGCCCA-1	45.3027	1
Batch2_csf45_CTCCTAAAGATTATCC-1	20.3356	0		Batch2_csf45_CTCCTAAAGATTATCC-1	56.9557	0
Batch2_csf45_CTCTCAGCATCCCTCT-1	15.8736	9		Batch2_csf45_CTCTCAGCATCCCTCT-1	74.8047	9
Batch2_csf45_CTTAACGTCGCGAAAT-1	45.0768	2		Batch2_csf45_CTTAACGTCGCGAAAT-1	23.0985	2
Batch2_csf45_CTTAAGCGTCCATAGT-1	106.368	2		Batch2_csf45_CTTAAGCGTCCATAGT-1	77.4422	2
Batch2_csf45_CTTCAACCAAACCGTA-1	39.4186	5		Batch2_csf45_CTTCAACCAAACCGTA-1	58.862	5
Batch2_csf45_CTTGAGGAGACTATTC-1	47.098	2		Batch2_csf45_CTTGAGGAGACTATTC-1	99.2744	2
Batch2_csf45_CTTGATGTCCAGCTAC-1	40.2709	5		Batch2_csf45_CTTGATGTCCAGCTAC-1	65.83	5
Batch2_csf45_CTTGATTAGAGCCGGT-1	2.3247	2		Batch2_csf45_CTTGATTAGAGCCGGT-1	42.7955	2
Batch2_csf45_CTTGCACAGGTTAGGT-1	22.0566	7		Batch2_csf45_CTTGCACAGGTTAGGT-1	80.6146	7
Batch2_csf45_GAAATACGTGCTCATG-1	90.9466	0		Batch2_csf45_GAAATACGTGCTCATG-1	108.465	0
Batch2_csf45_GAACAGGCAATATGGT-1	32.1281	3		Batch2_csf45_GAACAGGCAATATGGT-1	42.5581	3
Batch2_csf45_GAATCAGGTTAGTTTG-1	20.6079	2		Batch2_csf45_GAATCAGGTTAGTTTG-1	83.7892	2
Batch2_csf45_GACAAACTCTTGAAAG-1	99.272	2		Batch2_csf45_GACAAACTCTTGAAAG-1	79.3989	2
Batch2_csf45_GACATTCGTAGCTATC-1	121.114	0		Batch2_csf45_GACATTCGTAGCTATC-1	98.469	0
Batch2_csf45_GACCCAAAGATAATCG-1	82.6062	3		Batch2_csf45_GACCCAAAGATAATCG-1	43.2125	3
Batch2_csf45_GACCTGAAGACTCAAA-1	2.48865	3		Batch2_csf45_GACCTGAAGACTCAAA-1	35.5386	3
Batch2_csf45_GACTAGTAGCTAACTT-1	55.4694	8		Batch2_csf45_GACTAGTAGCTAACTT-1	100.714	8
Batch2_csf45_GACTTGCTCCATCCGG-1	20.3444	2		Batch2_csf45_GACTTGCTCCATCCGG-1	64.7201	2
Batch2_csf45_GAGATACTCCACAATT-1	97.5598	2		Batch2_csf45_GAGATACTCCACAATT-1	97.7994	2
Batch2_csf45_GAGGGAGTCGATATTC-1	17.8666	5		Batch2_csf45_GAGGGAGTCGATATTC-1	57.9904	5
Batch2_csf45_GATCATAAGCATCTTG-1	96.9547	4		Batch2_csf45_GATCATAAGCATCTTG-1	99.693	4
Batch2_csf45_GATCGATAGTAATGGC-1	85.9733	8		Batch2_csf45_GATCGATAGTAATGGC-1	83.9579	8
Batch2_csf45_GCAAACTAGGCTGTGA-1	107.212	8		Batch2_csf45_GCAAACTAGGCTGTGA-1	123.484	8
Batch2_csf45_GCAAGGTGTCATTACA-1	10.2434	3		Batch2_csf45_GCAAGGTGTCATTACA-1	52.464	3
Batch2_csf45_GCACTTGGTACAAACG-1	92.6969	4		Batch2_csf45_GCACTTGGTACAAACG-1	111.636	4
Batch2_csf45_GCAGGCTAGCCAGAGC-1	79.2963	2		Batch2_csf45_GCAGGCTAGCCAGAGC-1	92.6234	2
Batch2_csf45_GCAGTAAGTAAGTCGA-1	110.667	2		Batch2_csf45_GCAGTAAGTAAGTCGA-1	109.567	2
Batch2_csf45_GCATCACTCCGCCTCT-1	48.0754	8		Batch2_csf45_GCATCACTCCGCCTCT-1	47.8624	8
Batch2_csf45_GCATTCATCAATTTGC-1	86.4951	2		Batch2_csf45_GCATTCATCAATTTGC-1	79.8833	2
Batch2_csf45_GCCAATACACACCCAC-1	20.4848	2		Batch2_csf45_GCCAATACACACCCAC-1	84.019	2
Batch2_csf45_GCCCATAGTGACATGA-1	31.7217	2		Batch2_csf45_GCCCATAGTGACATGA-1	82.9363	2
Batch2_csf45_GCCCATTAGACATAGC-1	93.1843	8		Batch2_csf45_GCCCATTAGACATAGC-1	111.991	8
Batch2_csf45_GCCCTTTGTATTCAGC-1	15.5049	2		Batch2_csf45_GCCCTTTGTATTCAGC-1	57.9521	2
Batch2_csf45_GCCGTGACATCATGTC-1	93.7471	2		Batch2_csf45_GCCGTGACATCATGTC-1	54.5596	2
Batch2_csf45_GCGAACGGTCTTTATC-1	89.6	8		Batch2_csf45_GCGAACGGTCTTTATC-1	50.2617	8
Batch2_csf45_GCGCCTATCCGGACAA-1	64.1898	2		Batch2_csf45_GCGCCTATCCGGACAA-1	72.351	2
Batch2_csf45_GCGTTTGGTCATTACA-1	46.4288	4		Batch2_csf45_GCGTTTGGTCATTACA-1	55.4616	4
Batch2_csf45_GCTAGATAGAAGTAGG-1	69.0466	9		Batch2_csf45_GCTAGATAGAAGTAGG-1	72.9219	9
Batch2_csf45_GCTCACCCATTGAACG-1	113.126	2		Batch2_csf45_GCTCACCCATTGAACG-1	55.2046	2
Batch2_csf45_GCTGGTAAGTCAGGCA-1	85.0959	3		Batch2_csf45_GCTGGTAAGTCAGGCA-1	56.6074	3
Batch2_csf45_GCTTGCGTCCGGACAA-1	21.8778	6		Batch2_csf45_GCTTGCGTCCGGACAA-1	78.1337	6
Batch2_csf45_GCTTGTTCAAAGGGAT-1	100.008	8		Batch2_csf45_GCTTGTTCAAAGGGAT-1	110.008	8
Batch2_csf45_GGACCTTTCGGGACTA-1	23.2405	0		Batch2_csf45_GGACCTTTCGGGACTA-1	78.4148	0
Batch2_csf45_GGATATTCAACAGAGG-1	13.5046	2		Batch2_csf45_GGATATTCAACAGAGG-1	63.0059	2
Batch2_csf45_GGATGTCCAGGTAGCT-1	81.4017	2		Batch2_csf45_GGATGTCCAGGTAGCT-1	108.2	2
Batch2_csf45_GGCAAGTGTTGGCGAG-1	44.2376	6		Batch2_csf45_GGCAAGTGTTGGCGAG-1	104.868	6
Batch2_csf45_GGCAATCCACCTAAGA-1	8.38672	9		Batch2_csf45_GGCAATCCACCTAAGA-1	63.5666	9
Batch2_csf45_GGCCGTTGTTAATTCG-1	17.5414	7		Batch2_csf45_GGCCGTTGTTAATTCG-1	58.4634	7
Batch2_csf45_GGCTAATAGACCTTGC-1	96.5447	2		Batch2_csf45_GGCTAATAGACCTTGC-1	43.8967	2
Batch2_csf45_GGCTAATAGGCGCATA-1	54.3842	2		Batch2_csf45_GGCTAATAGGCGCATA-1	104.939	2
Batch2_csf45_GGCTATTGTCCATCCT-1	99.8553	2		Batch2_csf45_GGCTATTGTCCATCCT-1	143.726	2
Batch2_csf45_GGCTTATGTAGGTGAC-1	118.172	8		Batch2_csf45_GGCTTATGTAGGTGAC-1	118.105	8
Batch2_csf45_GGGTTGGGTTCCGGGT-1	85.1811	0		Batch2_csf45_GGGTTGGGTTCCGGGT-1	73.9732	0
Batch2_csf45_GGTACCGCACGGATAC-1	83.5924	2		Batch2_csf45_GGTACCGCACGGATAC-1	85.6697	2
Batch2_csf45_GGTCCGTGTTGGTTTA-1	12.2669	8		Batch2_csf45_GGTCCGTGTTGGTTTA-1	86.6552	8
Batch2_csf45_GGTGCTTTCGGTAACG-1	56.7258	5		Batch2_csf45_GGTGCTTTCGGTAACG-1	43.6639	5
Batch2_csf45_GGTGTGATCAAGGTAC-1	96.3983	6		Batch2_csf45_GGTGTGATCAAGGTAC-1	37.7717	6
Batch2_csf45_GGTTCACTCATAGGCG-1	90.4883	2		Batch2_csf45_GGTTCACTCATAGGCG-1	101.644	2
Batch2_csf45_GGTTTACGTCATCCCT-1	50.5739	1		Batch2_csf45_GGTTTACGTCATCCCT-1	59.8395	1
Batch2_csf45_GGTTTAGCATATCGCT-1	36.1731	2		Batch2_csf45_GGTTTAGCATATCGCT-1	83.5414	2
Batch2_csf45_GTAAGGTTCAGCATGG-1	55.6364	0		Batch2_csf45_GTAAGGTTCAGCATGG-1	104.588	0
Batch2_csf45_GTATACTTCCAGAAAC-1	74.6331	4		Batch2_csf45_GTATACTTCCAGAAAC-1	62.3422	4
Batch2_csf45_GTCATTGTCCAGAACG-1	12.2236	2		Batch2_csf45_GTCATTGTCCAGAACG-1	82.5566	2
Batch2_csf45_GTCCTCACATAACCAG-1	24.2776	9		Batch2_csf45_GTCCTCACATAACCAG-1	65.262	9
Batch2_csf45_GTGCTTATCGTAACTT-1	44.0503	6		Batch2_csf45_GTGCTTATCGTAACTT-1	79.9952	6
Batch2_csf45_GTGGATTAGCTAGCCT-1	105.348	6		Batch2_csf45_GTGGATTAGCTAGCCT-1	37.6891	6
Batch2_csf45_GTGTTAAAGCAAATTG-1	75.5713	2		Batch2_csf45_GTGTTAAAGCAAATTG-1	79.6141	2
Batch2_csf45_GTTCCAGGTAATAGGT-1	10.1156	4		Batch2_csf45_GTTCCAGGTAATAGGT-1	78.0148	4
Batch2_csf45_GTTGTGACAACCTCGC-1	72.9295	6		Batch2_csf45_GTTGTGACAACCTCGC-1	41.8015	6
Batch2_csf45_GTTTGAGCATCATGTC-1	15.2001	3		Batch2_csf45_GTTTGAGCATCATGTC-1	31.6393	3
Batch2_csf45_GTTTGCATCGGTTCCG-1	67.6727	11		Batch2_csf45_GTTTGCATCGGTTCCG-1	81.0694	11
Batch2_csf45_GTTTGTAGTGTTGCTG-1	27.7409	9		Batch2_csf45_GTTTGTAGTGTTGCTG-1	81.6932	9
Batch2_csf45_TAAACTGAGCCATCGT-1	66.5578	2		Batch2_csf45_TAAACTGAGCCATCGT-1	106.345	2
Batch2_csf45_TAACCAAAGGTCGAGC-1	17.7755	2		Batch2_csf45_TAACCAAAGGTCGAGC-1	65.1637	2
Batch2_csf45_TACACCGGTTAGACTC-1	7.91302	3		Batch2_csf45_TACACCGGTTAGACTC-1	43.3914	3
Batch2_csf45_TACAGGTAGTCATTCG-1	82.6401	2		Batch2_csf45_TACAGGTAGTCATTCG-1	72.317	2
Batch2_csf45_TACGGGTCATCAATCC-1	80.7352	6		Batch2_csf45_TACGGGTCATCAATCC-1	40.4761	6
Batch2_csf45_TACTAGTTCAACTTGT-1	56.2502	0		Batch2_csf45_TACTAGTTCAACTTGT-1	53.0352	0
Batch2_csf45_TAGCGGATCGAAGCAT-1	70.2915	2		Batch2_csf45_TAGCGGATCGAAGCAT-1	83.6198	2
Batch2_csf45_TAGTTACTCATTATGC-1	6.69313	3		Batch2_csf45_TAGTTACTCATTATGC-1	41.9505	3
Batch2_csf45_TAGTTACTCCCTGGAT-1	14.2584	3		Batch2_csf45_TAGTTACTCCCTGGAT-1	56.0411	3
Batch2_csf45_TAGTTGAAGTCTTGCA-1	59.7324	8		Batch2_csf45_TAGTTGAAGTCTTGCA-1	73.1846	8
Batch2_csf45_TAGTTTGGTACTTACA-1	102.727	8		Batch2_csf45_TAGTTTGGTACTTACA-1	102.104	8
Batch2_csf45_TATTCGGTCGCGCATT-1	15.5729	2		Batch2_csf45_TATTCGGTCGCGCATT-1	98.1338	2
Batch2_csf45_TCAACATTCATCAGCC-1	99.1228	2		Batch2_csf45_TCAACATTCATCAGCC-1	114.76	2
Batch2_csf45_TCAAGTGCATCCGGAG-1	42.3737	6		Batch2_csf45_TCAAGTGCATCCGGAG-1	56.6457	6
Batch2_csf45_TCACCAATCGATTACT-1	6.44139	3		Batch2_csf45_TCACCAATCGATTACT-1	43.3965	3
Batch2_csf45_TCACCTAAGTCATTCG-1	49.4218	8		Batch2_csf45_TCACCTAAGTCATTCG-1	84.1226	8
Batch2_csf45_TCACTCGCATTGAACG-1	15.6394	2		Batch2_csf45_TCACTCGCATTGAACG-1	87.6672	2
Batch2_csf45_TCAGGCTTCCTGGAAG-1	32.563	2		Batch2_csf45_TCAGGCTTCCTGGAAG-1	48.7923	2
Batch2_csf45_TCATGAAAGGTTGCAG-1	76.4244	3		Batch2_csf45_TCATGAAAGGTTGCAG-1	35.6379	3
Batch2_csf45_TCGGCTAGTCTGTCAG-1	70.4695	2		Batch2_csf45_TCGGCTAGTCTGTCAG-1	71.3057	2
Batch2_csf45_TCGTTAAGTTGCCTGA-1	16.4977	3		Batch2_csf45_TCGTTAAGTTGCCTGA-1	69.9591	3
Batch2_csf45_TCTAACTAGACTTAAG-1	13.5948	2		Batch2_csf45_TCTAACTAGACTTAAG-1	35.7648	2
Batch2_csf45_TCTAAGTTCATCGATT-1	17.5854	2		Batch2_csf45_TCTAAGTTCATCGATT-1	49.0613	2
Batch2_csf45_TCTAGTTAGCTCCCTC-1	98.7904	6		Batch2_csf45_TCTAGTTAGCTCCCTC-1	66.1187	6
Batch2_csf45_TCTGGCCCATAATGAC-1	17.698	2		Batch2_csf45_TCTGGCCCATAATGAC-1	45.7921	2
Batch2_csf45_TCTGTGCAGAGGCGAG-1	42.1065	2		Batch2_csf45_TCTGTGCAGAGGCGAG-1	67.0617	2
Batch2_csf45_TCTTAGGTCGAAGCAT-1	13.2207	2		Batch2_csf45_TCTTAGGTCGAAGCAT-1	78.231	2
Batch2_csf45_TCTTTAGCACAAATAC-1	28.2086	3		Batch2_csf45_TCTTTAGCACAAATAC-1	41.9946	3
Batch2_csf45_TGACCTATCGAAATGC-1	30.7432	3		Batch2_csf45_TGACCTATCGAAATGC-1	69.3062	3
Batch2_csf45_TGCAGGTCAAGATAAG-1	86.662	0		Batch2_csf45_TGCAGGTCAAGATAAG-1	85.6496	0
Batch2_csf45_TGCATCCAGCAACATA-1	30.0733	2		Batch2_csf45_TGCATCCAGCAACATA-1	59.2959	2
Batch2_csf45_TGCGGTTTCCAATAGA-1	112.061	2		Batch2_csf45_TGCGGTTTCCAATAGA-1	105.54	2
Batch2_csf45_TGGCCAGCATTGGGTA-1	47.0109	5		Batch2_csf45_TGGCCAGCATTGGGTA-1	31.497	5
Batch2_csf45_TGGCGGTAGAGGAGGT-1	15.841	8		Batch2_csf45_TGGCGGTAGAGGAGGT-1	47.0765	8
Batch2_csf45_TGGCGTGCATAACCGA-1	101.452	0		Batch2_csf45_TGGCGTGCATAACCGA-1	92.6419	0
Batch2_csf45_TGGGCGTAGTAGCCTC-1	74.104	8		Batch2_csf45_TGGGCGTAGTAGCCTC-1	61.054	8
Batch2_csf45_TGGTAGTAGCTAGATA-1	11.233	2		Batch2_csf45_TGGTAGTAGCTAGATA-1	91.8511	2
Batch2_csf45_TGGTCTATCTATCTGG-1	12.2777	3		Batch2_csf45_TGGTCTATCTATCTGG-1	41.5289	3
Batch2_csf45_TGGTTTAGTCGCAATT-1	99.6519	2		Batch2_csf45_TGGTTTAGTCGCAATT-1	104.874	2
Batch2_csf45_TGTAAGTCAGGAGCAA-1	97.7815	6		Batch2_csf45_TGTAAGTCAGGAGCAA-1	64.0825	6
Batch2_csf45_TGTATTGGTACTGCCA-1	91.0977	8		Batch2_csf45_TGTATTGGTACTGCCA-1	39.8113	8
Batch2_csf45_TGTGTCCAGTAGCTAA-1	16.8501	3		Batch2_csf45_TGTGTCCAGTAGCTAA-1	60.9091	3
Batch2_csf45_TGTGTGACATCCGGAG-1	12.4071	4		Batch2_csf45_TGTGTGACATCCGGAG-1	72.3942	4
Batch2_csf45_TTAACGTTCAGGCCAA-1	88.6895	0		Batch2_csf45_TTAACGTTCAGGCCAA-1	66.7973	0
Batch2_csf45_TTATCCTGTTAGTTTG-1	64.6976	8		Batch2_csf45_TTATCCTGTTAGTTTG-1	63.3435	8
Batch2_csf45_TTCCTCGTCTATTGAC-1	61.803	4		Batch2_csf45_TTCCTCGTCTATTGAC-1	41.9898	4
Batch2_csf45_TTCTCACTCAGGAGCC-1	55.4041	0		Batch2_csf45_TTCTCACTCAGGAGCC-1	79.5985	0
Batch2_csf45_TTGAGCGAGGTCGAGC-1	17.235	3		Batch2_csf45_TTGAGCGAGGTCGAGC-1	41.6757	3
Batch2_csf45_TTGATCAGTGGACCCT-1	17.0985	6		Batch2_csf45_TTGATCAGTGGACCCT-1	42.8578	6
Batch2_csf45_TTTAGTCAGGAAACCT-1	39.641	2		Batch2_csf45_TTTAGTCAGGAAACCT-1	43.2343	2
Batch2_csf45_TTTATGGGTAACGGGT-1	65.7373	2		Batch2_csf45_TTTATGGGTAACGGGT-1	69.9874	2
Batch2_csf45_TTTATGGGTTCTCAAA-1	63.5393	2		Batch2_csf45_TTTATGGGTTCTCAAA-1	43.0707	2
Batch2_csf46_AAAGCGAAGCCAAACG-1	53.734	8		Batch2_csf46_AAAGCGAAGCCAAACG-1	44.7248	8
Batch2_csf46_ACGCACGCAGCATTTC-1	7.21848	7		Batch2_csf46_ACGCACGCAGCATTTC-1	46.1558	7
Batch2_csf46_ACTTGCTCAAGTTGCA-1	57.321	8		Batch2_csf46_ACTTGCTCAAGTTGCA-1	43.4522	8
Batch2_csf46_AGGCGCAGTTACCGTG-1	79.4561	0		Batch2_csf46_AGGCGCAGTTACCGTG-1	48.2589	0
Batch2_csf46_ATGAGGAAGGAACCGC-1	7.7241	1		Batch2_csf46_ATGAGGAAGGAACCGC-1	25.8081	1
Batch2_csf46_CAATCGCTCAGCCCTG-1	2.66213	8		Batch2_csf46_CAATCGCTCAGCCCTG-1	52.7227	8
Batch2_csf46_CCAAAGCCATTGGACA-1	-33.3928	11		Batch2_csf46_CCAAAGCCATTGGACA-1	33.4043	11
Batch2_csf46_CGCTATATCTAATGGA-1	65.6451	8		Batch2_csf46_CGCTATATCTAATGGA-1	79.5601	8
Batch2_csf46_CTGAATGCAACAGATT-1	102.329	8		Batch2_csf46_CTGAATGCAACAGATT-1	62.8186	8
Batch2_csf46_CTGTTAAGTGGTTCTG-1	70.5414	4		Batch2_csf46_CTGTTAAGTGGTTCTG-1	44.771	4
Batch2_csf46_GCGCAATCATCTATCA-1	88.8099	11		Batch2_csf46_GCGCAATCATCTATCA-1	91.0403	11
Batch2_csf46_GGTAGTTAGATGGATC-1	54.7494	1		Batch2_csf46_GGTAGTTAGATGGATC-1	44.5802	1
Batch2_csf46_GGTTTATTCAGGTAAC-1	61.7868	8		Batch2_csf46_GGTTTATTCAGGTAAC-1	35.7085	8
Batch2_csf46_TGTTAGCGTTAGACTC-1	62.6724	2		Batch2_csf46_TGTTAGCGTTAGACTC-1	32.3546	2
Batch2_csf47_AAACGTTCAGGCTGTG-1	37.3557	1		Batch2_csf47_AAACGTTCAGGCTGTG-1	58.0387	1
Batch2_csf47_AAACTGGGTGCGGTTC-1	73.2941	8		Batch2_csf47_AAACTGGGTGCGGTTC-1	58.3174	8
Batch2_csf47_AAAGCCTAGGGTTATA-1	67.8447	1		Batch2_csf47_AAAGCCTAGGGTTATA-1	79.1554	1
Batch2_csf47_AAATCACCACTATGTC-1	61.0362	1		Batch2_csf47_AAATCACCACTATGTC-1	26.3947	1
Batch2_csf47_AAATCGATCCCTCAAA-1	97.1768	8		Batch2_csf47_AAATCGATCCCTCAAA-1	114.657	8
Batch2_csf47_AACATTGAGACTATTC-1	78.6427	1		Batch2_csf47_AACATTGAGACTATTC-1	70.3274	1
Batch2_csf47_AACATTGAGCAGCCAA-1	20.0795	4		Batch2_csf47_AACATTGAGCAGCCAA-1	63.1404	4
Batch2_csf47_AACCAACAGATTGAGC-1	66.1162	4		Batch2_csf47_AACCAACAGATTGAGC-1	77.5195	4
Batch2_csf47_AACCATAAGGAAACCT-1	101.003	1		Batch2_csf47_AACCATAAGGAAACCT-1	69.674	1
Batch2_csf47_AACCTCATCGCGAGTA-1	81.1477	1		Batch2_csf47_AACCTCATCGCGAGTA-1	92.3185	1
Batch2_csf47_AACCTCATCTGGCCAT-1	103.955	6		Batch2_csf47_AACCTCATCTGGCCAT-1	39.5256	6
Batch2_csf47_AACTTCGTCAAAGGGA-1	10.607	3		Batch2_csf47_AACTTCGTCAAAGGGA-1	39.9044	3
Batch2_csf47_AAGCCTTGTCATTATG-1	53.3725	1		Batch2_csf47_AAGCCTTGTCATTATG-1	108.163	1
Batch2_csf47_AAGGAACCATGAAGCC-1	76.0026	2		Batch2_csf47_AAGGAACCATGAAGCC-1	96.5508	2
Batch2_csf47_AAGGACAAGCCCTTGG-1	56.8831	10		Batch2_csf47_AAGGACAAGCCCTTGG-1	19.6684	10
Batch2_csf47_AAGGAGCAGTATCGCC-1	17.0455	1		Batch2_csf47_AAGGAGCAGTATCGCC-1	90.7186	1
Batch2_csf47_AAGGCCCAGAGGATGA-1	93.7003	2		Batch2_csf47_AAGGCCCAGAGGATGA-1	87.6238	2
Batch2_csf47_AAGGCCGGTGAGAAGG-1	15.4966	1		Batch2_csf47_AAGGCCGGTGAGAAGG-1	46.983	1
Batch2_csf47_AAGGCTGTCGTAAAGC-1	25.6272	1		Batch2_csf47_AAGGCTGTCGTAAAGC-1	71.8203	1
Batch2_csf47_AAGGTATGTTAGTCTA-1	10.5617	1		Batch2_csf47_AAGGTATGTTAGTCTA-1	67.6864	1
Batch2_csf47_AAGGTATGTTTGCATA-1	49.0825	1		Batch2_csf47_AAGGTATGTTTGCATA-1	108.562	1
Batch2_csf47_AAGTTGTCAGACTCAA-1	11.8679	2		Batch2_csf47_AAGTTGTCAGACTCAA-1	92.0527	2
Batch2_csf47_AATCCAAAGCTATCGC-1	124.097	8		Batch2_csf47_AATCCAAAGCTATCGC-1	92.6755	8
Batch2_csf47_AATCCAAAGGTCGAGC-1	19.5414	5		Batch2_csf47_AATCCAAAGGTCGAGC-1	31.0732	5
Batch2_csf47_AATCGGCCATCCTTGG-1	88.3157	2		Batch2_csf47_AATCGGCCATCCTTGG-1	111.254	2
Batch2_csf47_AATCTCTAGCGAAGCC-1	50.5933	10		Batch2_csf47_AATCTCTAGCGAAGCC-1	18.0119	10
Batch2_csf47_AATTACCTCATTGAGA-1	82.9774	4		Batch2_csf47_AATTACCTCATTGAGA-1	84.8709	4
Batch2_csf47_ACAACATCATTTGGCT-1	14.4082	2		Batch2_csf47_ACAACATCATTTGGCT-1	66.525	2
Batch2_csf47_ACAATCAAGTCTAATC-1	68.6218	1		Batch2_csf47_ACAATCAAGTCTAATC-1	38.2268	1
Batch2_csf47_ACACAATCACAATACG-1	111.551	1		Batch2_csf47_ACACAATCACAATACG-1	83.6946	1
Batch2_csf47_ACAGCCGCATATTTCG-1	40.9004	4		Batch2_csf47_ACAGCCGCATATTTCG-1	31.7709	4
Batch2_csf47_ACAGTTGCACTAACAG-1	9.91299	7		Batch2_csf47_ACAGTTGCACTAACAG-1	63.5294	7
Batch2_csf47_ACCCAACTCACAAACA-1	99.8443	4		Batch2_csf47_ACCCAACTCACAAACA-1	102.936	4
Batch2_csf47_ACCCTCACACTAGTAG-1	30.6616	10		Batch2_csf47_ACCCTCACACTAGTAG-1	22.8928	10
Batch2_csf47_ACCCTCCTCGCTCAGT-1	103.006	2		Batch2_csf47_ACCCTCCTCGCTCAGT-1	86.8408	2
Batch2_csf47_ACCGCCATCGCTCAAC-1	14.9462	1		Batch2_csf47_ACCGCCATCGCTCAAC-1	67.3345	1
Batch2_csf47_ACCTAGTGTTTCCTGC-1	96.147	2		Batch2_csf47_ACCTAGTGTTTCCTGC-1	82.8682	2
Batch2_csf47_ACCTCCCTCAACATTC-1	86.2731	1		Batch2_csf47_ACCTCCCTCAACATTC-1	108.204	1
Batch2_csf47_ACGCCACGTCAATTGC-1	6.63488	4		Batch2_csf47_ACGCCACGTCAATTGC-1	57.6187	4
Batch2_csf47_ACGCCACGTCCATCAG-1	18.7163	7		Batch2_csf47_ACGCCACGTCCATCAG-1	39.862	7
Batch2_csf47_ACGCCACGTGCTCATG-1	88.2537	1		Batch2_csf47_ACGCCACGTGCTCATG-1	102.357	1
Batch2_csf47_ACGCCCATCCTTAGAT-1	93.3617	1		Batch2_csf47_ACGCCCATCCTTAGAT-1	94.6541	1
Batch2_csf47_ACGGACCAGGAACCAT-1	14.505	1		Batch2_csf47_ACGGACCAGGAACCAT-1	85.0893	1
Batch2_csf47_ACGTATTTCCTAAGTT-1	93.5295	8		Batch2_csf47_ACGTATTTCCTAAGTT-1	110.584	8
Batch2_csf47_ACGTCAACACGCAATA-1	78.393	1		Batch2_csf47_ACGTCAACACGCAATA-1	84.6163	1
Batch2_csf47_ACTAATGAGGTTCATT-1	72.255	1		Batch2_csf47_ACTAATGAGGTTCATT-1	20.6488	1
Batch2_csf47_ACTCACTCAATAGAGA-1	66.225	10		Batch2_csf47_ACTCACTCAATAGAGA-1	80.6485	10
Batch2_csf47_ACTGGCTTCCAACATT-1	84.1583	8		Batch2_csf47_ACTGGCTTCCAACATT-1	68.4164	8
Batch2_csf47_ACTGGCTTCTACTACG-1	62.1195	1		Batch2_csf47_ACTGGCTTCTACTACG-1	42.6523	1
Batch2_csf47_AGAACAACACGGTAAC-1	77.8397	1		Batch2_csf47_AGAACAACACGGTAAC-1	77.0814	1
Batch2_csf47_AGAGGAGGTTCACTCC-1	41.1355	7		Batch2_csf47_AGAGGAGGTTCACTCC-1	73.8123	7
Batch2_csf47_AGCAGGCTCATGGTCC-1	67.2465	2		Batch2_csf47_AGCAGGCTCATGGTCC-1	93.1796	2
Batch2_csf47_AGCAGGCTCTGGCCAT-1	87.2319	1		Batch2_csf47_AGCAGGCTCTGGCCAT-1	90.9413	1
Batch2_csf47_AGCATGGTCCTTGAGC-1	62.7511	1		Batch2_csf47_AGCATGGTCCTTGAGC-1	18.6056	1
Batch2_csf47_AGCGAACGTCCAGCTA-1	72.7181	10		Batch2_csf47_AGCGAACGTCCAGCTA-1	34.427	10
Batch2_csf47_AGCGAACGTGTCCAGC-1	22.4547	1		Batch2_csf47_AGCGAACGTGTCCAGC-1	34.3352	1
Batch2_csf47_AGCGATCCAAGTTCCT-1	58.4061	1		Batch2_csf47_AGCGATCCAAGTTCCT-1	70.6154	1
Batch2_csf47_AGCGATCCAATGTGGC-1	26.7488	1		Batch2_csf47_AGCGATCCAATGTGGC-1	41.9383	1
Batch2_csf47_AGCTTCTCAAATAGGA-1	11.3078	1		Batch2_csf47_AGCTTCTCAAATAGGA-1	38.6478	1
Batch2_csf47_AGGCGAGAGCACTAGG-1	78.3759	1		Batch2_csf47_AGGCGAGAGCACTAGG-1	83.0386	1
Batch2_csf47_AGGCGCTAGGTTATCT-1	30.5115	3		Batch2_csf47_AGGCGCTAGGTTATCT-1	46.5299	3
Batch2_csf47_AGGCTATAGATAGCTA-1	79.6161	1		Batch2_csf47_AGGCTATAGATAGCTA-1	61.5701	1
Batch2_csf47_AGGGACCTCACTGTCA-1	108.944	2		Batch2_csf47_AGGGACCTCACTGTCA-1	72.5442	2
Batch2_csf47_AGGGCTTCATCGTTCG-1	13.1846	0		Batch2_csf47_AGGGCTTCATCGTTCG-1	32.5989	0
Batch2_csf47_AGGTGATTCGCTTGCG-1	62.6034	1		Batch2_csf47_AGGTGATTCGCTTGCG-1	75.2779	1
Batch2_csf47_AGTAGGCGTTGTGACT-1	83.1213	3		Batch2_csf47_AGTAGGCGTTGTGACT-1	84.7097	3
Batch2_csf47_AGTATCCGTAGCTTGT-1	61.9191	1		Batch2_csf47_AGTATCCGTAGCTTGT-1	75.4838	1
Batch2_csf47_AGTCAGCCAGCTGCTC-1	56.0791	8		Batch2_csf47_AGTCAGCCAGCTGCTC-1	96.9677	8
Batch2_csf47_AGTGATGGTACGCACC-1	111.921	8		Batch2_csf47_AGTGATGGTACGCACC-1	89.6074	8
Batch2_csf47_AGTGATTCATGCGGAT-1	9.93155	5		Batch2_csf47_AGTGATTCATGCGGAT-1	93.4329	5
Batch2_csf47_AGTGCAAGTAGTAGGC-1	79.4759	4		Batch2_csf47_AGTGCAAGTAGTAGGC-1	111.675	4
Batch2_csf47_ATAACCCGTTCCGCAA-1	29.2153	2		Batch2_csf47_ATAACCCGTTCCGCAA-1	48.8286	2
Batch2_csf47_ATACCTTAGCTCATTG-1	23.7387	3		Batch2_csf47_ATACCTTAGCTCATTG-1	52.4708	3
Batch2_csf47_ATATAGGTCGAAGTTA-1	103.661	2		Batch2_csf47_ATATAGGTCGAAGTTA-1	79.7153	2
Batch2_csf47_ATCCATCCATGGCCGA-1	16.8578	10		Batch2_csf47_ATCCATCCATGGCCGA-1	15.8228	10
Batch2_csf47_ATCCCAATCGCGAAAT-1	83.6879	1		Batch2_csf47_ATCCCAATCGCGAAAT-1	82.6723	1
Batch2_csf47_ATCGATGCAAGTTAAC-1	91.3856	1		Batch2_csf47_ATCGATGCAAGTTAAC-1	101.715	1
Batch2_csf47_ATCGCTTCAAGGTTAT-1	20.4568	3		Batch2_csf47_ATCGCTTCAAGGTTAT-1	39.2785	3
Batch2_csf47_ATCGTTAGTGCGGAAT-1	37.8303	2		Batch2_csf47_ATCGTTAGTGCGGAAT-1	69.0881	2
Batch2_csf47_ATCTAGCGTGTGTTAC-1	7.45624	7		Batch2_csf47_ATCTAGCGTGTGTTAC-1	79.4672	7
Batch2_csf47_ATGAAAGCATTAGTGG-1	41.6952	5		Batch2_csf47_ATGAAAGCATTAGTGG-1	23.5648	5
Batch2_csf47_ATGAGGAAGATGCAAC-1	72.2313	1		Batch2_csf47_ATGAGGAAGATGCAAC-1	70.2947	1
Batch2_csf47_ATGCAACAGTGCTGAG-1	17.6258	0		Batch2_csf47_ATGCAACAGTGCTGAG-1	63.1512	0
Batch2_csf47_ATGCCTATCAGGGCAC-1	41.9779	1		Batch2_csf47_ATGCCTATCAGGGCAC-1	81.6895	1
Batch2_csf47_ATGCCTATCATTTAGC-1	4.12155	3		Batch2_csf47_ATGCCTATCATTTAGC-1	20.4085	3
Batch2_csf47_ATGCGTCTCAATGGGT-1	11.141	1		Batch2_csf47_ATGCGTCTCAATGGGT-1	45.2598	1
Batch2_csf47_ATGGACCCAGTTATCC-1	92.6242	1		Batch2_csf47_ATGGACCCAGTTATCC-1	77.7249	1
Batch2_csf47_ATGGATGGTACTTCAA-1	15.6401	1		Batch2_csf47_ATGGATGGTACTTCAA-1	94.843	1
Batch2_csf47_ATGGCCTTCAGCACGA-1	79.9663	2		Batch2_csf47_ATGGCCTTCAGCACGA-1	93.6408	2
Batch2_csf47_ATGGGCGGTGCTCCAA-1	33.7397	10		Batch2_csf47_ATGGGCGGTGCTCCAA-1	69.3702	10
Batch2_csf47_ATGGGTTAGGCCCATT-1	11.881	10		Batch2_csf47_ATGGGTTAGGCCCATT-1	40.9547	10
Batch2_csf47_ATGTTCCCAAGAACAA-1	7.72552	10		Batch2_csf47_ATGTTCCCAAGAACAA-1	30.8308	10
Batch2_csf47_ATGTTCCCATGCGCCT-1	16.5862	1		Batch2_csf47_ATGTTCCCATGCGCCT-1	55.9476	1
Batch2_csf47_ATGTTGCGTGATCCTG-1	61.6505	1		Batch2_csf47_ATGTTGCGTGATCCTG-1	77.7422	1
Batch2_csf47_ATTCACCCATTGAACG-1	15.1257	2		Batch2_csf47_ATTCACCCATTGAACG-1	81.0809	2
Batch2_csf47_ATTCAGTTCTCAAACT-1	45.098	2		Batch2_csf47_ATTCAGTTCTCAAACT-1	81.1834	2
Batch2_csf47_ATTGACTTCAACCTAT-1	35.364	1		Batch2_csf47_ATTGACTTCAACCTAT-1	84.1271	1
Batch2_csf47_ATTGAGCAGGATCCAG-1	11.1464	1		Batch2_csf47_ATTGAGCAGGATCCAG-1	108.82	1
Batch2_csf47_ATTGAGGGTTGAGGAC-1	70.4073	1		Batch2_csf47_ATTGAGGGTTGAGGAC-1	78.7535	1
Batch2_csf47_ATTGCCGGTATTCGTA-1	11.667	3		Batch2_csf47_ATTGCCGGTATTCGTA-1	16.9659	3
Batch2_csf47_ATTGCGACACCTAACT-1	95.8227	2		Batch2_csf47_ATTGCGACACCTAACT-1	84.3059	2
Batch2_csf47_ATTTACGGTGGCTTTG-1	39.2676	8		Batch2_csf47_ATTTACGGTGGCTTTG-1	57.5038	8
Batch2_csf47_ATTTAGGAGACAACAC-1	56.6181	1		Batch2_csf47_ATTTAGGAGACAACAC-1	97.7834	1
Batch2_csf47_ATTTGCCCAAGTTGCA-1	14.9751	8		Batch2_csf47_ATTTGCCCAAGTTGCA-1	127.094	8
Batch2_csf47_ATTTGTCAGACCAGGC-1	73.1212	1		Batch2_csf47_ATTTGTCAGACCAGGC-1	34.5774	1
Batch2_csf47_CAACCGTTCCTGGTTA-1	66.9413	2		Batch2_csf47_CAACCGTTCCTGGTTA-1	45.3419	2
Batch2_csf47_CAACCTATCTGGAACG-1	41.6937	5		Batch2_csf47_CAACCTATCTGGAACG-1	38.583	5
Batch2_csf47_CAACTAAAGGCTTATT-1	79.4178	1		Batch2_csf47_CAACTAAAGGCTTATT-1	89.8669	1
Batch2_csf47_CAACTTAGTATGGTAG-1	19.8869	1		Batch2_csf47_CAACTTAGTATGGTAG-1	63.7586	1
Batch2_csf47_CAACTTAGTTAACGTC-1	17.4246	1		Batch2_csf47_CAACTTAGTTAACGTC-1	69.0655	1
Batch2_csf47_CAAGCGATCTAAGTCT-1	2.46856	3		Batch2_csf47_CAAGCGATCTAAGTCT-1	41.6038	3
Batch2_csf47_CAAGGCCAGATAACGC-1	10.4053	2		Batch2_csf47_CAAGGCCAGATAACGC-1	75.9323	2
Batch2_csf47_CAATGCCTCGCGGATA-1	89.9192	1		Batch2_csf47_CAATGCCTCGCGGATA-1	77.3719	1
Batch2_csf47_CACAAAGGTGTGGCTC-1	80.2755	8		Batch2_csf47_CACAAAGGTGTGGCTC-1	112.403	8
Batch2_csf47_CACGCATTCAGGTTGG-1	13.9159	3		Batch2_csf47_CACGCATTCAGGTTGG-1	25.8219	3
Batch2_csf47_CACTTGATCGATTAAG-1	99.0986	2		Batch2_csf47_CACTTGATCGATTAAG-1	87.3601	2
Batch2_csf47_CAGCGAATCTAATCAC-1	13.6856	3		Batch2_csf47_CAGCGAATCTAATCAC-1	25.4886	3
Batch2_csf47_CAGCTAGAGTTACATC-1	10.5499	10		Batch2_csf47_CAGCTAGAGTTACATC-1	63.0869	10
Batch2_csf47_CAGTGAAGTTCCTTCA-1	43.7526	2		Batch2_csf47_CAGTGAAGTTCCTTCA-1	82.0156	2
Batch2_csf47_CAGTGAGTCAGGTTGG-1	47.6949	4		Batch2_csf47_CAGTGAGTCAGGTTGG-1	104.618	4
Batch2_csf47_CAGTGTGAGAGGCGGA-1	45.075	1		Batch2_csf47_CAGTGTGAGAGGCGGA-1	54.7663	1
Batch2_csf47_CATAAACCAAGAACAA-1	7.71678	1		Batch2_csf47_CATAAACCAAGAACAA-1	46.393	1
Batch2_csf47_CATAATCTCGGCTAAG-1	24.8202	10		Batch2_csf47_CATAATCTCGGCTAAG-1	30.9576	10
Batch2_csf47_CATACTTAGCCACTCG-1	114.836	2		Batch2_csf47_CATACTTAGCCACTCG-1	54.368	2
Batch2_csf47_CATAGAGGTACGGGCA-1	20.2718	2		Batch2_csf47_CATAGAGGTACGGGCA-1	83.3855	2
Batch2_csf47_CATAGCGAGAAGTACC-1	16.5624	3		Batch2_csf47_CATAGCGAGAAGTACC-1	25.2704	3
Batch2_csf47_CATCATGTCGTTCGTA-1	28.6237	7		Batch2_csf47_CATCATGTCGTTCGTA-1	71.5539	7
Batch2_csf47_CATGAAGGTTTGTGAC-1	60.5816	1		Batch2_csf47_CATGAAGGTTTGTGAC-1	100.395	1
Batch2_csf47_CATTGTGTCGCGTTCG-1	106.043	2		Batch2_csf47_CATTGTGTCGCGTTCG-1	82.8972	2
Batch2_csf47_CATTTCGAGTGAGGAA-1	34.2192	4		Batch2_csf47_CATTTCGAGTGAGGAA-1	73.2595	4
Batch2_csf47_CCAACCGTCAAGGTCG-1	76.1913	2		Batch2_csf47_CCAACCGTCAAGGTCG-1	48.9908	2
Batch2_csf47_CCAACTGGTGGTTACT-1	21.8819	2		Batch2_csf47_CCAACTGGTGGTTACT-1	77.5285	2
Batch2_csf47_CCAATACGTTAGAGGC-1	73.5797	1		Batch2_csf47_CCAATACGTTAGAGGC-1	95.8309	1
Batch2_csf47_CCACTAATCCATAGAA-1	108.189	1		Batch2_csf47_CCACTAATCCATAGAA-1	36.584	1
Batch2_csf47_CCAGAAAGTGGCTTTG-1	81.1299	2		Batch2_csf47_CCAGAAAGTGGCTTTG-1	86.9464	2
Batch2_csf47_CCAGGTTTCCCACATA-1	12.7974	3		Batch2_csf47_CCAGGTTTCCCACATA-1	28.3862	3
Batch2_csf47_CCATCACAGCTGGGTA-1	57.7761	4		Batch2_csf47_CCATCACAGCTGGGTA-1	24.7037	4
Batch2_csf47_CCATCAGGTTAACGGA-1	103.801	8		Batch2_csf47_CCATCAGGTTAACGGA-1	125.919	8
Batch2_csf47_CCATCATCATTCAGGA-1	76.2629	1		Batch2_csf47_CCATCATCATTCAGGA-1	42.0916	1
Batch2_csf47_CCATTAGTCTCTCGCC-1	95.8634	1		Batch2_csf47_CCATTAGTCTCTCGCC-1	116.431	1
Batch2_csf47_CCCGAAGCAGGATTAT-1	95.6135	2		Batch2_csf47_CCCGAAGCAGGATTAT-1	91.7686	2
Batch2_csf47_CCCGTAGTCTCCATCT-1	35.5051	2		Batch2_csf47_CCCGTAGTCTCCATCT-1	110.447	2
Batch2_csf47_CCCTGTGAGTATGGTA-1	18.7025	1		Batch2_csf47_CCCTGTGAGTATGGTA-1	69.6087	1
Batch2_csf47_CCCTGTGAGTCTACCA-1	58.4573	0		Batch2_csf47_CCCTGTGAGTCTACCA-1	112.296	0
Batch2_csf47_CCCTTACGTCCTGCAA-1	71.7552	2		Batch2_csf47_CCCTTACGTCCTGCAA-1	66.2815	2
Batch2_csf47_CCTAACCAGCCTTAAT-1	11.8461	2		Batch2_csf47_CCTAACCAGCCTTAAT-1	47.7885	2
Batch2_csf47_CCTAATCCAACTGTTC-1	41.7737	1		Batch2_csf47_CCTAATCCAACTGTTC-1	33.4668	1
Batch2_csf47_CCTATCGCACATGCTT-1	70.6538	2		Batch2_csf47_CCTATCGCACATGCTT-1	54.0826	2
Batch2_csf47_CCTCAAGGTGGATGCG-1	91.8703	1		Batch2_csf47_CCTCAAGGTGGATGCG-1	81.8022	1
Batch2_csf47_CCTCAAGGTTTAACCA-1	97.844	9		Batch2_csf47_CCTCAAGGTTTAACCA-1	45.4041	9
Batch2_csf47_CCTCATCGTCACAGAA-1	47.3914	5		Batch2_csf47_CCTCATCGTCACAGAA-1	81.4211	5
Batch2_csf47_CCTCGATAGCAAACCG-1	63.5156	2		Batch2_csf47_CCTCGATAGCAAACCG-1	82.5864	2
Batch2_csf47_CCTGGTCCATAGTCAG-1	20.5969	2		Batch2_csf47_CCTGGTCCATAGTCAG-1	31.6456	2
Batch2_csf47_CCTTCCTCAATCATCC-1	62.3706	1		Batch2_csf47_CCTTCCTCAATCATCC-1	87.5117	1
Batch2_csf47_CGAAATGGTATGGTAG-1	79.511	2		Batch2_csf47_CGAAATGGTATGGTAG-1	83.7237	2
Batch2_csf47_CGACTTATCACCCTGG-1	29.9258	1		Batch2_csf47_CGACTTATCACCCTGG-1	70.8394	1
Batch2_csf47_CGAGGAGAGTAACTTC-1	94.3419	2		Batch2_csf47_CGAGGAGAGTAACTTC-1	49.0422	2
Batch2_csf47_CGAGTTACACCTAAAG-1	33.376	4		Batch2_csf47_CGAGTTACACCTAAAG-1	84.3623	4
Batch2_csf47_CGATAGGTCCGAATTT-1	40.024	8		Batch2_csf47_CGATAGGTCCGAATTT-1	108.421	8
Batch2_csf47_CGCACAAAGGAGCCGT-1	33.3102	1		Batch2_csf47_CGCACAAAGGAGCCGT-1	86.8338	1
Batch2_csf47_CGCGTGACACCTAAGA-1	35.4157	10		Batch2_csf47_CGCGTGACACCTAAGA-1	35.0502	10
Batch2_csf47_CGCGTTCCAACAGAGG-1	61.8226	4		Batch2_csf47_CGCGTTCCAACAGAGG-1	94.0235	4
Batch2_csf47_CGCTGGACACAATAGT-1	78.7376	1		Batch2_csf47_CGCTGGACACAATAGT-1	38.6349	1
Batch2_csf47_CGGAACCAGCACGGTA-1	33.838	3		Batch2_csf47_CGGAACCAGCACGGTA-1	69.7697	3
Batch2_csf47_CGGAACCAGGGTTGCA-1	39.8772	3		Batch2_csf47_CGGAACCAGGGTTGCA-1	52.4917	3
Batch2_csf47_CGGTATTGTTGGATGA-1	13.4552	7		Batch2_csf47_CGGTATTGTTGGATGA-1	24.7735	7
Batch2_csf47_CGGTTAGAGCATGTGG-1	64.7558	0		Batch2_csf47_CGGTTAGAGCATGTGG-1	53.3679	0
Batch2_csf47_CGTAAGTAGTAAAGGG-1	101.223	1		Batch2_csf47_CGTAAGTAGTAAAGGG-1	51.882	1
Batch2_csf47_CGTAATTTCCAAACAA-1	11.1305	1		Batch2_csf47_CGTAATTTCCAAACAA-1	91.4758	1
Batch2_csf47_CGTGAGGGTCATCAGT-1	75.5914	1		Batch2_csf47_CGTGAGGGTCATCAGT-1	79.3092	1
Batch2_csf47_CGTGAGGGTCCTTCTA-1	100.674	1		Batch2_csf47_CGTGAGGGTCCTTCTA-1	41.2253	1
Batch2_csf47_CGTTATGTCGTCCCGA-1	17.1772	2		Batch2_csf47_CGTTATGTCGTCCCGA-1	59.3505	2
Batch2_csf47_CGTTATTAGGGCGGAA-1	29.4382	8		Batch2_csf47_CGTTATTAGGGCGGAA-1	130.898	8
Batch2_csf47_CGTTTGGGTGGCTCAC-1	67.4318	2		Batch2_csf47_CGTTTGGGTGGCTCAC-1	104.897	2
Batch2_csf47_CGTTTGTCAAAGGGAT-1	14.9681	8		Batch2_csf47_CGTTTGTCAAAGGGAT-1	86.0793	8
Batch2_csf47_CTACCCACATGTTTCA-1	7.99965	8		Batch2_csf47_CTACCCACATGTTTCA-1	109.568	8
Batch2_csf47_CTACTGGGTTTATGGC-1	91.5208	4		Batch2_csf47_CTACTGGGTTTATGGC-1	43.7067	4
Batch2_csf47_CTAGCTGGTTCCAGCA-1	7.44477	8		Batch2_csf47_CTAGCTGGTTCCAGCA-1	74.5437	8
Batch2_csf47_CTATATCAGCAGGCTA-1	87.0414	3		Batch2_csf47_CTATATCAGCAGGCTA-1	72.7411	3
Batch2_csf47_CTATGGCTCGCTTCGG-1	98.6142	1		Batch2_csf47_CTATGGCTCGCTTCGG-1	88.6343	1
Batch2_csf47_CTATGTCCAATCATCC-1	15.5578	4		Batch2_csf47_CTATGTCCAATCATCC-1	61.1895	4
Batch2_csf47_CTATGTCCATGACCAA-1	67.0596	1		Batch2_csf47_CTATGTCCATGACCAA-1	96.6869	1
Batch2_csf47_CTATGTTAGTCGAAGT-1	99.6782	2		Batch2_csf47_CTATGTTAGTCGAAGT-1	98.2815	2
Batch2_csf47_CTATTAGGTTAACGAG-1	60.7444	11		Batch2_csf47_CTATTAGGTTAACGAG-1	43.6992	11
Batch2_csf47_CTCAAATTCGAAGCAT-1	60.797	8		Batch2_csf47_CTCAAATTCGAAGCAT-1	95.6556	8
Batch2_csf47_CTCAAGCTCATGAATG-1	11.9705	10		Batch2_csf47_CTCAAGCTCATGAATG-1	66.6033	10
Batch2_csf47_CTCAATAGTAGGAGGA-1	55.2523	1		Batch2_csf47_CTCAATAGTAGGAGGA-1	21.1248	1
Batch2_csf47_CTCGACCCACCTGGTC-1	15.4693	2		Batch2_csf47_CTCGACCCACCTGGTC-1	77.395	2
Batch2_csf47_CTCGACTAGATAACCA-1	86.5933	6		Batch2_csf47_CTCGACTAGATAACCA-1	53.7603	6
Batch2_csf47_CTCGCTTGTCTACCTC-1	75.9428	2		Batch2_csf47_CTCGCTTGTCTACCTC-1	93.0033	2
Batch2_csf47_CTGATGACACAACATG-1	9.11878	2		Batch2_csf47_CTGATGACACAACATG-1	91.0528	2
Batch2_csf47_CTGCAAACATTGCGCC-1	72.8571	3		Batch2_csf47_CTGCAAACATTGCGCC-1	45.3569	3
Batch2_csf47_CTGGTCAGTATATTCG-1	75.2805	8		Batch2_csf47_CTGGTCAGTATATTCG-1	105.531	8
Batch2_csf47_CTGTTGCAGATGAAGG-1	31.4489	1		Batch2_csf47_CTGTTGCAGATGAAGG-1	49.1474	1
Batch2_csf47_CTGTTGCAGGTTAGGT-1	88.4043	1		Batch2_csf47_CTGTTGCAGGTTAGGT-1	76.4599	1
Batch2_csf47_CTTAACAGTACTGCCA-1	25.5148	10		Batch2_csf47_CTTAACAGTACTGCCA-1	51.5129	10
Batch2_csf47_CTTAACAGTTCGAATC-1	98.0737	1		Batch2_csf47_CTTAACAGTTCGAATC-1	30.9331	1
Batch2_csf47_CTTAGAGCAGCCTTCA-1	60.5989	1		Batch2_csf47_CTTAGAGCAGCCTTCA-1	89.4036	1
Batch2_csf47_CTTAGCTCATGGCTAA-1	12.2385	1		Batch2_csf47_CTTAGCTCATGGCTAA-1	107.138	1
Batch2_csf47_CTTATGTAGCAATCGG-1	20.3296	4		Batch2_csf47_CTTATGTAGCAATCGG-1	39.165	4
Batch2_csf47_CTTGATTAGATAATCG-1	20.2607	3		Batch2_csf47_CTTGATTAGATAATCG-1	51.9385	3
Batch2_csf47_CTTGCGCCACGTGCTC-1	55.7878	10		Batch2_csf47_CTTGCGCCACGTGCTC-1	80.0171	10
Batch2_csf47_CTTTCTATCACCAGCT-1	86.0867	1		Batch2_csf47_CTTTCTATCACCAGCT-1	67.432	1
Batch2_csf47_GAACGAAAGGTGAGAA-1	13.4916	1		Batch2_csf47_GAACGAAAGGTGAGAA-1	103.153	1
Batch2_csf47_GAAGAATAGATTGAGC-1	10.0337	1		Batch2_csf47_GAAGAATAGATTGAGC-1	35.7548	1
Batch2_csf47_GAAGGATCAGATAGCC-1	97.9509	6		Batch2_csf47_GAAGGATCAGATAGCC-1	69.3564	6
Batch2_csf47_GAAGGATCATCCGCTA-1	88.4779	1		Batch2_csf47_GAAGGATCATCCGCTA-1	86.5325	1
Batch2_csf47_GAATCTAAGTTTGACT-1	41.7137	4		Batch2_csf47_GAATCTAAGTTTGACT-1	82.063	4
Batch2_csf47_GAATGACTCCTGCAAC-1	66.4546	1		Batch2_csf47_GAATGACTCCTGCAAC-1	39.1885	1
Batch2_csf47_GAATGTCAGAGGTTTA-1	95.0028	0		Batch2_csf47_GAATGTCAGAGGTTTA-1	76.7187	0
Batch2_csf47_GAATTGATCCATAAAG-1	67.1393	2		Batch2_csf47_GAATTGATCCATAAAG-1	82.9024	2
Batch2_csf47_GACAACTAGATGATTG-1	82.5272	2		Batch2_csf47_GACAACTAGATGATTG-1	107.86	2
Batch2_csf47_GACATTAAGCGGGACT-1	12.7645	1		Batch2_csf47_GACATTAAGCGGGACT-1	51.9267	1
Batch2_csf47_GACATTCGTTAGGTAG-1	46.9791	4		Batch2_csf47_GACATTCGTTAGGTAG-1	58.8216	4
Batch2_csf47_GACCTTCAGGTAAGTC-1	19.9821	1		Batch2_csf47_GACCTTCAGGTAAGTC-1	31.2504	1
Batch2_csf47_GACTGAGTCGCTTCAA-1	68.8077	0		Batch2_csf47_GACTGAGTCGCTTCAA-1	32.0918	0
Batch2_csf47_GACTTCGGTTTGTCCC-1	40.9044	2		Batch2_csf47_GACTTCGGTTTGTCCC-1	29.9622	2
Batch2_csf47_GACTTTGTCACGTTCA-1	16.0252	5		Batch2_csf47_GACTTTGTCACGTTCA-1	18.6928	5
Batch2_csf47_GAGATACTCAAACCAA-1	69.0155	4		Batch2_csf47_GAGATACTCAAACCAA-1	132.579	4
Batch2_csf47_GAGCTTGAGCAGCCAA-1	83.8196	6		Batch2_csf47_GAGCTTGAGCAGCCAA-1	30.571	6
Batch2_csf47_GAGCTTTGTAGGTGAC-1	16.4698	1		Batch2_csf47_GAGCTTTGTAGGTGAC-1	84.4049	1
Batch2_csf47_GAGCTTTGTTCACCTC-1	13.9087	3		Batch2_csf47_GAGCTTTGTTCACCTC-1	21.4286	3
Batch2_csf47_GAGTGCGGTAAAGCAT-1	18.5486	4		Batch2_csf47_GAGTGCGGTAAAGCAT-1	91.2628	4
Batch2_csf47_GATCACACAAACCCAA-1	65.1593	1		Batch2_csf47_GATCACACAAACCCAA-1	84.966	1
Batch2_csf47_GATCATGCATGGCGCA-1	71.8636	4		Batch2_csf47_GATCATGCATGGCGCA-1	97.2216	4
Batch2_csf47_GATGCAAGTGTGGCTC-1	74.7562	2		Batch2_csf47_GATGCAAGTGTGGCTC-1	88.7406	2
Batch2_csf47_GATGGCCAGTCAATGA-1	104.519	6		Batch2_csf47_GATGGCCAGTCAATGA-1	43.9431	6
Batch2_csf47_GATTAACCACTGTCAT-1	108.717	6		Batch2_csf47_GATTAACCACTGTCAT-1	37.4668	6
Batch2_csf47_GCAAACCCACTCCCTT-1	79.6534	3		Batch2_csf47_GCAAACCCACTCCCTT-1	20.306	3
Batch2_csf47_GCAACTTGTTAGACTC-1	19.9573	1		Batch2_csf47_GCAACTTGTTAGACTC-1	27.8974	1
Batch2_csf47_GCAAGAAAGGAACCTG-1	83.6547	1		Batch2_csf47_GCAAGAAAGGAACCTG-1	89.2325	1
Batch2_csf47_GCAAGTTAGCAAACCG-1	33.2376	10		Batch2_csf47_GCAAGTTAGCAAACCG-1	41.6762	10
Batch2_csf47_GCAATTAAGAAACCCG-1	82.3939	0		Batch2_csf47_GCAATTAAGAAACCCG-1	68.9136	0
Batch2_csf47_GCAGGCTAGATGAACC-1	37.1188	4		Batch2_csf47_GCAGGCTAGATGAACC-1	83.7812	4
Batch2_csf47_GCATGCAAGGCAGGCT-1	21.4728	2		Batch2_csf47_GCATGCAAGGCAGGCT-1	29.3506	2
Batch2_csf47_GCCACAAAGCTAAGTA-1	15.6108	1		Batch2_csf47_GCCACAAAGCTAAGTA-1	36.1114	1
Batch2_csf47_GCCAGTTTCGATATGA-1	10.6338	2		Batch2_csf47_GCCAGTTTCGATATGA-1	56.4951	2
Batch2_csf47_GCCCATTAGACAAAGG-1	63.6728	1		Batch2_csf47_GCCCATTAGACAAAGG-1	45.9398	1
Batch2_csf47_GCCCTGATCAACCTCA-1	74.9983	2		Batch2_csf47_GCCCTGATCAACCTCA-1	89.6821	2
Batch2_csf47_GCCGCTTCAAACAAGA-1	66.9696	4		Batch2_csf47_GCCGCTTCAAACAAGA-1	89.1736	4
Batch2_csf47_GCGAACGGTGGAAGCT-1	75.2744	3		Batch2_csf47_GCGAACGGTGGAAGCT-1	22.8041	3
Batch2_csf47_GCGATAAGTCAATTGC-1	7.02579	0		Batch2_csf47_GCGATAAGTCAATTGC-1	97.2682	0
Batch2_csf47_GCGATAAGTCGGTTAT-1	43.514	1		Batch2_csf47_GCGATAAGTCGGTTAT-1	33.7401	1
Batch2_csf47_GCGGGTTAGTAGCCTC-1	14.9131	2		Batch2_csf47_GCGGGTTAGTAGCCTC-1	38.6352	2
Batch2_csf47_GCGTTACTCACGGACA-1	79.3468	1		Batch2_csf47_GCGTTACTCACGGACA-1	86.5663	1
Batch2_csf47_GCGTTATGTCGTCCAA-1	36.3735	4		Batch2_csf47_GCGTTATGTCGTCCAA-1	57.9984	4
Batch2_csf47_GCGTTTGGTATTGTCA-1	42.5333	1		Batch2_csf47_GCGTTTGGTATTGTCA-1	84.3081	1
Batch2_csf47_GCTAATAAGTCTAACT-1	19.3261	3		Batch2_csf47_GCTAATAAGTCTAACT-1	44.062	3
Batch2_csf47_GCTACAACAAGCTATG-1	24.4477	3		Batch2_csf47_GCTACAACAAGCTATG-1	38.6069	3
Batch2_csf47_GCTAGACCAGCCTTCA-1	34.1584	1		Batch2_csf47_GCTAGACCAGCCTTCA-1	133.384	1
Batch2_csf47_GCTCCTGAGTATGGGT-1	119.453	1		Batch2_csf47_GCTCCTGAGTATGGGT-1	117.345	1
Batch2_csf47_GCTGAAAGTCGAAGCG-1	40.7716	4		Batch2_csf47_GCTGAAAGTCGAAGCG-1	35.3623	4
Batch2_csf47_GCTGTCAGTTCACCTC-1	41.6619	10		Batch2_csf47_GCTGTCAGTTCACCTC-1	37.6758	10
Batch2_csf47_GCTTCGGTCACCACAC-1	43.3807	3		Batch2_csf47_GCTTCGGTCACCACAC-1	22.1564	3
Batch2_csf47_GCTTCTAAGCCCTTGG-1	11.6987	1		Batch2_csf47_GCTTCTAAGCCCTTGG-1	56.1837	1
Batch2_csf47_GCTTGATGTCCAATAC-1	71.9953	1		Batch2_csf47_GCTTGATGTCCAATAC-1	80.2707	1
Batch2_csf47_GCTTGCGTCCGTCAAC-1	30.7541	2		Batch2_csf47_GCTTGCGTCCGTCAAC-1	52.2973	2
Batch2_csf47_GGAACAAAGGTAAGCT-1	76.118	2		Batch2_csf47_GGAACAAAGGTAAGCT-1	43.6963	2
Batch2_csf47_GGAAGTTTCACCAGCT-1	36.0157	2		Batch2_csf47_GGAAGTTTCACCAGCT-1	80.2635	2
Batch2_csf47_GGACCTTTCGAACCGA-1	85.7614	2		Batch2_csf47_GGACCTTTCGAACCGA-1	89.0923	2
Batch2_csf47_GGACTAAGTTGGTTAC-1	21.2059	7		Batch2_csf47_GGACTAAGTTGGTTAC-1	71.4374	7
Batch2_csf47_GGACTAAGTTGTGACT-1	25.485	1		Batch2_csf47_GGACTAAGTTGTGACT-1	27.4592	1
Batch2_csf47_GGAGCTATCAGGCCAA-1	9.29826	1		Batch2_csf47_GGAGCTATCAGGCCAA-1	74.3295	1
Batch2_csf47_GGAGGATAGCGAATCG-1	115.577	2		Batch2_csf47_GGAGGATAGCGAATCG-1	81.367	2
Batch2_csf47_GGATAATGTAACGTGA-1	82.3752	1		Batch2_csf47_GGATAATGTAACGTGA-1	91.2654	1
Batch2_csf47_GGATAATGTCCTCCTG-1	31.9378	1		Batch2_csf47_GGATAATGTCCTCCTG-1	65.3066	1
Batch2_csf47_GGATGTCCATTGCCCA-1	12.1143	4		Batch2_csf47_GGATGTCCATTGCCCA-1	73.1875	4
Batch2_csf47_GGATTGGTCGTTGCAC-1	17.4396	5		Batch2_csf47_GGATTGGTCGTTGCAC-1	20.7405	5
Batch2_csf47_GGCAAATTCAGGTAAC-1	94.3194	2		Batch2_csf47_GGCAAATTCAGGTAAC-1	88.5691	2
Batch2_csf47_GGCACGTAGCCTAAGG-1	78.9976	8		Batch2_csf47_GGCACGTAGCCTAAGG-1	115.597	8
Batch2_csf47_GGCACTAAGGTTTCGC-1	81.2472	9		Batch2_csf47_GGCACTAAGGTTTCGC-1	24.8461	9
Batch2_csf47_GGCATGTCAGCCATTT-1	110.497	8		Batch2_csf47_GGCATGTCAGCCATTT-1	102.44	8
Batch2_csf47_GGCATTACAATTCGGA-1	35.8834	3		Batch2_csf47_GGCATTACAATTCGGA-1	99.144	3
Batch2_csf47_GGCCATCGTGTGATGA-1	13.2151	1		Batch2_csf47_GGCCATCGTGTGATGA-1	57.798	1
Batch2_csf47_GGCGAAACATTCGGTT-1	9.93452	1		Batch2_csf47_GGCGAAACATTCGGTT-1	90.3667	1
Batch2_csf47_GGCGATTCACCGGTAG-1	96.8228	1		Batch2_csf47_GGCGATTCACCGGTAG-1	81.9321	1
Batch2_csf47_GGCGCAAGTTGGCGAG-1	85.9095	2		Batch2_csf47_GGCGCAAGTTGGCGAG-1	93.6093	2
Batch2_csf47_GGCTATTGTTTACTGA-1	47.1051	6		Batch2_csf47_GGCTATTGTTTACTGA-1	20.3912	6
Batch2_csf47_GGCTGATCAGAAAGGT-1	85.5543	2		Batch2_csf47_GGCTGATCAGAAAGGT-1	107.576	2
Batch2_csf47_GGGAAGTAGGAAGCCC-1	34.8817	1		Batch2_csf47_GGGAAGTAGGAAGCCC-1	58.0754	1
Batch2_csf47_GGGATATTCAGGCCAA-1	98.0131	1		Batch2_csf47_GGGATATTCAGGCCAA-1	71.6984	1
Batch2_csf47_GGTACCGCAAACCGTA-1	69.3778	8		Batch2_csf47_GGTACCGCAAACCGTA-1	113.892	8
Batch2_csf47_GGTACCGCAACTTGTC-1	53.7122	8		Batch2_csf47_GGTACCGCAACTTGTC-1	116.555	8
Batch2_csf47_GGTCATTGTCACGATT-1	54.1352	1		Batch2_csf47_GGTCATTGTCACGATT-1	73.8436	1
Batch2_csf47_GGTCTAACAACCTCGC-1	78.1228	8		Batch2_csf47_GGTCTAACAACCTCGC-1	81.6744	8
Batch2_csf47_GGTTAAATCACAACAA-1	94.663	2		Batch2_csf47_GGTTAAATCACAACAA-1	90.1046	2
Batch2_csf47_GGTTAAATCGCATTTG-1	46.0334	1		Batch2_csf47_GGTTAAATCGCATTTG-1	46.2703	1
Batch2_csf47_GGTTTACGTAGTCATC-1	92.0274	10		Batch2_csf47_GGTTTACGTAGTCATC-1	100.699	10
Batch2_csf47_GTAAAGCTCGGGCAGT-1	40.7774	1		Batch2_csf47_GTAAAGCTCGGGCAGT-1	44.7993	1
Batch2_csf47_GTACCTATCACCTAAT-1	15.0404	2		Batch2_csf47_GTACCTATCACCTAAT-1	71.1872	2
Batch2_csf47_GTACTTAGTACCTAGT-1	72.7899	0		Batch2_csf47_GTACTTAGTACCTAGT-1	84.8646	0
Batch2_csf47_GTAGGCGGTTCTTACT-1	64.3896	1		Batch2_csf47_GTAGGCGGTTCTTACT-1	43.6105	1
Batch2_csf47_GTAGTCCTCATGGAAC-1	10.4914	2		Batch2_csf47_GTAGTCCTCATGGAAC-1	108.793	2
Batch2_csf47_GTCAAAGGTGTTCCAG-1	17.7915	7		Batch2_csf47_GTCAAAGGTGTTCCAG-1	80.228	7
Batch2_csf47_GTCATCCAGGACTTAA-1	73.7399	1		Batch2_csf47_GTCATCCAGGACTTAA-1	112.42	1
Batch2_csf47_GTCCTGAGTAACTTGC-1	39.708	1		Batch2_csf47_GTCCTGAGTAACTTGC-1	48.708	1
Batch2_csf47_GTCCTTAAGGCACAAT-1	81.1664	3		Batch2_csf47_GTCCTTAAGGCACAAT-1	25.8156	3
Batch2_csf47_GTCTTGCAGTCTACCA-1	63.3128	8		Batch2_csf47_GTCTTGCAGTCTACCA-1	122.93	8
Batch2_csf47_GTGCGGTAGTTTCACG-1	12.726	4		Batch2_csf47_GTGCGGTAGTTTCACG-1	13.9166	4
Batch2_csf47_GTGCTTATCACCCTGG-1	79.6697	1		Batch2_csf47_GTGCTTATCACCCTGG-1	88.5358	1
Batch2_csf47_GTGGAAGCAAACAATC-1	80.1742	2		Batch2_csf47_GTGGAAGCAAACAATC-1	71.4952	2
Batch2_csf47_GTGGGAACATGTTTCA-1	110.266	2		Batch2_csf47_GTGGGAACATGTTTCA-1	84.1939	2
Batch2_csf47_GTGGTTCTCCGTCCAG-1	68.7831	0		Batch2_csf47_GTGGTTCTCCGTCCAG-1	71.0119	0
Batch2_csf47_GTGTTAAAGAAGGTTC-1	89.3646	2		Batch2_csf47_GTGTTAAAGAAGGTTC-1	106.941	2
Batch2_csf47_GTTAATGAGTGAGTTA-1	100.693	2		Batch2_csf47_GTTAATGAGTGAGTTA-1	83.9159	2
Batch2_csf47_GTTAGCGAGTTGCAAA-1	17.2871	1		Batch2_csf47_GTTAGCGAGTTGCAAA-1	30.7024	1
Batch2_csf47_GTTCACCAGGGTTATA-1	51.7594	2		Batch2_csf47_GTTCACCAGGGTTATA-1	94.4625	2
Batch2_csf47_GTTCACCAGGTATTTC-1	31.7671	10		Batch2_csf47_GTTCACCAGGTATTTC-1	18.5486	10
Batch2_csf47_GTTCCAGGTATCCGCA-1	77.4583	1		Batch2_csf47_GTTCCAGGTATCCGCA-1	64.8734	1
Batch2_csf47_GTTCGATGTAAGAATC-1	69.7039	1		Batch2_csf47_GTTCGATGTAAGAATC-1	75.427	1
Batch2_csf47_GTTCTGTCAATGTGGC-1	65.9293	1		Batch2_csf47_GTTCTGTCAATGTGGC-1	64.1619	1
Batch2_csf47_GTTGCATGTGCGCATC-1	79.4097	1		Batch2_csf47_GTTGCATGTGCGCATC-1	52.0426	1
Batch2_csf47_GTTTCACCATCGTTCG-1	22.0798	2		Batch2_csf47_GTTTCACCATCGTTCG-1	84.4603	2
Batch2_csf47_GTTTGGACAATTGAAC-1	32.0969	1		Batch2_csf47_GTTTGGACAATTGAAC-1	58.8557	1
Batch2_csf47_GTTTGGACACTTAACC-1	17.9025	1		Batch2_csf47_GTTTGGACACTTAACC-1	77.3836	1
Batch2_csf47_GTTTGGACATAGCGCG-1	71.7039	2		Batch2_csf47_GTTTGGACATAGCGCG-1	99.4508	2
Batch2_csf47_TAAACCCGTTAGTGCT-1	18.6359	1		Batch2_csf47_TAAACCCGTTAGTGCT-1	72.8294	1
Batch2_csf47_TAACAGGGTAACTACC-1	49.0194	2		Batch2_csf47_TAACAGGGTAACTACC-1	107.459	2
Batch2_csf47_TAACCTGTCAATCCTG-1	17.4336	7		Batch2_csf47_TAACCTGTCAATCCTG-1	27.0661	7
Batch2_csf47_TAACGAATCAATCCTG-1	14.6189	5		Batch2_csf47_TAACGAATCAATCCTG-1	31.0231	5
Batch2_csf47_TAACGAATCCAAACAA-1	106.558	1		Batch2_csf47_TAACGAATCCAAACAA-1	94.7789	1
Batch2_csf47_TAAGAAGCAGGAATAA-1	14.2789	8		Batch2_csf47_TAAGAAGCAGGAATAA-1	106.244	8
Batch2_csf47_TAATAGCCACTAGTCT-1	40.3279	10		Batch2_csf47_TAATAGCCACTAGTCT-1	57.4095	10
Batch2_csf47_TACAATGAGTAATGGC-1	40.2346	4		Batch2_csf47_TACAATGAGTAATGGC-1	40.0045	4
Batch2_csf47_TACATACTCGTAGTTT-1	42.5209	1		Batch2_csf47_TACATACTCGTAGTTT-1	98.7065	1
Batch2_csf47_TACATACTCTCTCGCC-1	87.2171	4		Batch2_csf47_TACATACTCTCTCGCC-1	81.8247	4
Batch2_csf47_TACCAGCTCCTCCCAC-1	103.835	6		Batch2_csf47_TACCAGCTCCTCCCAC-1	37.7037	6
Batch2_csf47_TACCGTTCAATGGCCG-1	58.5604	4		Batch2_csf47_TACCGTTCAATGGCCG-1	68.748	4
Batch2_csf47_TACGTTAGTGCGGTTC-1	58.8671	3		Batch2_csf47_TACGTTAGTGCGGTTC-1	19.8629	3
Batch2_csf47_TACTAGTTCCCATAGC-1	47.7283	3		Batch2_csf47_TACTAGTTCCCATAGC-1	24.7582	3
Batch2_csf47_TAGAGGCGTACGGTTT-1	15.5502	7		Batch2_csf47_TAGAGGCGTACGGTTT-1	36.0237	7
Batch2_csf47_TAGCAGGTCGGGCAAC-1	64.4343	2		Batch2_csf47_TAGCAGGTCGGGCAAC-1	18.9515	2
Batch2_csf47_TAGCCTGGTTGGCGAG-1	69.6591	4		Batch2_csf47_TAGCCTGGTTGGCGAG-1	83.372	4
Batch2_csf47_TAGCCTTCAAGCGAAG-1	38.1025	4		Batch2_csf47_TAGCCTTCAAGCGAAG-1	73.7068	4
Batch2_csf47_TAGCCTTCACGGTACG-1	14.1924	2		Batch2_csf47_TAGCCTTCACGGTACG-1	39.046	2
Batch2_csf47_TAGCGGTCATTGGGTA-1	17.9336	2		Batch2_csf47_TAGCGGTCATTGGGTA-1	35.8218	2
Batch2_csf47_TAGCTAAAGGATTATG-1	76.4954	2		Batch2_csf47_TAGCTAAAGGATTATG-1	52.2744	2
Batch2_csf47_TAGCTTCCACCTTCAG-1	47.0325	0		Batch2_csf47_TAGCTTCCACCTTCAG-1	56.6158	0
Batch2_csf47_TAGCTTTAGCTCAAGG-1	100.349	2		Batch2_csf47_TAGCTTTAGCTCAAGG-1	49.6591	2
Batch2_csf47_TAGCTTTAGGATTATG-1	23.6336	2		Batch2_csf47_TAGCTTTAGGATTATG-1	80.0646	2
Batch2_csf47_TAGCTTTAGGTAATGC-1	53.8947	2		Batch2_csf47_TAGCTTTAGGTAATGC-1	46.9226	2
Batch2_csf47_TAGGTTCGTATTCGAC-1	84.1605	8		Batch2_csf47_TAGGTTCGTATTCGAC-1	62.3527	8
Batch2_csf47_TAGGTTCGTTGGTTTA-1	52.6193	1		Batch2_csf47_TAGGTTCGTTGGTTTA-1	72.7698	1
Batch2_csf47_TAGTTACTCCTCACTT-1	11.4618	1		Batch2_csf47_TAGTTACTCCTCACTT-1	66.842	1
Batch2_csf47_TAGTTGTTCCAAACGG-1	9.22355	4		Batch2_csf47_TAGTTGTTCCAAACGG-1	61.3663	4
Batch2_csf47_TATGGGAGTGCACAAA-1	54.6484	2		Batch2_csf47_TATGGGAGTGCACAAA-1	86.8558	2
Batch2_csf47_TATGGTGCAGCTCGCT-1	17.3805	2		Batch2_csf47_TATGGTGCAGCTCGCT-1	44.8084	2
Batch2_csf47_TATTAGGAGCAATCCC-1	40.5732	1		Batch2_csf47_TATTAGGAGCAATCCC-1	58.9964	1
Batch2_csf47_TATTGACTCATGTCAT-1	80.403	1		Batch2_csf47_TATTGACTCATGTCAT-1	58.4833	1
Batch2_csf47_TATTGCCCAGATAGCC-1	73.3159	1		Batch2_csf47_TATTGCCCAGATAGCC-1	58.6596	1
Batch2_csf47_TATTTGCAGTATGGGT-1	79.945	8		Batch2_csf47_TATTTGCAGTATGGGT-1	99.9407	8
Batch2_csf47_TCAAGTTTCACTCGCG-1	109.521	2		Batch2_csf47_TCAAGTTTCACTCGCG-1	80.2135	2
Batch2_csf47_TCAATGGCAATCCACT-1	12.1135	2		Batch2_csf47_TCAATGGCAATCCACT-1	69.4084	2
Batch2_csf47_TCACCCTGTTGAATCC-1	14.1668	5		Batch2_csf47_TCACCCTGTTGAATCC-1	34.4265	5
Batch2_csf47_TCACTGTCACTTAACC-1	18.7531	4		Batch2_csf47_TCACTGTCACTTAACC-1	82.6872	4
Batch2_csf47_TCACTGTCATTGGGTA-1	26.8014	10		Batch2_csf47_TCACTGTCATTGGGTA-1	41.2944	10
Batch2_csf47_TCATAGGCAAGACATT-1	84.0691	5		Batch2_csf47_TCATAGGCAAGACATT-1	26.8588	5
Batch2_csf47_TCATGCCAGCCAAACG-1	77.0093	2		Batch2_csf47_TCATGCCAGCCAAACG-1	113.01	2
Batch2_csf47_TCATTTGCATCATGCT-1	16.6274	2		Batch2_csf47_TCATTTGCATCATGCT-1	79.0716	2
Batch2_csf47_TCGAAGGTCATCAGCC-1	91.8441	1		Batch2_csf47_TCGAAGGTCATCAGCC-1	85.3358	1
Batch2_csf47_TCGATGACAACTAGTG-1	87.7312	2		Batch2_csf47_TCGATGACAACTAGTG-1	76.209	2
Batch2_csf47_TCGCATTCAAAGCCTA-1	10.1958	1		Batch2_csf47_TCGCATTCAAAGCCTA-1	40.5718	1
Batch2_csf47_TCGCATTCAAGCCTAA-1	85.8477	1		Batch2_csf47_TCGCATTCAAGCCTAA-1	85.7534	1
Batch2_csf47_TCGCGCATCAAGGGTT-1	130.292	8		Batch2_csf47_TCGCGCATCAAGGGTT-1	104.899	8
Batch2_csf47_TCGCGGACAAAGAACA-1	79.4143	3		Batch2_csf47_TCGCGGACAAAGAACA-1	44.2543	3
Batch2_csf47_TCGCGGACAGCCCTTA-1	86.208	1		Batch2_csf47_TCGCGGACAGCCCTTA-1	90.7702	1
Batch2_csf47_TCGGCTAGTTGTCCAG-1	51.737	8		Batch2_csf47_TCGGCTAGTTGTCCAG-1	99.5858	8
Batch2_csf47_TCGGTTATCATAGGTA-1	27.7829	1		Batch2_csf47_TCGGTTATCATAGGTA-1	39.2265	1
Batch2_csf47_TCGGTTATCCCTCGCT-1	72.9046	1		Batch2_csf47_TCGGTTATCCCTCGCT-1	66.5434	1
Batch2_csf47_TCGGTTATCTTACTCC-1	26.9288	4		Batch2_csf47_TCGGTTATCTTACTCC-1	70.8502	4
Batch2_csf47_TCTATTGCAGGCTTAA-1	13.3513	1		Batch2_csf47_TCTATTGCAGGCTTAA-1	86.5473	1
Batch2_csf47_TCTGCCACATTCATGC-1	9.21621	3		Batch2_csf47_TCTGCCACATTCATGC-1	31.842	3
Batch2_csf47_TCTTAAGGTAACTAGG-1	15.0901	2		Batch2_csf47_TCTTAAGGTAACTAGG-1	69.5342	2
Batch2_csf47_TCTTAGGTCACAAACA-1	32.2211	1		Batch2_csf47_TCTTAGGTCACAAACA-1	87.5023	1
Batch2_csf47_TCTTGGATCTAATCGT-1	75.0411	1		Batch2_csf47_TCTTGGATCTAATCGT-1	97.7299	1
Batch2_csf47_TCTTTAGCATAGACCA-1	77.6061	1		Batch2_csf47_TCTTTAGCATAGACCA-1	88.0869	1
Batch2_csf47_TGAACCACACTAGTAG-1	99.1021	2		Batch2_csf47_TGAACCACACTAGTAG-1	98.4816	2
Batch2_csf47_TGAATCTTCCTTTGTC-1	89.5395	1		Batch2_csf47_TGAATCTTCCTTTGTC-1	85.3761	1
Batch2_csf47_TGACATAAGGTAGTTA-1	72.2761	10		Batch2_csf47_TGACATAAGGTAGTTA-1	27.2343	10
Batch2_csf47_TGACCTTCAGGGCTAT-1	81.9799	1		Batch2_csf47_TGACCTTCAGGGCTAT-1	66.3927	1
Batch2_csf47_TGACCTTCATCATAGG-1	17.9874	3		Batch2_csf47_TGACCTTCATCATAGG-1	75.2188	3
Batch2_csf47_TGACTACGTCCCTCTG-1	76.4796	8		Batch2_csf47_TGACTACGTCCCTCTG-1	111.999	8
Batch2_csf47_TGAGCTTGTCCTCACT-1	81.8959	4		Batch2_csf47_TGAGCTTGTCCTCACT-1	104.251	4
Batch2_csf47_TGAGGCGGTTGCATCG-1	67.6385	3		Batch2_csf47_TGAGGCGGTTGCATCG-1	22.6409	3
Batch2_csf47_TGAGGTCCAAGGTTAT-1	60.1881	6		Batch2_csf47_TGAGGTCCAAGGTTAT-1	101.361	6
Batch2_csf47_TGAGGTCCAGCCAGCA-1	13.4745	3		Batch2_csf47_TGAGGTCCAGCCAGCA-1	25.183	3
Batch2_csf47_TGATCTTAGGTGAGCC-1	19.5207	5		Batch2_csf47_TGATCTTAGGTGAGCC-1	37.9234	5
Batch2_csf47_TGATTTGGTAGCTTTA-1	21.9733	2		Batch2_csf47_TGATTTGGTAGCTTTA-1	41.4448	2
Batch2_csf47_TGCACGTTCTAATGGA-1	15.181	8		Batch2_csf47_TGCACGTTCTAATGGA-1	140.24	8
Batch2_csf47_TGCAGGATCGTTAGGG-1	81.6868	11		Batch2_csf47_TGCAGGATCGTTAGGG-1	121.617	11
Batch2_csf47_TGCAGGTCATTGCCCA-1	129.508	8		Batch2_csf47_TGCAGGTCATTGCCCA-1	111.998	8
Batch2_csf47_TGCGCATTCAGCCCTG-1	82.4705	0		Batch2_csf47_TGCGCATTCAGCCCTG-1	88.35	0
Batch2_csf47_TGCTAACGTGCTGCAC-1	9.53532	4		Batch2_csf47_TGCTAACGTGCTGCAC-1	32.3039	4
Batch2_csf47_TGCTGGTTCATCACAT-1	96.134	1		Batch2_csf47_TGCTGGTTCATCACAT-1	87.9292	1
Batch2_csf47_TGGACCAAGGACTTAA-1	16.9772	3		Batch2_csf47_TGGACCAAGGACTTAA-1	41.0947	3
Batch2_csf47_TGGATCGAGGCAATCG-1	89.9914	6		Batch2_csf47_TGGATCGAGGCAATCG-1	44.9899	6
Batch2_csf47_TGGGTTTGTCCTCACT-1	103.344	1		Batch2_csf47_TGGGTTTGTCCTCACT-1	78.8101	1
Batch2_csf47_TGGTAAGGTGTTTGTA-1	79.0068	2		Batch2_csf47_TGGTAAGGTGTTTGTA-1	85.5214	2
Batch2_csf47_TGGTCAACACTAACGA-1	46.9973	0		Batch2_csf47_TGGTCAACACTAACGA-1	35.5827	0
Batch2_csf47_TGGTGAAGTAACGTTC-1	76.677	10		Batch2_csf47_TGGTGAAGTAACGTTC-1	24.6121	10
Batch2_csf47_TGGTTACGTAACTAGG-1	33.6727	3		Batch2_csf47_TGGTTACGTAACTAGG-1	25.4809	3
Batch2_csf47_TGTACCTCAAGCTTTC-1	71.6433	1		Batch2_csf47_TGTACCTCAAGCTTTC-1	48.256	1
Batch2_csf47_TGTACCTCAGTTAAAC-1	19.301	1		Batch2_csf47_TGTACCTCAGTTAAAC-1	114.419	1
Batch2_csf47_TGTCGAGAGCCAGAGC-1	86.3707	1		Batch2_csf47_TGTCGAGAGCCAGAGC-1	77.8244	1
Batch2_csf47_TGTCTTGAGTCTATGT-1	74.6451	2		Batch2_csf47_TGTCTTGAGTCTATGT-1	89.0506	2
Batch2_csf47_TGTGAGGTCAAGGGCC-1	79.4266	8		Batch2_csf47_TGTGAGGTCAAGGGCC-1	51.9252	8
Batch2_csf47_TGTGGCGCACTCCCTT-1	19.8993	1		Batch2_csf47_TGTGGCGCACTCCCTT-1	113.489	1
Batch2_csf47_TGTTGAGCAACGACTA-1	68.3787	8		Batch2_csf47_TGTTGAGCAACGACTA-1	112.58	8
Batch2_csf47_TGTTGGTGTCAATCGT-1	28.5384	1		Batch2_csf47_TGTTGGTGTCAATCGT-1	80.6705	1
Batch2_csf47_TTAACGTTCCAACTTG-1	87.4931	2		Batch2_csf47_TTAACGTTCCAACTTG-1	79.9871	2
Batch2_csf47_TTAAGCTTCGCTATAT-1	69.9712	0		Batch2_csf47_TTAAGCTTCGCTATAT-1	98.0159	0
Batch2_csf47_TTACGGACACTAAGGC-1	67.2813	1		Batch2_csf47_TTACGGACACTAAGGC-1	44.9016	1
Batch2_csf47_TTAGCCGGTGCAATAG-1	15.547	6		Batch2_csf47_TTAGCCGGTGCAATAG-1	86.9174	6
Batch2_csf47_TTATGGGCATATGGTG-1	15.8962	1		Batch2_csf47_TTATGGGCATATGGTG-1	44.8657	1
Batch2_csf47_TTCACTTGTACGAATG-1	93.6936	1		Batch2_csf47_TTCACTTGTACGAATG-1	63.5235	1
Batch2_csf47_TTCCTCAGTCTTTATC-1	13.7866	1		Batch2_csf47_TTCCTCAGTCTTTATC-1	92.713	1
Batch2_csf47_TTCCTCAGTTTGTCCC-1	72.5	8		Batch2_csf47_TTCCTCAGTTTGTCCC-1	143.938	8
Batch2_csf47_TTCGATGTCAGGTAAC-1	20.4651	1		Batch2_csf47_TTCGATGTCAGGTAAC-1	80.7789	1
Batch2_csf47_TTCTGGCAGTTTACCG-1	41.2705	10		Batch2_csf47_TTCTGGCAGTTTACCG-1	49.705	10
Batch2_csf47_TTGCACGGTCAACATC-1	63.2097	6		Batch2_csf47_TTGCACGGTCAACATC-1	39.8794	6
Batch2_csf47_TTGCACGGTCTGTGAT-1	14.0992	3		Batch2_csf47_TTGCACGGTCTGTGAT-1	20.487	3
Batch2_csf47_TTGCATCCATTTCGAC-1	23.0024	5		Batch2_csf47_TTGCATCCATTTCGAC-1	68.0203	5
Batch2_csf47_TTGCGCTAGATAACTG-1	94.887	3		Batch2_csf47_TTGCGCTAGATAACTG-1	38.5967	3
Batch2_csf47_TTGCGGGCAACTAAAC-1	84.0722	4		Batch2_csf47_TTGCGGGCAACTAAAC-1	75.8419	4
Batch2_csf47_TTGGTTAGTAACTTGC-1	53.6272	1		Batch2_csf47_TTGGTTAGTAACTTGC-1	35.6085	1
Batch2_csf47_TTGTGATTCAGTTTAC-1	32.4966	10		Batch2_csf47_TTGTGATTCAGTTTAC-1	-0.60015	10
Batch2_csf47_TTGTGATTCCAATAGA-1	55.1529	10		Batch2_csf47_TTGTGATTCCAATAGA-1	38.7949	10
Batch2_csf47_TTGTGATTCCGGATAG-1	16.8265	1		Batch2_csf47_TTGTGATTCCGGATAG-1	54.9944	1
Batch2_csf47_TTTAGTCAGAAAGGCA-1	42.601	4		Batch2_csf47_TTTAGTCAGAAAGGCA-1	83.4513	4
Batch2_csf47_TTTCAAGGTGAAGCAC-1	79.6825	1		Batch2_csf47_TTTCAAGGTGAAGCAC-1	118.937	1
Batch2_csf47_TTTCATCGTGAACGGT-1	38.2219	7		Batch2_csf47_TTTCATCGTGAACGGT-1	81.4947	7
Batch2_csf47_TTTCCTGGTCATTACA-1	16.5301	3		Batch2_csf47_TTTCCTGGTCATTACA-1	37.8479	3
Batch2_csf47_TTTGCGCAGGTCTTTG-1	13.0614	1		Batch2_csf47_TTTGCGCAGGTCTTTG-1	28.6427	1
Batch2_csf47_TTTGCGGGTAGCTATC-1	49.2569	1		Batch2_csf47_TTTGCGGGTAGCTATC-1	43.3382	1
Batch2_csf47_TTTGCTCTCCTCTAAG-1	68.2831	1		Batch2_csf47_TTTGCTCTCCTCTAAG-1	95.1178	1
Batch2_csf48_AAAGGCTTCAGGCATG-1	51.6134	3		Batch2_csf48_AAAGGCTTCAGGCATG-1	19.2736	3
Batch2_csf48_ACATGTTTCACCCTGG-1	86.7725	3		Batch2_csf48_ACATGTTTCACCCTGG-1	22.332	3
Batch2_csf48_AGACTAATCAGCACCT-1	37.8726	1		Batch2_csf48_AGACTAATCAGCACCT-1	56.7026	1
Batch2_csf48_AGCTCAACACCTATCG-1	9.42828	3		Batch2_csf48_AGCTCAACACCTATCG-1	28.0274	3
Batch2_csf48_AGTAAGTGTGAGAAGG-1	11.9704	4		Batch2_csf48_AGTAAGTGTGAGAAGG-1	16.7008	4
Batch2_csf48_ATACTGGCATAGTCAG-1	39.4154	1		Batch2_csf48_ATACTGGCATAGTCAG-1	68.2134	1
Batch2_csf48_ATATCGAAGCTGATGG-1	10.0197	3		Batch2_csf48_ATATCGAAGCTGATGG-1	58.7794	3
Batch2_csf48_ATCGAACAGGAGGATA-1	15.7267	3		Batch2_csf48_ATCGAACAGGAGGATA-1	36.4112	3
Batch2_csf48_ATTACGTTCAACCTCA-1	5.72478	1		Batch2_csf48_ATTACGTTCAACCTCA-1	47.6739	1
Batch2_csf48_ATTGCCTCAATGAGCC-1	73.0353	2		Batch2_csf48_ATTGCCTCAATGAGCC-1	93.8839	2
Batch2_csf48_ATTGGCTGTGCTGATT-1	22.7531	1		Batch2_csf48_ATTGGCTGTGCTGATT-1	32.4429	1
Batch2_csf48_CAACTTAGTTGCGGCT-1	13.5006	5		Batch2_csf48_CAACTTAGTTGCGGCT-1	30.2708	5
Batch2_csf48_CAAGGCCAGAACCTCC-1	79.895	9		Batch2_csf48_CAAGGCCAGAACCTCC-1	31.2367	9
Batch2_csf48_CACGTTATCAAGCCAG-1	19.0397	2		Batch2_csf48_CACGTTATCAAGCCAG-1	75.7917	2
Batch2_csf48_CATGGTTGTACGCACC-1	13.4772	9		Batch2_csf48_CATGGTTGTACGCACC-1	97.4553	9
Batch2_csf48_CCTAACTCATTTAGCC-1	12.0316	3		Batch2_csf48_CCTAACTCATTTAGCC-1	16.8047	3
Batch2_csf48_CCTAAGCTCTATTGCG-1	18.6927	4		Batch2_csf48_CCTAAGCTCTATTGCG-1	57.8831	4
Batch2_csf48_CCTGTTGCATGGTCAA-1	10.6401	5		Batch2_csf48_CCTGTTGCATGGTCAA-1	14.4249	5
Batch2_csf48_CGACTTATCATAATCC-1	54.4328	2		Batch2_csf48_CGACTTATCATAATCC-1	81.7917	2
Batch2_csf48_CGTTGCGTCCTTTGAG-1	19.1689	10		Batch2_csf48_CGTTGCGTCCTTTGAG-1	9.58421	10
Batch2_csf48_CTATAGGCACGGTTCC-1	10.0751	2		Batch2_csf48_CTATAGGCACGGTTCC-1	48.2246	2
Batch2_csf48_CTATTAGGTCCTTCGT-1	10.5686	1		Batch2_csf48_CTATTAGGTCCTTCGT-1	40.6118	1
Batch2_csf48_GACAGTTAGTTGGCCT-1	87.2779	7		Batch2_csf48_GACAGTTAGTTGGCCT-1	47.3437	7
Batch2_csf48_GAGCCTTTCATGACCC-1	9.66709	2		Batch2_csf48_GAGCCTTTCATGACCC-1	60.9014	2
Batch2_csf48_GATCATAAGCAAATTG-1	23.5178	4		Batch2_csf48_GATCATAAGCAAATTG-1	90.8337	4
Batch2_csf48_GATGCCCGTGTTTGCG-1	10.3014	7		Batch2_csf48_GATGCCCGTGTTTGCG-1	59.0354	7
Batch2_csf48_GATGGACGTTTGCATA-1	56.4518	3		Batch2_csf48_GATGGACGTTTGCATA-1	33.4439	3
Batch2_csf48_GCACGAATCGTCAATT-1	58.6282	3		Batch2_csf48_GCACGAATCGTCAATT-1	32.6893	3
Batch2_csf48_GCATCTATCCATAGGG-1	11.147	7		Batch2_csf48_GCATCTATCCATAGGG-1	11.9081	7
Batch2_csf48_GCATTCATCTCAGCTA-1	86.2167	2		Batch2_csf48_GCATTCATCTCAGCTA-1	71.8761	2
Batch2_csf48_GCTAACGAGAAGGTTC-1	17.7993	2		Batch2_csf48_GCTAACGAGAAGGTTC-1	72.0229	2
Batch2_csf48_GCTCACTAGTCAACAA-1	24.5119	4		Batch2_csf48_GCTCACTAGTCAACAA-1	84.0651	4
Batch2_csf48_GGAGTCATCGATATAG-1	89.6186	8		Batch2_csf48_GGAGTCATCGATATAG-1	80.5811	8
Batch2_csf48_GGGAAGTAGTGATTAG-1	15.818	0		Batch2_csf48_GGGAAGTAGTGATTAG-1	52.7514	0
Batch2_csf48_GGGTGAGAGAAGGTCT-1	9.34691	3		Batch2_csf48_GGGTGAGAGAAGGTCT-1	22.427	3
Batch2_csf48_GGGTTAGTCGAAGTTA-1	84.2822	7		Batch2_csf48_GGGTTAGTCGAAGTTA-1	29.8566	7
Batch2_csf48_GGTGATTAGGGCAGTC-1	87.9632	2		Batch2_csf48_GGTGATTAGGGCAGTC-1	38.0431	2
Batch2_csf48_GGTTAGTAGTACGGGC-1	61.7087	2		Batch2_csf48_GGTTAGTAGTACGGGC-1	14.6164	2
Batch2_csf48_GGTTTCTCAGCAAGCT-1	61.2808	4		Batch2_csf48_GGTTTCTCAGCAAGCT-1	103.501	4
Batch2_csf48_GTGAAACTCTTGAGGG-1	46.4776	3		Batch2_csf48_GTGAAACTCTTGAGGG-1	53.1514	3
Batch2_csf48_GTTTGGGAGGCTGTGA-1	55.5241	5		Batch2_csf48_GTTTGGGAGGCTGTGA-1	40.757	5
Batch2_csf48_TAAAGCCAGCAGGTTG-1	11.0804	3		Batch2_csf48_TAAAGCCAGCAGGTTG-1	29.5578	3
Batch2_csf48_TATGATGAGGACAAGA-1	58.0323	2		Batch2_csf48_TATGATGAGGACAAGA-1	18.0264	2
Batch2_csf48_TCAAGTTTCGGGCAAC-1	19.002	4		Batch2_csf48_TCAAGTTTCGGGCAAC-1	44.4738	4
Batch2_csf48_TCAATGTTCCAGCTAC-1	5.23955	8		Batch2_csf48_TCAATGTTCCAGCTAC-1	61.5673	8
Batch2_csf48_TCGATGACAAGCTTTC-1	10.4188	3		Batch2_csf48_TCGATGACAAGCTTTC-1	23.3639	3
Batch2_csf48_TCTATTGCACGTTACT-1	59.2569	5		Batch2_csf48_TCTATTGCACGTTACT-1	23.8195	5
Batch2_csf48_TCTTGGATCAGCACAG-1	55.1856	4		Batch2_csf48_TCTTGGATCAGCACAG-1	82.6022	4
Batch2_csf48_TCTTTGTGTTGGATGA-1	15.4807	10		Batch2_csf48_TCTTTGTGTTGGATGA-1	15.3665	10
Batch2_csf48_TGCGCTTAGCTTGAGG-1	88.3723	0		Batch2_csf48_TGCGCTTAGCTTGAGG-1	62.8214	0
Batch2_csf48_TGGATTAAGGAACTTA-1	12.5939	3		Batch2_csf48_TGGATTAAGGAACTTA-1	17.7414	3
Batch2_csf48_TTTGCCCGTTGTCCAG-1	11.8049	1		Batch2_csf48_TTTGCCCGTTGTCCAG-1	13.0248	1
Batch2_csf48_TTTGCGGGTTTGAGCT-1	80.8225	4		Batch2_csf48_TTTGCGGGTTTGAGCT-1	74.5947	4
Batch2_csf48_TTTGGCGGTTGTGAGA-1	58.1396	3		Batch2_csf48_TTTGGCGGTTGTGAGA-1	23.6288	3
Batch2_csf50_AAAGTCATCCACAATT-1	9.72303	3		Batch2_csf50_AAAGTCATCCACAATT-1	31.8064	3
Batch2_csf50_AAATCACCATGAGCTA-1	60.1775	1		Batch2_csf50_AAATCACCATGAGCTA-1	57.7993	1
Batch2_csf50_AACTGGGTCAGGGCAC-1	38.602	3		Batch2_csf50_AACTGGGTCAGGGCAC-1	38.9313	3
Batch2_csf50_AAGCGCTCATCAAGCA-1	65.2476	1		Batch2_csf50_AAGCGCTCATCAAGCA-1	41.9783	1
Batch2_csf50_AATCCGGAGTTGCAGG-1	12.6384	2		Batch2_csf50_AATCCGGAGTTGCAGG-1	45.2408	2
Batch2_csf50_AATGGCAGTGTGAGTA-1	57.6469	3		Batch2_csf50_AATGGCAGTGTGAGTA-1	35.3701	3
Batch2_csf50_ACATGTTTCACCACAC-1	13.7357	10		Batch2_csf50_ACATGTTTCACCACAC-1	35.6174	10
Batch2_csf50_ACCGCCATCACTCGCG-1	101.815	6		Batch2_csf50_ACCGCCATCACTCGCG-1	17.1027	6
Batch2_csf50_ACCGGTTTCGCTTCGG-1	13.0858	6		Batch2_csf50_ACCGGTTTCGCTTCGG-1	21.0626	6
Batch2_csf50_ACGTATTTCATGACAA-1	57.0653	2		Batch2_csf50_ACGTATTTCATGACAA-1	52.9427	2
Batch2_csf50_ACTACTAGTATTTACG-1	45.0017	3		Batch2_csf50_ACTACTAGTATTTACG-1	23.9026	3
Batch2_csf50_ACTTCGTCATCGAACA-1	4.23094	1		Batch2_csf50_ACTTCGTCATCGAACA-1	25.5072	1
Batch2_csf50_AGCGCTAAGAGGATAG-1	51.2338	4		Batch2_csf50_AGCGCTAAGAGGATAG-1	54.8092	4
Batch2_csf50_AGCTGGATCCCACATA-1	35.6136	4		Batch2_csf50_AGCTGGATCCCACATA-1	69.4623	4
Batch2_csf50_AGCTGGCAGTGAATCA-1	55.286	2		Batch2_csf50_AGCTGGCAGTGAATCA-1	52.7394	2
Batch2_csf50_AGTAGGTTCCAATACT-1	9.77159	0		Batch2_csf50_AGTAGGTTCCAATACT-1	57.8969	0
Batch2_csf50_AGTGCGGGTAACGGGT-1	61.5945	8		Batch2_csf50_AGTGCGGGTAACGGGT-1	76.6319	8
Batch2_csf50_ATACTGTTCGTCCATA-1	55.4312	1		Batch2_csf50_ATACTGTTCGTCCATA-1	24.173	1
Batch2_csf50_ATGCGATAGTTATCCG-1	7.42993	3		Batch2_csf50_ATGCGATAGTTATCCG-1	32.0525	3
Batch2_csf50_ATGGATGGTAAAGGCC-1	8.85538	2		Batch2_csf50_ATGGATGGTAAAGGCC-1	26.3073	2
Batch2_csf50_ATTCGTCCATAACCAG-1	8.56521	5		Batch2_csf50_ATTCGTCCATAACCAG-1	31.0249	5
Batch2_csf50_ATTGATGAGGTTTCCA-1	62.4458	4		Batch2_csf50_ATTGATGAGGTTTCCA-1	31.0161	4
Batch2_csf50_CAACCTATCTATTCGG-1	17.8885	4		Batch2_csf50_CAACCTATCTATTCGG-1	65.259	4
Batch2_csf50_CCAACTGGTGGAAGCT-1	10.7304	9		Batch2_csf50_CCAACTGGTGGAAGCT-1	18.3149	9
Batch2_csf50_CCAATACGTGCTTCTC-1	9.79183	2		Batch2_csf50_CCAATACGTGCTTCTC-1	28.6445	2
Batch2_csf50_CCGGTACGTTCAAGCT-1	11.078	7		Batch2_csf50_CCGGTACGTTCAAGCT-1	22.2822	7
Batch2_csf50_CGCTACGTCTAACTAC-1	12.5561	2		Batch2_csf50_CGCTACGTCTAACTAC-1	57.7397	2
Batch2_csf50_CGCTACTAGAGCAATC-1	30.9148	2		Batch2_csf50_CGCTACTAGAGCAATC-1	35.6274	2
Batch2_csf50_CGTCATTCAAGTGCAC-1	76.3891	2		Batch2_csf50_CGTCATTCAAGTGCAC-1	79.1903	2
Batch2_csf50_CGTTGCGTCCCTCTCA-1	84.5712	2		Batch2_csf50_CGTTGCGTCCCTCTCA-1	71.2014	2
Batch2_csf50_CTACATCCACACAAAT-1	10.3596	3		Batch2_csf50_CTACATCCACACAAAT-1	26.4026	3
Batch2_csf50_CTCACCCTCGCCTAAC-1	12.18	1		Batch2_csf50_CTCACCCTCGCCTAAC-1	41.1211	1
Batch2_csf50_CTCGTTAAGGCTACTC-1	11.945	2		Batch2_csf50_CTCGTTAAGGCTACTC-1	36.9178	2
Batch2_csf50_CTCTTGAAGTATGGGT-1	24.4284	4		Batch2_csf50_CTCTTGAAGTATGGGT-1	36.4283	4
Batch2_csf50_CTTGCACAGGTCACTC-1	61.4333	4		Batch2_csf50_CTTGCACAGGTCACTC-1	50.8631	4
Batch2_csf50_GAATCGAGTTCCTTCA-1	10.8981	1		Batch2_csf50_GAATCGAGTTCCTTCA-1	20.7825	1
Batch2_csf50_GACCCAAAGGCTAGAT-1	12.5668	1		Batch2_csf50_GACCCAAAGGCTAGAT-1	45.1192	1
Batch2_csf50_GAGCTTTGTTGTTGGT-1	10.3873	3		Batch2_csf50_GAGCTTTGTTGTTGGT-1	17.2499	3
Batch2_csf50_GAGGCAACATTGTACC-1	10.4974	2		Batch2_csf50_GAGGCAACATTGTACC-1	44.561	2
Batch2_csf50_GATCAAATCAGGGATT-1	15.9483	2		Batch2_csf50_GATCAAATCAGGGATT-1	34.5965	2
Batch2_csf50_GATTACCGTTAGGCTT-1	38.3453	3		Batch2_csf50_GATTACCGTTAGGCTT-1	39.1205	3
Batch2_csf50_GATTGGCCAGCCTGAG-1	6.98112	1		Batch2_csf50_GATTGGCCAGCCTGAG-1	38.5467	1
Batch2_csf50_GCGAACGGTAACTACC-1	81.4106	2		Batch2_csf50_GCGAACGGTAACTACC-1	30.442	2
Batch2_csf50_GCGCAACAGGTGTCCT-1	15.3167	3		Batch2_csf50_GCGCAACAGGTGTCCT-1	35.4266	3
Batch2_csf50_GCTCCATAGGTTAGCG-1	38.1707	4		Batch2_csf50_GCTCCATAGGTTAGCG-1	67.2029	4
Batch2_csf50_GGAGCTATCCCTCTCA-1	16.8239	7		Batch2_csf50_GGAGCTATCCCTCTCA-1	38.8902	7
Batch2_csf50_GGCGTAATCTATCGGC-1	44.0853	4		Batch2_csf50_GGCGTAATCTATCGGC-1	25.2734	4
Batch2_csf50_GGCTTATGTTAACGTC-1	34.9797	0		Batch2_csf50_GGCTTATGTTAACGTC-1	82.6016	0
Batch2_csf50_GTCACAACAATGAATC-1	12.2095	3		Batch2_csf50_GTCACAACAATGAATC-1	28.9132	3
Batch2_csf50_GTGGTTACATAAGCCA-1	51.1938	1		Batch2_csf50_GTGGTTACATAAGCCA-1	59.0588	1
Batch2_csf50_GTTGAGGTCCTTATGG-1	51.0229	3		Batch2_csf50_GTTGAGGTCCTTATGG-1	32.4881	3
Batch2_csf50_TAGCCTTCATTAGCGA-1	10.907	2		Batch2_csf50_TAGCCTTCATTAGCGA-1	27.9115	2
Batch2_csf50_TAGTCTCCAATAGCTG-1	52.4768	1		Batch2_csf50_TAGTCTCCAATAGCTG-1	53.8164	1
Batch2_csf50_TATAACGAGTAAACCA-1	49.3914	0		Batch2_csf50_TATAACGAGTAAACCA-1	57.9766	0
Batch2_csf50_TCCCGTTGTGTTTGCG-1	9.57648	4		Batch2_csf50_TCCCGTTGTGTTTGCG-1	49.7359	4
Batch2_csf50_TCCTTTCAGCTGGACA-1	5.34418	10		Batch2_csf50_TCCTTTCAGCTGGACA-1	42.484	10
Batch2_csf50_TCTAGTTAGTCATCAT-1	13.0185	3		Batch2_csf50_TCTAGTTAGTCATCAT-1	24.9406	3
Batch2_csf50_TGCAAATCAAGCCAGT-1	11.7688	5		Batch2_csf50_TGCAAATCAAGCCAGT-1	24.8865	5
Batch2_csf50_TGCTCCACATCATAGG-1	86.4374	2		Batch2_csf50_TGCTCCACATCATAGG-1	82.5755	2
Batch2_csf50_TGGCTACTCAGCGGGT-1	31.0978	7		Batch2_csf50_TGGCTACTCAGCGGGT-1	18.728	7
Batch2_csf50_TGGCTACTCTATCACG-1	10.9738	4		Batch2_csf50_TGGCTACTCTATCACG-1	18.728	4
Batch2_csf50_TGGTGTGAGGTAAGCT-1	78.9934	2		Batch2_csf50_TGGTGTGAGGTAAGCT-1	56.358	2
Batch2_csf50_TGGTTAGCATATAGGT-1	13.6068	3		Batch2_csf50_TGGTTAGCATATAGGT-1	32.7316	3
Batch2_csf50_TGTGAGGTCATTACCG-1	23.5106	6		Batch2_csf50_TGTGAGGTCATTACCG-1	40.6711	6
Batch2_csf50_TGTTGTCCATTTGGGA-1	23.6512	3		Batch2_csf50_TGTTGTCCATTTGGGA-1	22.3921	3
Batch2_csf50_TTAAACCTCGCTTGGT-1	16.2071	1		Batch2_csf50_TTAAACCTCGCTTGGT-1	34.5347	1
Batch2_csf50_TTAACGTTCGTAGTTT-1	37.3896	2		Batch2_csf50_TTAACGTTCGTAGTTT-1	15.7548	2
Batch2_csf50_TTAAGCTTCGCCTCTC-1	24.1527	2		Batch2_csf50_TTAAGCTTCGCCTCTC-1	44.6498	2
Batch2_csf50_TTCAGGACATGCGCAG-1	10.2164	6		Batch2_csf50_TTCAGGACATGCGCAG-1	39.7038	6
Batch2_csf50_TTGGCCAGTCATCCCT-1	11.2458	2		Batch2_csf50_TTGGCCAGTCATCCCT-1	40.942	2
Batch2_csf52_AAATCACCAAGTTCCT-1	162.721	2		Batch2_csf52_AAATCACCAAGTTCCT-1	174.331	2
Batch2_csf52_AACATAGTCTGGAACG-1	31.4144	5		Batch2_csf52_AACATAGTCTGGAACG-1	102.364	5
Batch2_csf52_AACCTGCTCTATCGGC-1	150.066	6		Batch2_csf52_AACCTGCTCTATCGGC-1	64.2209	6
Batch2_csf52_AACTTACTCTAACTAC-1	141.53	3		Batch2_csf52_AACTTACTCTAACTAC-1	46.0199	3
Batch2_csf52_AAGCTAATCGCCACAT-1	160.163	4		Batch2_csf52_AAGCTAATCGCCACAT-1	148.059	4
Batch2_csf52_AAGGCTTAGGTAACTA-1	100.039	8		Batch2_csf52_AAGGCTTAGGTAACTA-1	134.811	8
Batch2_csf52_AAGTTGCAGCGAAGAA-1	75.7051	4		Batch2_csf52_AAGTTGCAGCGAAGAA-1	116.457	4
Batch2_csf52_AAGTTGTCATAGGGTC-1	140.373	2		Batch2_csf52_AAGTTGTCATAGGGTC-1	168.789	2
Batch2_csf52_AATAGCATCTGGTCTA-1	108.816	6		Batch2_csf52_AATAGCATCTGGTCTA-1	125.676	6
Batch2_csf52_AATCGCCTCACTCGCG-1	139.854	4		Batch2_csf52_AATCGCCTCACTCGCG-1	138.734	4
Batch2_csf52_AATCGCGAGCTATTAC-1	44.4677	1		Batch2_csf52_AATCGCGAGCTATTAC-1	63.9468	1
Batch2_csf52_ACATTACTCGCGAGTA-1	119.394	2		Batch2_csf52_ACATTACTCGCGAGTA-1	114.698	2
Batch2_csf52_ACCAACTGTAATTGCC-1	169.374	4		Batch2_csf52_ACCAACTGTAATTGCC-1	157.473	4
Batch2_csf52_ACCAATAAGGGCACTA-1	107.204	2		Batch2_csf52_ACCAATAAGGGCACTA-1	117.057	2
Batch2_csf52_ACCAATTTCGCAGGAC-1	139.566	3		Batch2_csf52_ACCAATTTCGCAGGAC-1	90.6384	3
Batch2_csf52_ACCCGCTCACTATCAC-1	128.947	9		Batch2_csf52_ACCCGCTCACTATCAC-1	41.2759	9
Batch2_csf52_ACGGATAGTCATGCAT-1	85.2481	0		Batch2_csf52_ACGGATAGTCATGCAT-1	92.3109	0
Batch2_csf52_ACTCACTCACGTGCTC-1	31.1934	1		Batch2_csf52_ACTCACTCACGTGCTC-1	156.927	1
Batch2_csf52_AGAAGGTCAACAAGTT-1	36.9229	7		Batch2_csf52_AGAAGGTCAACAAGTT-1	44.2308	7
Batch2_csf52_AGCCCTTAGGACTTGG-1	122.738	0		Batch2_csf52_AGCCCTTAGGACTTGG-1	116.775	0
Batch2_csf52_AGCGAAGCATGCAATG-1	138.372	2		Batch2_csf52_AGCGAAGCATGCAATG-1	108.359	2
Batch2_csf52_AGTATCCGTCGAAGGT-1	163.722	2		Batch2_csf52_AGTATCCGTCGAAGGT-1	150.833	2
Batch2_csf52_AGTGATCAGGCGCGAT-1	133.426	2		Batch2_csf52_AGTGATCAGGCGCGAT-1	147.206	2
Batch2_csf52_AGTTATCTCGATTCTG-1	122.642	11		Batch2_csf52_AGTTATCTCGATTCTG-1	120.46	11
Batch2_csf52_ATAGAAGCATACTGAG-1	54.7161	3		Batch2_csf52_ATAGAAGCATACTGAG-1	76.4746	3
Batch2_csf52_ATAGGATGTACTAACC-1	139.16	2		Batch2_csf52_ATAGGATGTACTAACC-1	122.794	2
Batch2_csf52_ATCAGCACAAATACCG-1	93.2412	2		Batch2_csf52_ATCAGCACAAATACCG-1	126.658	2
Batch2_csf52_ATCATCAGTTACCGTG-1	30.8892	4		Batch2_csf52_ATCATCAGTTACCGTG-1	112.762	4
Batch2_csf52_ATCGCGCGTAAATAGC-1	36.9438	1		Batch2_csf52_ATCGCGCGTAAATAGC-1	126.013	1
Batch2_csf52_ATTGGCTGTTTGCATA-1	67.9699	8		Batch2_csf52_ATTGGCTGTTTGCATA-1	134.253	8
Batch2_csf52_CAAGTCGAGTCACACC-1	27.2846	3		Batch2_csf52_CAAGTCGAGTCACACC-1	47.002	3
Batch2_csf52_CAATGCCTCACCTAAT-1	147.664	6		Batch2_csf52_CAATGCCTCACCTAAT-1	77.786	6
Batch2_csf52_CAGTGTGAGGGTGGGA-1	64.2276	4		Batch2_csf52_CAGTGTGAGGGTGGGA-1	123.3	4
Batch2_csf52_CATAATGAGGCTCCAT-1	20.9317	5		Batch2_csf52_CATAATGAGGCTCCAT-1	97.3306	5
Batch2_csf52_CATAGGGTCTAAATCC-1	42.4142	2		Batch2_csf52_CATAGGGTCTAAATCC-1	151.158	2
Batch2_csf52_CATCGGTTCACAAAGC-1	36.9128	9		Batch2_csf52_CATCGGTTCACAAAGC-1	108.673	9
Batch2_csf52_CCACTATCACAATACG-1	161.839	3		Batch2_csf52_CCACTATCACAATACG-1	75.8784	3
Batch2_csf52_CCAGAAAGTTAAGCTC-1	68.5468	2		Batch2_csf52_CCAGAAAGTTAAGCTC-1	149.757	2
Batch2_csf52_CCAGAACCATAGGGTC-1	28.8498	4		Batch2_csf52_CCAGAACCATAGGGTC-1	133.131	4
Batch2_csf52_CCCAACTAGTATGGTA-1	51.5328	1		Batch2_csf52_CCCAACTAGTATGGTA-1	123.91	1
Batch2_csf52_CCCGAAGCATTGCATC-1	190.995	6		Batch2_csf52_CCCGAAGCATTGCATC-1	53.7526	6
Batch2_csf52_CCCGTAGTCGATTCTG-1	134.531	3		Batch2_csf52_CCCGTAGTCGATTCTG-1	102.797	3
Batch2_csf52_CCTCAATCAAACTGGC-1	131.486	2		Batch2_csf52_CCTCAATCAAACTGGC-1	136.252	2
Batch2_csf52_CCTCACACAAACCTGA-1	32.4005	1		Batch2_csf52_CCTCACACAAACCTGA-1	76.284	1
Batch2_csf52_CGAAGGTGTTGTTCCC-1	101.245	3		Batch2_csf52_CGAAGGTGTTGTTCCC-1	82.2514	3
Batch2_csf52_CGAATAGGTTGCACTG-1	120.172	2		Batch2_csf52_CGAATAGGTTGCACTG-1	118.966	2
Batch2_csf52_CGATTCATCGACTTGC-1	121.024	2		Batch2_csf52_CGATTCATCGACTTGC-1	124.372	2
Batch2_csf52_CGCAATTGTGCGCATC-1	32.7469	2		Batch2_csf52_CGCAATTGTGCGCATC-1	79.3734	2
Batch2_csf52_CGCATTATCCGTTAGC-1	83.7953	2		Batch2_csf52_CGCATTATCCGTTAGC-1	103.633	2
Batch2_csf52_CGTAATCGTGCTGCAC-1	112.534	5		Batch2_csf52_CGTAATCGTGCTGCAC-1	86.0529	5
Batch2_csf52_CGTACTTCAGAGAGCA-1	34.6691	2		Batch2_csf52_CGTACTTCAGAGAGCA-1	147.65	2
Batch2_csf52_CGTGAACCAATGGGAG-1	134.319	8		Batch2_csf52_CGTGAACCAATGGGAG-1	196.946	8
Batch2_csf52_CTAACCATCCCTCATT-1	154.536	2		Batch2_csf52_CTAACCATCCCTCATT-1	113.069	2
Batch2_csf52_CTAATGCGTACTTATG-1	129.618	5		Batch2_csf52_CTAATGCGTACTTATG-1	88.1271	5
Batch2_csf52_CTCCATCGTCGTTCTC-1	146.546	10		Batch2_csf52_CTCCATCGTCGTTCTC-1	142.156	10
Batch2_csf52_CTCGACCCAGCTCGAG-1	138.968	2		Batch2_csf52_CTCGACCCAGCTCGAG-1	124.635	2
Batch2_csf52_CTCTTGAAGTGTAATG-1	64.6237	5		Batch2_csf52_CTCTTGAAGTGTAATG-1	85.0601	5
Batch2_csf52_CTGATTTAGAAGTAGG-1	61.9629	2		Batch2_csf52_CTGATTTAGAAGTAGG-1	80.083	2
Batch2_csf52_CTGCAAACATCATAGG-1	32.4501	8		Batch2_csf52_CTGCAAACATCATAGG-1	174.5	8
Batch2_csf52_CTGCAACTCAGGTTAA-1	49.1369	7		Batch2_csf52_CTGCAACTCAGGTTAA-1	134.209	7
Batch2_csf52_CTGGCTGTCACTATGT-1	31.1277	2		Batch2_csf52_CTGGCTGTCACTATGT-1	160.077	2
Batch2_csf52_CTGTGTGGTTCACTCC-1	165.398	6		Batch2_csf52_CTGTGTGGTTCACTCC-1	132.837	6
Batch2_csf52_CTTACCGCAAGTTTCC-1	107.856	2		Batch2_csf52_CTTACCGCAAGTTTCC-1	100.598	2
Batch2_csf52_CTTCAACCAATGAGCC-1	103.893	1		Batch2_csf52_CTTCAACCAATGAGCC-1	136.107	1
Batch2_csf52_CTTTAGTAGTCTGTGC-1	104.557	5		Batch2_csf52_CTTTAGTAGTCTGTGC-1	116.815	5
Batch2_csf52_GAAGGATCATTCAACC-1	107.382	3		Batch2_csf52_GAAGGATCATTCAACC-1	78.9865	3
Batch2_csf52_GACATTCGTGCATTAC-1	31.0992	7		Batch2_csf52_GACATTCGTGCATTAC-1	83.1073	7
Batch2_csf52_GACCTCAGTTGCTGTG-1	112.078	0		Batch2_csf52_GACCTCAGTTGCTGTG-1	124.944	0
Batch2_csf52_GACTGAGTCAAGGTAC-1	111.562	1		Batch2_csf52_GACTGAGTCAAGGTAC-1	150.785	1
Batch2_csf52_GACTTTGTCGTAACCC-1	40.0057	4		Batch2_csf52_GACTTTGTCGTAACCC-1	112.694	4
Batch2_csf52_GATGGCCAGGCGATAT-1	165.971	2		Batch2_csf52_GATGGCCAGGCGATAT-1	181.926	2
Batch2_csf52_GATTAACCATTTGGGA-1	40.7101	2		Batch2_csf52_GATTAACCATTTGGGA-1	106.184	2
Batch2_csf52_GATTCAGCAAACGGGA-1	146.449	2		Batch2_csf52_GATTCAGCAAACGGGA-1	102.002	2
Batch2_csf52_GATTCCCAGCAGGTCA-1	22.0801	3		Batch2_csf52_GATTCCCAGCAGGTCA-1	91.1054	3
Batch2_csf52_GATTGCACACATAAGT-1	45.9538	0		Batch2_csf52_GATTGCACACATAAGT-1	135.558	0
Batch2_csf52_GCAAATATCGCGTTAC-1	41.8274	3		Batch2_csf52_GCAAATATCGCGTTAC-1	60.5273	3
Batch2_csf52_GCACACCGTGGACACG-1	32.7372	2		Batch2_csf52_GCACACCGTGGACACG-1	143.649	2
Batch2_csf52_GCCCTTTGTTTGTAGC-1	44.0519	10		Batch2_csf52_GCCCTTTGTTTGTAGC-1	103.475	10
Batch2_csf52_GCCGCTTCATTACTTG-1	104.006	2		Batch2_csf52_GCCGCTTCATTACTTG-1	98.2628	2
Batch2_csf52_GCTTAGTGTAGCTTTA-1	42.5656	8		Batch2_csf52_GCTTAGTGTAGCTTTA-1	130.771	8
Batch2_csf52_GGACTTACAAGTTCCT-1	42.0914	0		Batch2_csf52_GGACTTACAAGTTCCT-1	121.272	0
Batch2_csf52_GGAGGTACAACTAGTG-1	44.5193	4		Batch2_csf52_GGAGGTACAACTAGTG-1	142.307	4
Batch2_csf52_GGCATGATCGATGAAC-1	94.2768	2		Batch2_csf52_GGCATGATCGATGAAC-1	104.077	2
Batch2_csf52_GGTGATTAGTCATAAG-1	59.4193	5		Batch2_csf52_GGTGATTAGTCATAAG-1	139.445	5
Batch2_csf52_GTGAAACTCTTAATGC-1	134.381	11		Batch2_csf52_GTGAAACTCTTAATGC-1	119.967	11
Batch2_csf52_GTTTAGCGTTGTTCCC-1	37.0058	7		Batch2_csf52_GTTTAGCGTTGTTCCC-1	100.09	7
Batch2_csf52_TAATGCGCATACTGAG-1	44.3382	2		Batch2_csf52_TAATGCGCATACTGAG-1	108.641	2
Batch2_csf52_TACCAGCTCATCAGCC-1	90.7869	2		Batch2_csf52_TACCAGCTCATCAGCC-1	104.548	2
Batch2_csf52_TAGCTTTAGTAAAGGG-1	44.0796	10		Batch2_csf52_TAGCTTTAGTAAAGGG-1	73.6007	10
Batch2_csf52_TATCTTGCACAATCGA-1	38.5682	9		Batch2_csf52_TATCTTGCACAATCGA-1	141.094	9
Batch2_csf52_TATTGGGCATTGCCCA-1	57.9057	0		Batch2_csf52_TATTGGGCATTGCCCA-1	156.312	0
Batch2_csf52_TCAAGTGCATTTCGCG-1	86.2907	4		Batch2_csf52_TCAAGTGCATTTCGCG-1	153.133	4
Batch2_csf52_TCGCTTGCAAACTGGC-1	69.7521	3		Batch2_csf52_TCGCTTGCAAACTGGC-1	75.0433	3
Batch2_csf52_TCGGCTAGTAATCCTA-1	46.9402	3		Batch2_csf52_TCGGCTAGTAATCCTA-1	89.0905	3
Batch2_csf52_TCTCTATGTTCACTCC-1	63.2428	3		Batch2_csf52_TCTCTATGTTCACTCC-1	114.515	3
Batch2_csf52_TGACCTTCAATCAAGT-1	102.024	2		Batch2_csf52_TGACCTTCAATCAAGT-1	106.388	2
Batch2_csf52_TGACGGATCTTCGCCC-1	33.1636	7		Batch2_csf52_TGACGGATCTTCGCCC-1	101.001	7
Batch2_csf52_TGATGGCCAGCACTAA-1	129.252	3		Batch2_csf52_TGATGGCCAGCACTAA-1	50.5292	3
Batch2_csf52_TGCAAGCCATGCGGAT-1	38.3474	7		Batch2_csf52_TGCAAGCCATGCGGAT-1	99.8781	7
Batch2_csf52_TGCAGCAAGCTAAATG-1	92.2106	3		Batch2_csf52_TGCAGCAAGCTAAATG-1	94.3663	3
Batch2_csf52_TGCAGGTCACCTACTG-1	88.5315	1		Batch2_csf52_TGCAGGTCACCTACTG-1	133.63	1
Batch2_csf52_TGCGCAGCATTGAACG-1	32.2688	9		Batch2_csf52_TGCGCAGCATTGAACG-1	48.4464	9
Batch2_csf52_TGCGGTTTCCGCCTCT-1	115.334	2		Batch2_csf52_TGCGGTTTCCGCCTCT-1	150.958	2
Batch2_csf52_TGCTTAAGTTTGTGAC-1	44.0129	2		Batch2_csf52_TGCTTAAGTTTGTGAC-1	142.193	2
Batch2_csf52_TGGATTCGTCGGTTAT-1	74.1813	5		Batch2_csf52_TGGATTCGTCGGTTAT-1	129.491	5
Batch2_csf52_TGGGCCACATCATGTC-1	28.6184	7		Batch2_csf52_TGGGCCACATCATGTC-1	140.543	7
Batch2_csf52_TGGGTTTGTTCAAGCT-1	39.8484	7		Batch2_csf52_TGGGTTTGTTCAAGCT-1	58.2194	7
Batch2_csf52_TGTACCTCATCGAACA-1	163.923	2		Batch2_csf52_TGTACCTCATCGAACA-1	146.239	2
Batch2_csf52_TGTCCTTTCCATCCTT-1	102.539	5		Batch2_csf52_TGTCCTTTCCATCCTT-1	115.857	5
Batch2_csf52_TTCATGAGTCTATCTT-1	126.771	4		Batch2_csf52_TTCATGAGTCTATCTT-1	117.785	4
Batch2_csf52_TTCATGCCATAATGAC-1	137.738	2		Batch2_csf52_TTCATGCCATAATGAC-1	137.791	2
Batch2_csf52_TTCCATTGTACAGCAA-1	126.754	3		Batch2_csf52_TTCCATTGTACAGCAA-1	90.1716	3
Batch2_csf52_TTCGCGCCAAGCCTCC-1	42.4027	5		Batch2_csf52_TTCGCGCCAAGCCTCC-1	111.395	5
Batch2_csf52_TTGAGTAAGGTTAGCG-1	158.194	2		Batch2_csf52_TTGAGTAAGGTTAGCG-1	148.317	2
Batch2_csf52_TTTCACCTCCTGACTA-1	100.846	4		Batch2_csf52_TTTCACCTCCTGACTA-1	121.571	4
Batch2_csf52_TTTCGCGCAAGGTTAT-1	116.575	5		Batch2_csf52_TTTCGCGCAAGGTTAT-1	85.8182	5
Batch2_csf52_TTTGTGAGTCCTTCTA-1	71.9847	4		Batch2_csf52_TTTGTGAGTCCTTCTA-1	100.619	4
Batch2_csf54_AACCAGGTCCATTAAC-1	167.425	8		Batch2_csf54_AACCAGGTCCATTAAC-1	144.38	8
Batch2_csf54_AAGTCATCAATGAGCC-1	41.8098	8		Batch2_csf54_AAGTCATCAATGAGCC-1	98.7503	8
Batch2_csf54_AATCTCTAGGTATGGT-1	125.991	3		Batch2_csf54_AATCTCTAGGTATGGT-1	80.3025	3
Batch2_csf54_AATGCGCCATTTGGGA-1	73.6024	2		Batch2_csf54_AATGCGCCATTTGGGA-1	73.8948	2
Batch2_csf54_AATTACCTCACATTAC-1	86.8469	0		Batch2_csf54_AATTACCTCACATTAC-1	108.561	0
Batch2_csf54_ACAAGTATCACCCTCC-1	137.874	2		Batch2_csf54_ACAAGTATCACCCTCC-1	105.659	2
Batch2_csf54_ACACAATCAAACACGC-1	142.762	2		Batch2_csf54_ACACAATCAAACACGC-1	141.523	2
Batch2_csf54_ACCATATTCTAGCGGA-1	111.283	2		Batch2_csf54_ACCATATTCTAGCGGA-1	107.501	2
Batch2_csf54_ACGTATTTCCTCTAAG-1	33.956	3		Batch2_csf54_ACGTATTTCCTCTAAG-1	102.092	3
Batch2_csf54_ACGTGCAAGGCACTAG-1	94.2203	0		Batch2_csf54_ACGTGCAAGGCACTAG-1	72.6414	0
Batch2_csf54_AGCTTCTCACGGTCGA-1	114.439	2		Batch2_csf54_AGCTTCTCACGGTCGA-1	74.0115	2
Batch2_csf54_AGGTGAGCAACTTCGT-1	91.284	5		Batch2_csf54_AGGTGAGCAACTTCGT-1	96.3912	5
Batch2_csf54_ATATCGAAGCGGCTTT-1	85.5654	3		Batch2_csf54_ATATCGAAGCGGCTTT-1	74.1944	3
Batch2_csf54_ATCATCAGTCCTCCTG-1	29.6343	5		Batch2_csf54_ATCATCAGTCCTCCTG-1	113.357	5
Batch2_csf54_ATCGTGCTCAGGCCTT-1	40.5783	4		Batch2_csf54_ATCGTGCTCAGGCCTT-1	90.0716	4
Batch2_csf54_ATGAGGCGTACGGTTT-1	123.885	5		Batch2_csf54_ATGAGGCGTACGGTTT-1	76.1583	5
Batch2_csf54_ATGGATGGTCGAATCT-1	35.1883	0		Batch2_csf54_ATGGATGGTCGAATCT-1	85.6253	0
Batch2_csf54_ATTGAGGGTTAACGAG-1	96.5893	4		Batch2_csf54_ATTGAGGGTTAACGAG-1	112.592	4
Batch2_csf54_ATTTACGGTGTTTGGT-1	133.446	6		Batch2_csf54_ATTTACGGTGTTTGGT-1	98.8441	6
Batch2_csf54_CAAGCGATCACGTTCA-1	121.901	2		Batch2_csf54_CAAGCGATCACGTTCA-1	107.012	2
Batch2_csf54_CACAAGCCAACTATCC-1	40.4633	2		Batch2_csf54_CACAAGCCAACTATCC-1	88.2814	2
Batch2_csf54_CACTATGTCCAAACGG-1	141.278	2		Batch2_csf54_CACTATGTCCAAACGG-1	122.345	2
Batch2_csf54_CATAGAGGTAAACTGG-1	41.9106	4		Batch2_csf54_CATAGAGGTAAACTGG-1	95.6686	4
Batch2_csf54_CATCCTGCAGAGAGCA-1	28.8951	0		Batch2_csf54_CATCCTGCAGAGAGCA-1	87.661	0
Batch2_csf54_CATGAAGGTAAATAGC-1	23.7838	0		Batch2_csf54_CATGAAGGTAAATAGC-1	117.075	0
Batch2_csf54_CCAAAGCCATTCATGC-1	47.8956	0		Batch2_csf54_CCAAAGCCATTCATGC-1	122.518	0
Batch2_csf54_CCAAGGATCAACTGTT-1	107.966	0		Batch2_csf54_CCAAGGATCAACTGTT-1	115.858	0
Batch2_csf54_CCATCACAGTTTCACG-1	133.5	2		Batch2_csf54_CCATCACAGTTTCACG-1	96.2973	2
Batch2_csf54_CCATCAGGTTAGTTTG-1	27.3963	0		Batch2_csf54_CCATCAGGTTAGTTTG-1	81.3777	0
Batch2_csf54_CCCAACTAGGTTTCGC-1	106.205	0		Batch2_csf54_CCCAACTAGGTTTCGC-1	123.243	0
Batch2_csf54_CCCATAATCAGGCATG-1	151.244	4		Batch2_csf54_CCCATAATCAGGCATG-1	120.053	4
Batch2_csf54_CCCGTAGTCCGGCTCA-1	114.077	0		Batch2_csf54_CCCGTAGTCCGGCTCA-1	128.946	0
Batch2_csf54_CCGCATTAGTTTACCG-1	40.1803	0		Batch2_csf54_CCGCATTAGTTTACCG-1	94.6375	0
Batch2_csf54_CCTATGATCTTAAGCT-1	35.2851	2		Batch2_csf54_CCTATGATCTTAAGCT-1	114.977	2
Batch2_csf54_CGATAGCCAACTTCGT-1	87.6429	4		Batch2_csf54_CGATAGCCAACTTCGT-1	79.1433	4
Batch2_csf54_CGCATTATCCAAAGAC-1	60.1638	3		Batch2_csf54_CGCATTATCCAAAGAC-1	94.6753	3
Batch2_csf54_CGGAACCAGGTTCTTG-1	42.8504	0		Batch2_csf54_CGGAACCAGGTTCTTG-1	90.4852	0
Batch2_csf54_CGTGTCCCAAGCTAAT-1	114.927	6		Batch2_csf54_CGTGTCCCAAGCTAAT-1	100.929	6
Batch2_csf54_CGTGTCCCAAGTTGCA-1	17.949	3		Batch2_csf54_CGTGTCCCAAGTTGCA-1	72.0427	3
Batch2_csf54_CGTTCGTAGCGCTTAC-1	117.771	2		Batch2_csf54_CGTTCGTAGCGCTTAC-1	98.3966	2
Batch2_csf54_CTCAAATTCATTATGC-1	29.9099	5		Batch2_csf54_CTCAAATTCATTATGC-1	115.983	5
Batch2_csf54_CTCACACAGCAGGCTA-1	135.401	3		Batch2_csf54_CTCACACAGCAGGCTA-1	74.8003	3
Batch2_csf54_CTGATCCAGTAATGGC-1	49.9635	3		Batch2_csf54_CTGATCCAGTAATGGC-1	71.5649	3
Batch2_csf54_CTTGAACGTCGTAACT-1	28.6476	0		Batch2_csf54_CTTGAACGTCGTAACT-1	93.4185	0
Batch2_csf54_GACTCAACACACAAAT-1	29.9028	0		Batch2_csf54_GACTCAACACACAAAT-1	77.6276	0
Batch2_csf54_GAGCAAGCAACTATCC-1	28.3303	4		Batch2_csf54_GAGCAAGCAACTATCC-1	90.4835	4
Batch2_csf54_GAGGTCCAGGTCACAG-1	67.9561	2		Batch2_csf54_GAGGTCCAGGTCACAG-1	105.831	2
Batch2_csf54_GATAAAGCAATTGAGT-1	34.8199	4		Batch2_csf54_GATAAAGCAATTGAGT-1	106.621	4
Batch2_csf54_GATTCGCTCCTCTAAG-1	160.827	0		Batch2_csf54_GATTCGCTCCTCTAAG-1	140.904	0
Batch2_csf54_GATTGCTGTTCACCAG-1	27.1679	4		Batch2_csf54_GATTGCTGTTCACCAG-1	96.861	4
Batch2_csf54_GCACCAAAGCAAGACT-1	34.6547	2		Batch2_csf54_GCACCAAAGCAAGACT-1	120.972	2
Batch2_csf54_GCAGCTAAGTCATTCG-1	84.9605	0		Batch2_csf54_GCAGCTAAGTCATTCG-1	109.41	0
Batch2_csf54_GCATTTGTCGACCCAT-1	42.1077	5		Batch2_csf54_GCATTTGTCGACCCAT-1	115.373	5
Batch2_csf54_GCCAATACAGAATCGC-1	80.6394	2		Batch2_csf54_GCCAATACAGAATCGC-1	81.9788	2
Batch2_csf54_GCTATAAAGATGAACC-1	33.2364	0		Batch2_csf54_GCTATAAAGATGAACC-1	97.8184	0
Batch2_csf54_GCTGATGAGTTTGAGA-1	75.3853	4		Batch2_csf54_GCTGATGAGTTTGAGA-1	112.425	4
Batch2_csf54_GCTTGATGTCACAGAA-1	40.453	0		Batch2_csf54_GCTTGATGTCACAGAA-1	87.7211	0
Batch2_csf54_GGAAATTGTTGACCCA-1	35.7094	5		Batch2_csf54_GGAAATTGTTGACCCA-1	107.66	5
Batch2_csf54_GGATGTCCATTTCATG-1	35.3263	5		Batch2_csf54_GGATGTCCATTTCATG-1	126.347	5
Batch2_csf54_GGCCTAAAGTTGGCCT-1	45.8486	3		Batch2_csf54_GGCCTAAAGTTGGCCT-1	90.7215	3
Batch2_csf54_GGCGAATGTTTGCTCC-1	64.3446	0		Batch2_csf54_GGCGAATGTTTGCTCC-1	86.1619	0
Batch2_csf54_GGCGCAAGTGTGTCGC-1	81.834	7		Batch2_csf54_GGCGCAAGTGTGTCGC-1	85.5736	7
Batch2_csf54_GGCGTAATCTATCACG-1	124.268	2		Batch2_csf54_GGCGTAATCTATCACG-1	133.368	2
Batch2_csf54_GGCTTGAAGATAGCTA-1	70.7024	4		Batch2_csf54_GGCTTGAAGATAGCTA-1	136.412	4
Batch2_csf54_GGCTTGCGTTTGCAAC-1	143.469	6		Batch2_csf54_GGCTTGCGTTTGCAAC-1	121.618	6
Batch2_csf54_GGGACAACAAAGCTCA-1	100.435	0		Batch2_csf54_GGGACAACAAAGCTCA-1	101.135	0
Batch2_csf54_GGGACAACAGAAAGGT-1	46.4708	0		Batch2_csf54_GGGACAACAGAAAGGT-1	81.14	0
Batch2_csf54_GGTGTTACACTGACTT-1	89.7797	2		Batch2_csf54_GGTGTTACACTGACTT-1	88.0653	2
Batch2_csf54_GGTTTCTCACATACCT-1	30.2241	3		Batch2_csf54_GGTTTCTCACATACCT-1	86.0324	3
Batch2_csf54_GGTTTCTCATTGTGTC-1	117.851	2		Batch2_csf54_GGTTTCTCATTGTGTC-1	99.4974	2
Batch2_csf54_GTAAAGCTCGTGATTT-1	110.279	3		Batch2_csf54_GTAAAGCTCGTGATTT-1	80.2825	3
Batch2_csf54_GTAATGGGTGAAGCAC-1	121.099	2		Batch2_csf54_GTAATGGGTGAAGCAC-1	81.1666	2
Batch2_csf54_GTACCTATCAACCAAA-1	133.501	6		Batch2_csf54_GTACCTATCAACCAAA-1	68.9209	6
Batch2_csf54_GTCAAGCCAGAAACTT-1	144.343	0		Batch2_csf54_GTCAAGCCAGAAACTT-1	147.101	0
Batch2_csf54_GTCATTGTCAGGGATT-1	46.4482	6		Batch2_csf54_GTCATTGTCAGGGATT-1	80.1737	6
Batch2_csf54_GTCGTTATCCTTTCTA-1	153.356	2		Batch2_csf54_GTCGTTATCCTTTCTA-1	111.492	2
Batch2_csf54_GTTAGTCGTAATTGCC-1	27.0679	7		Batch2_csf54_GTTAGTCGTAATTGCC-1	60.6002	7
Batch2_csf54_GTTCACCAGACGCATG-1	26.6426	2		Batch2_csf54_GTTCACCAGACGCATG-1	91.2435	2
Batch2_csf54_GTTGTTCCAAACGGTC-1	49.0432	2		Batch2_csf54_GTTGTTCCAAACGGTC-1	75.8014	2
Batch2_csf54_GTTTGGTGTGACCTGC-1	56.9437	1		Batch2_csf54_GTTTGGTGTGACCTGC-1	77.233	1
Batch2_csf54_TAACCAAAGTGAGTTA-1	28.6327	0		Batch2_csf54_TAACCAAAGTGAGTTA-1	92.8787	0
Batch2_csf54_TAACTTGGTCCTTAGG-1	65.0991	2		Batch2_csf54_TAACTTGGTCCTTAGG-1	57.5662	2
Batch2_csf54_TACACCGGTATTTACG-1	118.636	0		Batch2_csf54_TACACCGGTATTTACG-1	84.1619	0
Batch2_csf54_TAGAGGCGTATTTACG-1	111.94	2		Batch2_csf54_TAGAGGCGTATTTACG-1	126.253	2
Batch2_csf54_TAGCTTGTCCAGCTTA-1	42.1298	4		Batch2_csf54_TAGCTTGTCCAGCTTA-1	90.3961	4
Batch2_csf54_TAGCTTTAGGACTTGG-1	131.413	4		Batch2_csf54_TAGCTTTAGGACTTGG-1	88.312	4
Batch2_csf54_TAGTTGAAGCTAAATG-1	34.6046	2		Batch2_csf54_TAGTTGAAGCTAAATG-1	108.577	2
Batch2_csf54_TATGTTGGTACCTTAA-1	32.9795	3		Batch2_csf54_TATGTTGGTACCTTAA-1	61.7977	3
Batch2_csf54_TCAACTGTCAAGTTTC-1	23.1142	4		Batch2_csf54_TCAACTGTCAAGTTTC-1	107.396	4
Batch2_csf54_TCATGGTGTACTTATG-1	131.485	0		Batch2_csf54_TCATGGTGTACTTATG-1	128.293	0
Batch2_csf54_TGAACCACATTGCGCC-1	130.108	2		Batch2_csf54_TGAACCACATTGCGCC-1	108.765	2
Batch2_csf54_TGAATAGTCTAATTGC-1	33.2445	2		Batch2_csf54_TGAATAGTCTAATTGC-1	44.3976	2
Batch2_csf54_TGACCTTCAACTGTTC-1	138.617	0		Batch2_csf54_TGACCTTCAACTGTTC-1	126.708	0
Batch2_csf54_TGAGTCGAGCACTACC-1	29.343	2		Batch2_csf54_TGAGTCGAGCACTACC-1	87.4555	2
Batch2_csf54_TGAGTGAGTACGATTC-1	141.57	2		Batch2_csf54_TGAGTGAGTACGATTC-1	89.1342	2
Batch2_csf54_TGCGCAGCAGATAGCC-1	128.85	2		Batch2_csf54_TGCGCAGCAGATAGCC-1	107.098	2
Batch2_csf54_TGCGCTAGTATTCGAC-1	89.2227	0		Batch2_csf54_TGCGCTAGTATTCGAC-1	106.609	0
Batch2_csf54_TGGTGCGCAAGCGATC-1	114.897	3		Batch2_csf54_TGGTGCGCAAGCGATC-1	101.899	3
Batch2_csf54_TGTTCACCACTCAGTT-1	99.8184	5		Batch2_csf54_TGTTCACCACTCAGTT-1	66.9506	5
Batch2_csf54_TTCCTCGTCTAATTGC-1	144.681	0		Batch2_csf54_TTCCTCGTCTAATTGC-1	113.553	0
Batch2_csf54_TTCCTTTCAGTAAGTT-1	133.533	4		Batch2_csf54_TTCCTTTCAGTAAGTT-1	129.2	4
Batch2_csf54_TTCGAGGAGCAAACTA-1	128	2		Batch2_csf54_TTCGAGGAGCAAACTA-1	78.9467	2
Batch2_csf54_TTCGTTCTCCAATGAA-1	42.3453	2		Batch2_csf54_TTCGTTCTCCAATGAA-1	107.78	2
Batch2_csf54_TTGAGTAAGCCTGGTT-1	68.3088	4		Batch2_csf54_TTGAGTAAGCCTGGTT-1	143.354	4
Batch2_csf54_TTGATCAGTCCTTATT-1	46.8804	3		Batch2_csf54_TTGATCAGTCCTTATT-1	90.1107	3
Batch2_csf54_TTTAACGGTACAAACG-1	104.651	0		Batch2_csf54_TTTAACGGTACAAACG-1	120.701	0
Batch2_csf54_TTTCATCGTCCTTCTA-1	91.9805	0		Batch2_csf54_TTTCATCGTCCTTCTA-1	98.6352	0
Batch2_csf54_TTTCCTGGTGTGTCGC-1	130.048	0		Batch2_csf54_TTTCCTGGTGTGTCGC-1	117.678	0
Batch2_csf54_TTTGTGAGTACCTCAG-1	35.3017	2		Batch2_csf54_TTTGTGAGTACCTCAG-1	101.622	2
Batch2_csf55_AACATAGTCAGGTAGT-1	65.3766	3		Batch2_csf55_AACATAGTCAGGTAGT-1	92.1598	3
Batch2_csf55_ACCACGTTCGGTAAGT-1	30.6284	6		Batch2_csf55_ACCACGTTCGGTAAGT-1	55.1796	6
Batch2_csf55_CAAGCGATCATGCATT-1	26.5003	8		Batch2_csf55_CAAGCGATCATGCATT-1	189.086	8
Batch2_csf55_CTCCATCGTTCACTCC-1	135.062	0		Batch2_csf55_CTCCATCGTTCACTCC-1	127.034	0
Batch2_csf55_CTGTTAAGTTGGCCAC-1	30.3335	0		Batch2_csf55_CTGTTAAGTTGGCCAC-1	93.8937	0
Batch2_csf55_CTTTAAGGTATGTGAG-1	85.0906	3		Batch2_csf55_CTTTAAGGTATGTGAG-1	77.5691	3
Batch2_csf55_GCATTCATCCAAATAG-1	39.6644	4		Batch2_csf55_GCATTCATCCAAATAG-1	99.1804	4
Batch2_csf55_GCCAACAAGCTATATC-1	111.251	1		Batch2_csf55_GCCAACAAGCTATATC-1	153.706	1
Batch2_csf55_GGCAATAGTGTCCAGC-1	35.4898	2		Batch2_csf55_GGCAATAGTGTCCAGC-1	177.146	2
Batch2_csf55_GGCACAATCTAAGTAG-1	36.6726	2		Batch2_csf55_GGCACAATCTAAGTAG-1	126.575	2
Batch2_csf55_GGCTGGTAGGATGTTA-1	102.213	4		Batch2_csf55_GGCTGGTAGGATGTTA-1	164.793	4
Batch2_csf55_GTCATCCAGCTTGAAA-1	150.741	8		Batch2_csf55_GTCATCCAGCTTGAAA-1	150.793	8
Batch2_csf55_GTTTGAGCATGGATTG-1	40.3012	6		Batch2_csf55_GTTTGAGCATGGATTG-1	68.1571	6
Batch2_csf55_TCTATTGCAAACAATC-1	44.3433	4		Batch2_csf55_TCTATTGCAAACAATC-1	148.187	4
Batch2_csf55_TGGTGTGAGGAAGCCC-1	39.8195	1		Batch2_csf55_TGGTGTGAGGAAGCCC-1	67.5953	1
Batch2_csf55_TTATCCTGTTAATCCA-1	44.4956	5		Batch2_csf55_TTATCCTGTTAATCCA-1	131.66	5
Batch2_csf55_TTGCTCAAGTGGCTTC-1	111.236	4		Batch2_csf55_TTGCTCAAGTGGCTTC-1	144.559	4
Batch1_csf1_AAACCGGTCAACCTCA-1	38.2607	2
Batch1_csf1_AAACCGGTCAAGTTTC-1	3.95052	7
Batch1_csf1_AAAGATGCAACCGGAT-1	8.10565	7
Batch1_csf1_AAAGATGCACCAGCTC-1	4.8544	2
Batch1_csf1_AAAGCATGTTGTGAGA-1	3.7441	5
Batch1_csf1_AAAGCCTAGGGTTAAC-1	31.2864	4
Batch1_csf1_AAAGCGAAGGTTATGA-1	2.9317	4
Batch1_csf1_AAAGGGATCAATCGCC-1	6.22435	5
Batch1_csf1_AAAGGTGAGGTAATGC-1	4.42559	2
Batch1_csf1_AAAGGTGAGGTTATGA-1	7.89635	2
Batch1_csf1_AAATCACCAACAAGTT-1	2.78936	5
Batch1_csf1_AAATCCTTCCATTAGT-1	6.44413	2
Batch1_csf1_AAATGAGCAACAGGGA-1	7.12393	2
Batch1_csf1_AAATGAGCACATTCGT-1	7.42899	3
Batch1_csf1_AACAAGCTCCCATAAT-1	3.18203	3
Batch1_csf1_AACAAGCTCCTTAGAT-1	14.3056	3
Batch1_csf1_AACATTGAGCTCGACT-1	4.08859	7
Batch1_csf1_AACATTGAGGGTTATA-1	42.4629	6
Batch1_csf1_AACATTGAGTTAGTTC-1	35.2547	5
Batch1_csf1_AACCAAATCACGGACA-1	4.50835	2
Batch1_csf1_AACCTAAAGATGATTG-1	42.0325	3
Batch1_csf1_AACCTATTCTGGGAAT-1	24.5597	6
Batch1_csf1_AACCTCATCTCACCGG-1	34.4417	2
Batch1_csf1_AACCTGCTCTCACCTT-1	13.1767	3
Batch1_csf1_AACGGCTCAAGTTTCC-1	49.5174	6
Batch1_csf1_AACGGTTAGATAACGC-1	40.819	1
Batch1_csf1_AACGTTAAGAACCTAA-1	5.75566	2
Batch1_csf1_AACGTTAAGCAACTTT-1	5.71894	7
Batch1_csf1_AACGTTCGTCATCCTC-1	27.0731	3
Batch1_csf1_AACTAACCAAGCTATG-1	24.401	3
Batch1_csf1_AACTCGCTCGTTATGT-1	5.51289	3
Batch1_csf1_AACTGAATCGGTACGA-1	6.80042	3
Batch1_csf1_AACTGAGGTTGTCATA-1	44.8513	2
Batch1_csf1_AACTGGGTCACAATGA-1	2.77046	3
Batch1_csf1_AACTTACTCAGGGCAC-1	18.498	4
Batch1_csf1_AACTTACTCGGGACTA-1	4.29114	3
Batch1_csf1_AACTTACTCGTGATTT-1	6.98468	3
Batch1_csf1_AAGAATCGTGGCTTTG-1	27.3375	3
Batch1_csf1_AAGACAACATGTTTCA-1	5.21453	4
Batch1_csf1_AAGCATGGTAATGCCT-1	9.10763	2
Batch1_csf1_AAGCATGGTTAGCGCC-1	6.90395	7
Batch1_csf1_AAGCATGGTTAGGTAG-1	3.53624	2
Batch1_csf1_AAGCTAATCGCGCATT-1	5.66195	2
Batch1_csf1_AAGCTTAAGAAACTCA-1	9.66044	7
Batch1_csf1_AAGCTTAAGACAACAC-1	9.13031	3
Batch1_csf1_AAGCTTAAGGAACCTG-1	23.3788	2
Batch1_csf1_AAGCTTAAGTCTAACT-1	2.48098	2
Batch1_csf1_AAGGACAAGTAATTGG-1	6.98846	7
Batch1_csf1_AAGGAGCAGGGCAGTC-1	35.6236	2
Batch1_csf1_AAGGCCATCCAGATAA-1	33.3344	2
Batch1_csf1_AAGGCCATCGCGGAAC-1	40.4572	5
Batch1_csf1_AAGGCCGGTATATTCG-1	5.96699	3
Batch1_csf1_AAGGCCGGTGTGAGTA-1	33.9251	5
Batch1_csf1_AAGGCTGTCTGGCCCA-1	37.5021	5
Batch1_csf1_AAGGTATGTCAAACTC-1	7.06769	7
Batch1_csf1_AAGGTATGTTGGTTTA-1	14.5728	3
Batch1_csf1_AAGGTATGTTTCCTCA-1	42.6589	3
Batch1_csf1_AAGTACCAGTGATTTC-1	4.50565	2
Batch1_csf1_AAGTCATCAATAGCTG-1	7.19668	7
Batch1_csf1_AAGTCATCAATATGCG-1	22.5918	6
Batch1_csf1_AAGTCATCAGTTGCCC-1	6.49621	2
Batch1_csf1_AAGTGAACAACAGGCT-1	4.52116	7
Batch1_csf1_AATAGCATCTAATGAG-1	8.36254	3
Batch1_csf1_AATCCGTGTAGCTTGT-1	22.4706	3
Batch1_csf1_AATCGCGAGGTTGTAA-1	4.23447	2
Batch1_csf1_AATCGCGAGGTTGTGG-1	5.19401	7
Batch1_csf1_AATCGTTTCAAACTTC-1	33.2873	2
Batch1_csf1_AATCTCTAGCGATAAC-1	8.21715	7
Batch1_csf1_AATGACCAGGTAATTG-1	5.01702	7
Batch1_csf1_AATGTGATCCAGCTAC-1	11.7526	2
Batch1_csf1_AATGTGATCGAAATGC-1	2.40722	3
Batch1_csf1_AATTACCTCACTGTCA-1	20.5406	5
Batch1_csf1_AATTACCTCTCTATGG-1	42.9355	2
Batch1_csf1_AATTTGGAGGTCAATA-1	29.4083	5
Batch1_csf1_AATTTGGAGTCGAAAC-1	6.97738	7
Batch1_csf1_ACAAACCAGTTGGATA-1	6.63029	3
Batch1_csf1_ACAAAGGAGATAGCCG-1	1.91222	7
Batch1_csf1_ACAAAGGAGCGAATAC-1	4.77742	2
Batch1_csf1_ACAAAGGAGGGATTTA-1	3.35281	7
Batch1_csf1_ACAACCTGTGACCTGC-1	4.33476	7
Batch1_csf1_ACAATGTCACATACCT-1	4.01512	7
Batch1_csf1_ACAATTGAGCTTTACG-1	5.93725	7
Batch1_csf1_ACACAATCAAATACCG-1	3.80345	3
Batch1_csf1_ACACAATCATGCGGAT-1	3.56217	7
Batch1_csf1_ACACCAACACAGGCTG-1	4.44545	3
Batch1_csf1_ACACCTTCAGATAACT-1	25.2412	4
Batch1_csf1_ACACTAAAGCTGATTT-1	11.9934	5
Batch1_csf1_ACAGCCGCATATCGCT-1	3.25812	3
Batch1_csf1_ACAGCGGGTGGTTCTG-1	8.37552	2
Batch1_csf1_ACAGGTAGTCATCCCT-1	4.96038	7
Batch1_csf1_ACATTACTCGATTGAA-1	5.94942	5
Batch1_csf1_ACCAACTGTTTGGGCC-1	4.2675	2
Batch1_csf1_ACCAATCGTATTGGGA-1	32.9226	5
Batch1_csf1_ACCACAACATCAGGTA-1	2.87127	2
Batch1_csf1_ACCACGTTCAGGTAAC-1	17.2682	3
Batch1_csf1_ACCAGGTCATATAGGT-1	34.7355	2
Batch1_csf1_ACCATATTCGCCTAAC-1	8.69706	5
Batch1_csf1_ACCATTAGTACGTAAG-1	45.7026	6
Batch1_csf1_ACCCAAACATTGCCCA-1	8.857	2
Batch1_csf1_ACCCAACTCATAATGG-1	5.63891	7
Batch1_csf1_ACCCAACTCCAAAGAC-1	2.61512	1
Batch1_csf1_ACCCGCTCATGTTTCA-1	4.97571	2
Batch1_csf1_ACCCTAATCACAAACA-1	4.49419	3
Batch1_csf1_ACCCTAATCGAAACTA-1	6.05477	3
Batch1_csf1_ACCCTCCTCTGTCAAT-1	52.5687	2
Batch1_csf1_ACCCTTCGTCGTTATA-1	45.8275	5
Batch1_csf1_ACCGCCTCACCTTACG-1	4.0558	5
Batch1_csf1_ACCGGCTGTTCTCAAA-1	5.89266	2
Batch1_csf1_ACCTCACAGCCTTAAT-1	2.25559	7
Batch1_csf1_ACCTCATCAACGTTAG-1	4.26149	4
Batch1_csf1_ACCTCCCTCAACTGGG-1	17.6909	3
Batch1_csf1_ACCTGGAAGATGCTAA-1	5.23573	7
Batch1_csf1_ACGAGGGAGAGCAAGA-1	6.82652	7
Batch1_csf1_ACGAGGGAGGCTTAGG-1	4.12171	7
Batch1_csf1_ACGCCACGTGTGGCTC-1	5.16752	7
Batch1_csf1_ACGCCTAGTTTGCTCC-1	5.62984	3
Batch1_csf1_ACGGATAGTCGAAGTA-1	3.40914	3
Batch1_csf1_ACGTCAACATCCACCA-1	12.4828	3
Batch1_csf1_ACGTGCAAGACATAGC-1	35.1759	2
Batch1_csf1_ACGTTCGGTACTAACC-1	4.82227	7
Batch1_csf1_ACTAAGTCACTCCCTT-1	43.0386	2
Batch1_csf1_ACTACTAGTATATTCG-1	26.0357	3
Batch1_csf1_ACTAGGTAGCTAGCCT-1	4.41912	7
Batch1_csf1_ACTAGGTAGGATTATG-1	15.2184	4
Batch1_csf1_ACTAGTGCACATAGAT-1	5.9976	7
Batch1_csf1_ACTCACTCAAGGTGTC-1	5.05885	7
Batch1_csf1_ACTCGAACAAGCTCAA-1	20.1148	4
Batch1_csf1_ACTCGCCCAACGTTAG-1	6.92346	7
Batch1_csf1_ACTGGCTTCCTTTGGA-1	17.2431	2
Batch1_csf1_ACTGGGTCAACGACTA-1	6.9814	2
Batch1_csf1_ACTTCAAGTAAACCCT-1	5.75132	1
Batch1_csf1_ACTTCAAGTACACCCA-1	13.9948	3
Batch1_csf1_ACTTCGTCATACTTGC-1	32.7126	2
Batch1_csf1_ACTTGAAAGTTAGGGT-1	3.70541	5
Batch1_csf1_ACTTGCATCTTGATCG-1	6.97408	7
Batch1_csf1_ACTTGCTCAACAGCTA-1	3.27204	7
Batch1_csf1_AGAAACCTCCAGCTTA-1	30.914	5
Batch1_csf1_AGAAAGGTCTCTATGG-1	19.2948	2
Batch1_csf1_AGAAATGCACGGTACG-1	14.266	2
Batch1_csf1_AGAAATGCACTTAACC-1	25.1872	6
Batch1_csf1_AGAAATGCATCCTTGG-1	22.6156	4
Batch1_csf1_AGACCCGCATAGGGTC-1	5.6763	3
Batch1_csf1_AGACTGAGTACCTTAA-1	4.29167	2
Batch1_csf1_AGAGAGCAGCACTAGG-1	3.82335	3
Batch1_csf1_AGAGAGCAGGCTTTAT-1	3.25863	2
Batch1_csf1_AGAGAGCAGGGCACTA-1	36.4835	5
Batch1_csf1_AGAGGAATCCGCAATC-1	3.16202	7
Batch1_csf1_AGAGGAATCGGTAAAC-1	43.7388	2
Batch1_csf1_AGAGGAGGTTAGCATC-1	3.43561	2
Batch1_csf1_AGAGGTTTCGGTACAG-1	6.19523	2
Batch1_csf1_AGATTAGTCTGTGATT-1	5.40382	9
Batch1_csf1_AGATTCAAGCGAATAC-1	5.78482	2
Batch1_csf1_AGCATCCTCAACCTCA-1	5.23551	2
Batch1_csf1_AGCATTAAGTTTGCAT-1	29.5708	5
Batch1_csf1_AGCCCTGTCACCTGTA-1	32.9611	3
Batch1_csf1_AGCCCTTAGCAGGTCA-1	4.93759	4
Batch1_csf1_AGCCTCTAGTCTACCA-1	5.50514	7
Batch1_csf1_AGCCTCTAGTTAGTTC-1	4.24233	7
Batch1_csf1_AGCCTTCAGGTTCATT-1	52.1421	7
Batch1_csf1_AGCGACTCAATAAGCT-1	5.69702	7
Batch1_csf1_AGCGCGAGTGTTAGTC-1	19.2669	2
Batch1_csf1_AGCGGCTAGACCTTTG-1	36.6793	6
Batch1_csf1_AGCGGCTAGGCTGTGA-1	6.60661	7
Batch1_csf1_AGCTAAATCAAACTTC-1	17.5613	3
Batch1_csf1_AGCTAAATCTAAGTAG-1	8.37658	3
Batch1_csf1_AGCTATGCAGTTGCCC-1	3.70928	7
Batch1_csf1_AGCTCAACAGCACGTG-1	11.4624	3
Batch1_csf1_AGCTCAACAGGATTAT-1	14.9566	2
Batch1_csf1_AGCTGCAAGGTTCCGT-1	6.14476	7
Batch1_csf1_AGCTTCCAGGTAATTG-1	18.9517	5
Batch1_csf1_AGCTTGTGTAACTTGC-1	6.90377	2
Batch1_csf1_AGCTTGTGTGATGCAA-1	4.49254	3
Batch1_csf1_AGCTTGTGTGTTAGTC-1	39.3439	2
Batch1_csf1_AGCTTTGTCGCGTTCG-1	5.85128	7
Batch1_csf1_AGGAACCGTCAATACC-1	7.99532	3
Batch1_csf1_AGGACAAAGCTGATGG-1	5.39038	7
Batch1_csf1_AGGAGGTAGGCTACTC-1	43.9265	2
Batch1_csf1_AGGATCAGTTAGTAGG-1	6.69124	7
Batch1_csf1_AGGCCAGGTCGAAGGT-1	22.5347	11
Batch1_csf1_AGGCCATCACAAGCGT-1	13.5984	2
Batch1_csf1_AGGCGAGAGTTTGAGA-1	19.0018	3
Batch1_csf1_AGGCGCTAGCCAGAGC-1	3.85593	3
Batch1_csf1_AGGCGCTAGGCAAGCC-1	30.3015	2
Batch1_csf1_AGGCGCTAGTTATCCG-1	15.2184	5
Batch1_csf1_AGGCTTGAGTCGCATC-1	37.274	5
Batch1_csf1_AGGGACCTCCCTCGTC-1	6.19256	7
Batch1_csf1_AGGGACCTCGTGATTT-1	4.66541	7
Batch1_csf1_AGGGAGTAGCAGCTAG-1	3.68175	7
Batch1_csf1_AGGGCTATCAGCGGGT-1	5.84469	2
Batch1_csf1_AGGGTCCAGGCTTTAT-1	15.4176	6
Batch1_csf1_AGGGTGGAGTAATTGG-1	2.83899	4
Batch1_csf1_AGGGTTAGTACTTATG-1	5.62654	5
Batch1_csf1_AGGGTTAGTAGCCACC-1	5.38382	5
Batch1_csf1_AGGTGAGCAACGACTA-1	3.24233	7
Batch1_csf1_AGGTGAGCATGTTTCA-1	3.70029	7
Batch1_csf1_AGGTTAATCCACTAAT-1	13.164	3
Batch1_csf1_AGGTTCTGTACAAACG-1	6.85976	7
Batch1_csf1_AGGTTCTGTGACATTC-1	45.3505	2
Batch1_csf1_AGTAAGCTCAGCACAG-1	4.13426	3
Batch1_csf1_AGTACTGCATTGTGTC-1	35.1257	11
Batch1_csf1_AGTATCCGTCCGGGTT-1	31.9939	2
Batch1_csf1_AGTATCCGTTTCCTGC-1	44.4622	2
Batch1_csf1_AGTCACACAGTTATCC-1	13.9206	3
Batch1_csf1_AGTCACACATTTGTTG-1	44.9647	3
Batch1_csf1_AGTCAGCCACCTAAGA-1	5.99596	5
Batch1_csf1_AGTGAGAAGGAGCCGT-1	5.52624	7
Batch1_csf1_AGTGATCAGACTAACA-1	11.2415	2
Batch1_csf1_AGTGATGGTTAGTGGA-1	7.39941	3
Batch1_csf1_AGTGATGGTTTGGGCC-1	16.2865	2
Batch1_csf1_AGTGGATTCGATTAAG-1	11.1806	2
Batch1_csf1_AGTGGGTGTCATTACA-1	9.88642	2
Batch1_csf1_AGTTACGCAACAGGCT-1	6.16686	2
Batch1_csf1_AGTTAGGGTGGTGAGT-1	24.4015	2
Batch1_csf1_AGTTCCTCACTCAATC-1	45.8836	6
Batch1_csf1_AGTTGCCTCATGCGTC-1	7.41847	2
Batch1_csf1_ATAAGCCAGTGAATCA-1	6.59022	7
Batch1_csf1_ATAAGGTGTCGTCCAA-1	5.30708	2
Batch1_csf1_ATACTGGCACACAAAT-1	5.81984	2
Batch1_csf1_ATACTGGCATAGCGAC-1	2.73814	2
Batch1_csf1_ATACTGTTCCCATAAT-1	7.95391	7
Batch1_csf1_ATAGAAGCATAGCCTT-1	33.8084	2
Batch1_csf1_ATAGCGAGTTGGATAG-1	6.37345	4
Batch1_csf1_ATAGCTTTCAAGCGAT-1	27.3212	7
Batch1_csf1_ATAGGCGTCCTAATCG-1	17.3714	3
Batch1_csf1_ATATAGCCATTTGGAG-1	39.8746	1
Batch1_csf1_ATATAGGTCGACCGTT-1	4.86365	7
Batch1_csf1_ATATCGAAGCGCTTAC-1	5.67944	2
Batch1_csf1_ATATCGAAGGTGAGCC-1	5.14866	4
Batch1_csf1_ATATCGAAGTCTTGCA-1	16.2266	3
Batch1_csf1_ATATTCGGTGCTCATG-1	12.8315	2
Batch1_csf1_ATCATCAGTCCTCATC-1	5.04619	2
Batch1_csf1_ATCCTTTGTCGTTGCA-1	6.31239	2
Batch1_csf1_ATCGAACAGACAGACT-1	7.38208	7
Batch1_csf1_ATCGAACAGAGGTTCG-1	4.5698	7
Batch1_csf1_ATCGAACAGCGAGCTA-1	43.826	2
Batch1_csf1_ATCGAACAGGGTTTCC-1	40.3997	2
Batch1_csf1_ATCGATGCATTGCGCC-1	21.8669	2
Batch1_csf1_ATCGCTCAGATATTGG-1	36.992	5
Batch1_csf1_ATCGCTCAGCGAAGAA-1	6.41439	2
Batch1_csf1_ATCGCTTCAGGCAACT-1	1.27331	7
Batch1_csf1_ATCGCTTCATCCAAGA-1	10.9689	2
Batch1_csf1_ATCGGGCAGTGAGTCG-1	37.3655	6
Batch1_csf1_ATCGTGACATTTGGGA-1	4.85702	2
Batch1_csf1_ATCGTTAGTATGGTCT-1	50.8444	3
Batch1_csf1_ATCGTTAGTCTATCTT-1	3.63881	3
Batch1_csf1_ATCTTAGGTAAGGCTA-1	3.37569	3
Batch1_csf1_ATCTTAGGTGTGGCTC-1	33.3525	2
Batch1_csf1_ATGAAAGCAAATGACT-1	43.5672	6
Batch1_csf1_ATGAAAGCACTGTCAT-1	21.8986	2
Batch1_csf1_ATGCAACAGTTAGGCG-1	3.32182	3
Batch1_csf1_ATGCACCTCTTTGGAT-1	8.04913	7
Batch1_csf1_ATGCATTTCCGGCTCA-1	15.4005	2
Batch1_csf1_ATGCCTATCACGAACG-1	23.7212	2
Batch1_csf1_ATGGAGGCACCTGGTC-1	38.3929	6
Batch1_csf1_ATGGAGGCACGGTAAC-1	44.5184	2
Batch1_csf1_ATGGATCAGCTTAGTT-1	51.8535	6
Batch1_csf1_ATGGCAGTCCTCTAAG-1	6.79331	7
Batch1_csf1_ATGGCCCGTGCTTCTC-1	8.25126	3
Batch1_csf1_ATGGCCTTCAGCACCT-1	29.9995	3
Batch1_csf1_ATGGGCGGTAGTTGTC-1	3.24007	7
Batch1_csf1_ATGGGTTAGCGATGGC-1	5.76322	4
Batch1_csf1_ATGGGTTAGGATGCAT-1	17.6841	2
Batch1_csf1_ATGGGTTAGTCGCGAA-1	29.4928	3
Batch1_csf1_ATGGTAATCAACTGTT-1	6.11912	3
Batch1_csf1_ATGGTAATCACTAGGG-1	3.90736	2
Batch1_csf1_ATGTCAAAGATTCATC-1	12.7696	2
Batch1_csf1_ATGTCAAAGTCAACAA-1	18.3687	2
Batch1_csf1_ATGTGAGGTTGCGAAA-1	7.31675	3
Batch1_csf1_ATGTTGCGTCATCCCT-1	21.9042	2
Batch1_csf1_ATTACGTTCCAAAGAC-1	9.03967	3
Batch1_csf1_ATTACGTTCCCTGGAT-1	4.69601	7
Batch1_csf1_ATTACGTTCGATGAAC-1	4.77394	1
Batch1_csf1_ATTACGTTCGCATTTG-1	4.64213	7
Batch1_csf1_ATTATGGAGGATCCCT-1	35.6432	2
Batch1_csf1_ATTATGGAGTGAGTTA-1	20.808	2
Batch1_csf1_ATTCACCCAAAGGTAA-1	5.79279	7
Batch1_csf1_ATTCACCCAGCTCATT-1	39.1341	6
Batch1_csf1_ATTCACCCAGTTAAAC-1	5.32307	7
Batch1_csf1_ATTCAGTTCCGCCCAA-1	4.06966	3
Batch1_csf1_ATTCGTCCAAACCGGT-1	29.133	3
Batch1_csf1_ATTCGTCCAAGCGAAG-1	7.02443	5
Batch1_csf1_ATTCGTCCAATATGGT-1	9.4537	3
Batch1_csf1_ATTCGTTAGCTCATTG-1	13.7415	2
Batch1_csf1_ATTGAGCAGGCTCCAT-1	4.38615	2
Batch1_csf1_ATTGAGCAGTTGGCCT-1	4.40345	2
Batch1_csf1_ATTGAGGGTAAGCTAG-1	53.7522	5
Batch1_csf1_ATTGAGGGTTGCGCTA-1	26.2613	2
Batch1_csf1_ATTGAGTCAACTTCGT-1	15.7003	5
Batch1_csf1_ATTGCATTCAGTAGGT-1	22.5961	1
Batch1_csf1_ATTGCATTCGGTACAG-1	13.6548	4
Batch1_csf1_ATTGCGACAATCGTGA-1	29.1033	3
Batch1_csf1_ATTGGCGAGCTACGTC-1	44.3794	2
Batch1_csf1_ATTGGGAGTGCAATAG-1	3.39762	2
Batch1_csf1_ATTGGGAGTTAGCATC-1	7.38325	3
Batch1_csf1_ATTGGGAGTTGCACGC-1	28.1994	5
Batch1_csf1_ATTTAGCTCGAAATGC-1	4.07562	3
Batch1_csf1_ATTTCCTGTACTGCCA-1	4.83383	8
Batch1_csf1_ATTTCCTGTTGTTGTA-1	5.60577	3
Batch1_csf1_ATTTGGTTCAATCGCC-1	49.8637	1
Batch1_csf1_ATTTGTGGTCCAGCTA-1	4.68052	3
Batch1_csf1_CAAACTTTCGATTCTG-1	6.03046	2
Batch1_csf1_CAAAGTCAGACTCAAA-1	7.50283	4
Batch1_csf1_CAAAGTCAGCTAACTT-1	5.87021	7
Batch1_csf1_CAAATCAAGTCGAAAC-1	34.8024	8
Batch1_csf1_CAAATTGAGGTTAGAC-1	7.28975	7
Batch1_csf1_CAACCTATCTATTGCG-1	37.1385	7
Batch1_csf1_CAACCTGGTAACCCAT-1	36.8379	5
Batch1_csf1_CAACTTAGTTCGGTCA-1	6.1796	3
Batch1_csf1_CAACTTGTCAAACCGG-1	9.92247	2
Batch1_csf1_CAACTTGTCATTTGCG-1	35.3763	3
Batch1_csf1_CAACTTGTCCTGGTTA-1	23.6101	3
Batch1_csf1_CAACTTGTCGATTACT-1	21.7936	2
Batch1_csf1_CAAGATTCACGTAGGT-1	5.06106	2
Batch1_csf1_CAAGATTCATGGATTG-1	39.8121	6
Batch1_csf1_CAAGGCCAGCTTAAAG-1	14.4723	5
Batch1_csf1_CAAGGCCAGTTACTCG-1	7.41033	3
Batch1_csf1_CAAGGTCCACATAAGT-1	50.2361	2
Batch1_csf1_CAAGGTCCATGGCTAA-1	15.6222	7
Batch1_csf1_CAAGGTTAGGCCCATT-1	7.75331	3
Batch1_csf1_CAAGGTTAGTCCTGAC-1	16.9086	2
Batch1_csf1_CAATCGCTCACATTCG-1	37.1023	6
Batch1_csf1_CAATGGGTCCATAGGG-1	29.1867	2
Batch1_csf1_CACAAAGGTTAACGTC-1	5.91166	7
Batch1_csf1_CACAAGGTCGGTTCCG-1	27.3968	2
Batch1_csf1_CACAGATAGGTTGCTC-1	6.56321	3
Batch1_csf1_CACATAAAGCAAATTG-1	4.59194	7
Batch1_csf1_CACGCATTCGCTTCGG-1	3.23665	3
Batch1_csf1_CACGTTATCCCTGGTG-1	2.7073	7
Batch1_csf1_CACGTTATCGAGGCGT-1	33.3998	3
[truncated: 15,270 more rows]
