# Supplementary material for: Migration arrest and transendothelial trafficking of human pathogenic-like Th17 cells are mediated by differentially positioned chemokines
Source: Nat Commun. 2025 Feb 26;16:1978. doi: 10.1038/s41467-025-57002-6 (PMC11861662; doi:10.1038/s41467-025-57002-6)
Supplement: Supplementary file 37 — Source Data [file 41467_2025_57002_MOESM37_ESM.zip › Figure 3c,d CCR2CCR6 Freq dist.xlsx]

## Sheet: CCR2CCR6fre.dis
Cluster	Frequency of CCR2CCR DP cells (%)	Distribution of CCR2CCR6 DP cells (%)
0	36.2069	12.2093
1	17.2757	15.1163
2	29.5567	34.8837
3	5.85366	3.48837
4	23.8095	11.6279
5	12.037	3.77907
6	12.1622	2.61628
7	4.22535	0.872093
8	38.9831	13.3721
9	0	0
10	6.45161	1.16279
11	27.2727	0.872093
