# Supplementary material for: Migration arrest and transendothelial trafficking of human pathogenic-like Th17 cells are mediated by differentially positioned chemokines
Source: Nat Commun. 2025 Feb 26;16:1978. doi: 10.1038/s41467-025-57002-6 (PMC11861662; doi:10.1038/s41467-025-57002-6)
Supplement: Supplementary file 37 — Source Data [file 41467_2025_57002_MOESM37_ESM.zip › Figure 3e Cluster proportion.xlsx]

## Sheet: Cluster.proportion
Cluster	Frequency in CON(%)	Frequency in MS(%)
0	2.04082	22.4115
1	23.6934	18.0931
2	34.2957	14.8231
3	12.2947	15.367
4	10.2041	6.27785
5	3.38477	7.1232
6	4.67894	5.3211
7	4.18118	4.07602
8	2.33947	3.42726
9	0.895968	1.59895
10	1.49328	1.01573
11	0.49776	0.465269
