# Supplementary material for: Migration arrest and transendothelial trafficking of human pathogenic-like Th17 cells are mediated by differentially positioned chemokines
Source: Nat Commun. 2025 Feb 26;16:1978. doi: 10.1038/s41467-025-57002-6 (PMC11861662; doi:10.1038/s41467-025-57002-6)
Supplement: Supplementary file 37 — Source Data [file 41467_2025_57002_MOESM37_ESM.zip › Figure 3f Protein cluster violin.xlsx]

## Sheet: Protein.cluster.Vln
	Hu.CD161	ident.x	Hu.CD279	ident.y	Hu.CD69	ident.x.1	Hu.CD38-HIT2	ident.y.1	HuMsRt.CD278	ident
Batch1_csf1_AAACCGGTCAACCTCA-1	56.5705	2	12.6834	2	4.30349	2	1.67726	2	16.2001	2
Batch1_csf1_AAACCGGTCAAGTTTC-1	3.1277	7	9.18294	7	7.42947	7	2.20514	7	38.7665	7
Batch1_csf1_AAAGATGCAACCGGAT-1	9.90887	7	12.8358	7	3.38581	7	9.1382	7	67.2392	7
Batch1_csf1_AAAGATGCACCAGCTC-1	5.0479	2	12.7306	2	1.63374	2	1.66433	2	40.6441	2
Batch1_csf1_AAAGCATGTTGTGAGA-1	14.143	5	13.0931	5	2.4286	5	1.74328	5	39.3843	5
Batch1_csf1_AAAGCCTAGGGTTAAC-1	5.25556	4	66.3455	4	5.29935	4	6.02272	4	44.418	4
Batch1_csf1_AAAGCGAAGGTTATGA-1	25.0302	4	45.0024	4	3.72145	4	5.87924	4	65.6449	4
Batch1_csf1_AAAGGGATCAATCGCC-1	7.24769	5	10.9547	5	3.5238	5	5.81837	5	42.6042	5
Batch1_csf1_AAAGGTGAGGTAATGC-1	5.78539	2	19.5147	2	5.01633	2	2.37739	2	30.7915	2
Batch1_csf1_AAAGGTGAGGTTATGA-1	33.6527	2	14.0876	2	5.85139	2	4.25479	2	45.3225	2
Batch1_csf1_AAATCACCAACAAGTT-1	2.1754	5	31.9343	5	7.69761	5	3.8671	5	75.5939	5
Batch1_csf1_AAATCCTTCCATTAGT-1	30.7685	2	17.0026	2	7.47669	2	6.06772	2	29.6249	2
Batch1_csf1_AAATGAGCAACAGGGA-1	2.7321	2	8.37997	2	7.01872	2	0.761642	2	37.866	2
Batch1_csf1_AAATGAGCACATTCGT-1	29.0591	3	49.0602	3	4.17271	3	3.60139	3	66.6009	3
Batch1_csf1_AACAAGCTCCCATAAT-1	10.5044	3	25.5536	3	8.36217	3	9.70858	3	56.4766	3
Batch1_csf1_AACAAGCTCCTTAGAT-1	5.4097	3	20.2959	3	3.97154	3	3.21531	3	40.15	3
Batch1_csf1_AACATTGAGCTCGACT-1	2.15176	7	25.9839	7	8.07879	7	2.13202	7	45.1506	7
Batch1_csf1_AACATTGAGGGTTATA-1	32.1647	6	12.3907	6	1.87175	6	1.17928	6	41.4112	6
Batch1_csf1_AACATTGAGTTAGTTC-1	22.6566	5	34.1386	5	4.88851	5	20.1666	5	95.797	5
Batch1_csf1_AACCAAATCACGGACA-1	3.58519	2	32.0152	2	3.70428	2	1.59966	2	42.9209	2
Batch1_csf1_AACCTAAAGATGATTG-1	13.4395	3	40.9132	3	4.18441	3	5.52921	3	62.2859	3
Batch1_csf1_AACCTATTCTGGGAAT-1	38.8907	6	6.697	6	0.263937	6	3.76581	6	18.9525	6
Batch1_csf1_AACCTCATCTCACCGG-1	38.3887	2	19.8417	2	6.07914	2	2.80696	2	24.4845	2
Batch1_csf1_AACCTGCTCTCACCTT-1	3.3595	3	17.551	3	1.49453	3	2.99957	3	17.586	3
Batch1_csf1_AACGGCTCAAGTTTCC-1	79.5506	6	41.092	6	4.27008	6	2.89125	6	73.31	6
Batch1_csf1_AACGGTTAGATAACGC-1	77.0597	1	13.729	1	4.07803	1	4.61654	1	54.108	1
Batch1_csf1_AACGTTAAGAACCTAA-1	8.76805	2	7.95888	2	4.29307	2	2.94253	2	18.6837	2
Batch1_csf1_AACGTTAAGCAACTTT-1	4.7626	7	14.0386	7	5.72825	7	1.11748	7	54.5756	7
Batch1_csf1_AACGTTCGTCATCCTC-1	8.4452	3	56.8531	3	2.22001	3	13.4574	3	58.1152	3
Batch1_csf1_AACTAACCAAGCTATG-1	8.45812	3	51.7696	3	2.54325	3	19.2006	3	63.709	3
Batch1_csf1_AACTCGCTCGTTATGT-1	6.80737	3	34.1693	3	5.07957	3	6.12928	3	32.119	3
Batch1_csf1_AACTGAATCGGTACGA-1	5.64955	3	9.69802	3	2.71634	3	3.00927	3	16.0225	3
Batch1_csf1_AACTGAGGTTGTCATA-1	56.7179	2	17.1147	2	4.5343	2	2.57091	2	44.4915	2
Batch1_csf1_AACTGGGTCACAATGA-1	8.40332	3	58.0577	3	6.45529	3	1.7773	3	57.7492	3
Batch1_csf1_AACTTACTCAGGGCAC-1	1.76644	4	8.63555	4	3.48899	4	4.36208	4	46.0501	4
Batch1_csf1_AACTTACTCGGGACTA-1	4.58595	3	7.53921	3	5.5386	3	3.42064	3	50.2485	3
Batch1_csf1_AACTTACTCGTGATTT-1	2.6179	3	17.6891	3	3.01482	3	7.6502	3	45.9142	3
Batch1_csf1_AAGAATCGTGGCTTTG-1	4.48792	3	26.122	3	4.0364	3	3.10093	3	49.2691	3
Batch1_csf1_AAGACAACATGTTTCA-1	68.0594	4	28.9618	4	3.14966	4	13.5679	4	60.6828	4
Batch1_csf1_AAGCATGGTAATGCCT-1	58.1667	2	13.0067	2	7.93576	2	2.05881	2	62.7459	2
Batch1_csf1_AAGCATGGTTAGCGCC-1	2.55168	7	8.01378	7	0.829943	7	1.56346	7	40.5372	7
Batch1_csf1_AAGCATGGTTAGGTAG-1	47.3152	2	23.9325	2	2.17081	2	3.14692	2	30.8734	2
Batch1_csf1_AAGCTAATCGCGCATT-1	9.68553	2	22.3613	2	6.9126	2	1.07556	2	33.4668	2
Batch1_csf1_AAGCTTAAGAAACTCA-1	25.1776	7	31.5769	7	5.92055	7	4.44471	7	51.2083	7
Batch1_csf1_AAGCTTAAGACAACAC-1	3.53071	3	10.0009	3	0.118815	3	1.11472	3	27.7911	3
Batch1_csf1_AAGCTTAAGGAACCTG-1	68.3409	2	25.8871	2	6.65421	2	5.87872	2	41.8697	2
Batch1_csf1_AAGCTTAAGTCTAACT-1	1.9225	2	59.9742	2	6.38301	2	5.87437	2	48.1636	2
Batch1_csf1_AAGGACAAGTAATTGG-1	3.53569	7	7.58412	7	4.82893	7	4.70438	7	27.7934	7
Batch1_csf1_AAGGAGCAGGGCAGTC-1	6.04005	2	15.8289	2	4.04468	2	1.93291	2	37.3833	2
Batch1_csf1_AAGGCCATCCAGATAA-1	12.6912	2	11.2255	2	7.91453	2	0.898858	2	42.0479	2
Batch1_csf1_AAGGCCATCGCGGAAC-1	3.84478	5	23.1786	5	3.61527	5	1.25356	5	50.03	5
Batch1_csf1_AAGGCCGGTATATTCG-1	7.03661	3	16.2083	3	3.16467	3	2.3735	3	31.3413	3
Batch1_csf1_AAGGCCGGTGTGAGTA-1	9.2324	5	25.3667	5	5.22948	5	6.34586	5	58.8258	5
Batch1_csf1_AAGGCTGTCTGGCCCA-1	3.1386	5	32.0697	5	4.24265	5	0.941369	5	62.1011	5
Batch1_csf1_AAGGTATGTCAAACTC-1	13.2494	7	34.8272	7	1.61826	7	2.77258	7	25.62	7
Batch1_csf1_AAGGTATGTTGGTTTA-1	22.1235	3	33.4467	3	2.11413	3	9.10339	3	64.2457	3
Batch1_csf1_AAGGTATGTTTCCTCA-1	31.0432	3	12.4301	3	2.64304	3	2.9899	3	46.4553	3
Batch1_csf1_AAGTACCAGTGATTTC-1	3.58298	2	7.68008	2	5.21516	2	12.2228	2	52.1843	2
Batch1_csf1_AAGTCATCAATAGCTG-1	9.03518	7	8.50105	7	1.33396	7	3.63015	7	41.9306	7
Batch1_csf1_AAGTCATCAATATGCG-1	28.2794	6	12.7182	6	2.92297	6	11.3387	6	41.7593	6
Batch1_csf1_AAGTCATCAGTTGCCC-1	6.55594	2	4.90813	2	4.44363	2	2.16098	2	54.4457	2
Batch1_csf1_AAGTGAACAACAGGCT-1	2.50653	7	12.1759	7	1.51129	7	1.5435	7	57.5607	7
Batch1_csf1_AATAGCATCTAATGAG-1	11.7614	3	11.3764	3	3.32513	3	6.54522	3	41.6125	3
Batch1_csf1_AATCCGTGTAGCTTGT-1	5.32865	3	9.04672	3	1.01024	3	0.906862	3	20.347	3
Batch1_csf1_AATCGCGAGGTTGTAA-1	34.6582	2	19.985	2	7.136	2	4.14544	2	59.1614	2
Batch1_csf1_AATCGCGAGGTTGTGG-1	4.33208	7	13.1648	7	3.44117	7	2.42683	7	59.7199	7
Batch1_csf1_AATCGTTTCAAACTTC-1	55.8821	2	23.212	2	3.08686	2	2.52944	2	47.031	2
Batch1_csf1_AATCTCTAGCGATAAC-1	5.04987	7	14.6217	7	6.84804	7	4.81097	7	22.8407	7
Batch1_csf1_AATGACCAGGTAATTG-1	4.18694	7	6.72932	7	4.64878	7	9.67097	7	57.6363	7
Batch1_csf1_AATGTGATCCAGCTAC-1	5.07745	2	29.4418	2	4.00238	2	1.25667	2	38.6174	2
Batch1_csf1_AATGTGATCGAAATGC-1	8.10541	3	6.61391	3	4.25502	3	3.48051	3	69.5752	3
Batch1_csf1_AATTACCTCACTGTCA-1	3.4416	5	14.0738	5	2.60256	5	3.64106	5	35.1358	5
Batch1_csf1_AATTACCTCTCTATGG-1	64.8231	2	11.2704	2	7.03585	2	6.0568	2	36.533	2
Batch1_csf1_AATTTGGAGGTCAATA-1	11.7297	5	7.96386	5	2.6907	5	4.55118	5	59.1695	5
Batch1_csf1_AATTTGGAGTCGAAAC-1	4.87998	7	5.70908	7	4.01406	7	3.27425	7	37.8097	7
Batch1_csf1_ACAAACCAGTTGGATA-1	3.24195	3	13.6686	3	5.85582	3	3.25964	3	61.8453	3
Batch1_csf1_ACAAAGGAGATAGCCG-1	11.1048	7	5.78992	7	3.42052	7	1.46611	7	26.8196	7
Batch1_csf1_ACAAAGGAGCGAATAC-1	8.9601	2	14.4895	2	2.81922	2	4.78218	2	48.5356	2
Batch1_csf1_ACAAAGGAGGGATTTA-1	5.88699	7	5.97725	7	5.27599	7	4.05072	7	32.5799	7
Batch1_csf1_ACAACCTGTGACCTGC-1	6.69231	7	7.61183	7	3.86209	7	2.22127	7	51.168	7
Batch1_csf1_ACAATGTCACATACCT-1	3.18068	7	11.5061	7	5.63785	7	4.54743	7	27.6272	7
Batch1_csf1_ACAATTGAGCTTTACG-1	13.3166	7	7.85247	7	8.03633	7	2.05694	7	37.5699	7
Batch1_csf1_ACACAATCAAATACCG-1	3.00709	3	49.9199	3	3.79136	3	10.1521	3	42.0314	3
Batch1_csf1_ACACAATCATGCGGAT-1	5.07728	7	6.10954	7	1.9819	7	14.4379	7	85.7479	7
Batch1_csf1_ACACCAACACAGGCTG-1	7.87226	3	17.9044	3	3.15272	3	1.57684	3	35.1789	3
Batch1_csf1_ACACCTTCAGATAACT-1	42.1364	4	40.2952	4	2.99325	4	1.71912	4	41.35	4
Batch1_csf1_ACACTAAAGCTGATTT-1	13.3088	5	26.7289	5	6.37722	5	1.17191	5	48.4812	5
Batch1_csf1_ACAGCCGCATATCGCT-1	4.82792	3	24.4957	3	1.5165	3	1.56707	3	51.2646	3
Batch1_csf1_ACAGCGGGTGGTTCTG-1	7.25034	2	12.9982	2	5.37642	2	3.40678	2	72.8547	2
Batch1_csf1_ACAGGTAGTCATCCCT-1	1.87241	7	37.5228	7	6.32791	7	7.20409	7	45.565	7
Batch1_csf1_ACATTACTCGATTGAA-1	2.68355	5	27.0632	5	1.42844	5	14.7427	5	68.333	5
Batch1_csf1_ACCAACTGTTTGGGCC-1	9.63107	2	11.9262	2	3.4498	2	1.51232	2	46.8093	2
Batch1_csf1_ACCAATCGTATTGGGA-1	39.7605	5	40.0003	5	8.06945	5	4.44166	5	74.0223	5
Batch1_csf1_ACCACAACATCAGGTA-1	23.0759	2	16.9273	2	6.5208	2	1.42682	2	33.7523	2
Batch1_csf1_ACCACGTTCAGGTAAC-1	3.57885	3	10.0986	3	1.89143	3	2.01758	3	29.8542	3
Batch1_csf1_ACCAGGTCATATAGGT-1	2.7693	2	20.9956	2	5.09847	2	1.65967	2	44.8835	2
Batch1_csf1_ACCATATTCGCCTAAC-1	31.5868	5	31.1834	5	3.6642	5	1.8392	5	48.2542	5
Batch1_csf1_ACCATTAGTACGTAAG-1	73.558	6	9.41561	6	1.57224	6	21.8826	6	70.8164	6
Batch1_csf1_ACCCAAACATTGCCCA-1	8.02402	2	6.44871	2	5.26581	2	2.30153	2	35.1561	2
Batch1_csf1_ACCCAACTCATAATGG-1	4.69696	7	12.0183	7	4.92996	7	2.9002	7	32.1181	7
Batch1_csf1_ACCCAACTCCAAAGAC-1	71.3369	1	48.4006	1	6.29217	1	1.33393	1	52.7391	1
Batch1_csf1_ACCCGCTCATGTTTCA-1	5.14738	2	40.2456	2	3.91348	2	3.39246	2	51.4142	2
Batch1_csf1_ACCCTAATCACAAACA-1	4.75248	3	18.9619	3	2.79649	3	0.652137	3	27.3011	3
Batch1_csf1_ACCCTAATCGAAACTA-1	10.6571	3	22.5312	3	2.70538	3	18.3627	3	84.7768	3
Batch1_csf1_ACCCTCCTCTGTCAAT-1	52.1211	2	20.9117	2	1.26138	2	1.34152	2	30.1042	2
Batch1_csf1_ACCCTTCGTCGTTATA-1	3.12432	5	13.4298	5	5.52581	5	10.4803	5	90.1398	5
Batch1_csf1_ACCGCCTCACCTTACG-1	7.5527	5	40.925	5	3.63052	5	4.56218	5	36.603	5
Batch1_csf1_ACCGGCTGTTCTCAAA-1	8.88041	2	12.4407	2	5.44671	2	3.28534	2	50.853	2
Batch1_csf1_ACCTCACAGCCTTAAT-1	6.0763	7	6.36149	7	2.61305	7	3.90948	7	62.3382	7
Batch1_csf1_ACCTCATCAACGTTAG-1	11.9423	4	50.2593	4	5.16147	4	1.02863	4	45.217	4
Batch1_csf1_ACCTCCCTCAACTGGG-1	2.63048	3	23.3967	3	5.19442	3	1.17758	3	37.0841	3
Batch1_csf1_ACCTGGAAGATGCTAA-1	3.09257	7	9.1116	7	4.71867	7	0.921022	7	34.9723	7
Batch1_csf1_ACGAGGGAGAGCAAGA-1	1.64131	7	30.8502	7	7.31618	7	0.27943	7	63.1581	7
Batch1_csf1_ACGAGGGAGGCTTAGG-1	5.52325	7	9.49272	7	5.42779	7	2.64324	7	41.7967	7
Batch1_csf1_ACGCCACGTGTGGCTC-1	8.2857	7	6.97985	7	4.37645	7	0.456687	7	41.5796	7
Batch1_csf1_ACGCCTAGTTTGCTCC-1	3.41578	3	63.2896	3	1.78756	3	13.6843	3	67.2005	3
Batch1_csf1_ACGGATAGTCGAAGTA-1	17.9577	3	17.8227	3	3.54055	3	9.63981	3	56.1942	3
Batch1_csf1_ACGTCAACATCCACCA-1	7.74694	3	30.6574	3	5.25259	3	3.02112	3	39.595	3
Batch1_csf1_ACGTGCAAGACATAGC-1	18.6917	2	31.0848	2	1.84076	2	8.49684	2	68.5799	2
Batch1_csf1_ACGTTCGGTACTAACC-1	3.84264	7	8.20714	7	3.72944	7	1.25262	7	22.0566	7
Batch1_csf1_ACTAAGTCACTCCCTT-1	28.4857	2	11.442	2	4.8773	2	3.21861	2	41.4649	2
Batch1_csf1_ACTACTAGTATATTCG-1	2.84828	3	23.8388	3	5.40308	3	2.43995	3	30.4782	3
Batch1_csf1_ACTAGGTAGCTAGCCT-1	8.66625	7	7.75226	7	5.70736	7	1.08577	7	37.7212	7
Batch1_csf1_ACTAGGTAGGATTATG-1	5.11865	4	28.486	4	2.41805	4	5.96219	4	58.0726	4
Batch1_csf1_ACTAGTGCACATAGAT-1	1.80837	7	6.50504	7	3.67416	7	2.31381	7	42.0888	7
Batch1_csf1_ACTCACTCAAGGTGTC-1	2.94751	7	16.7148	7	4.96063	7	2.48382	7	30.5247	7
Batch1_csf1_ACTCGAACAAGCTCAA-1	2.74079	4	22.3145	4	3.96422	4	7.09163	4	39.2824	4
Batch1_csf1_ACTCGCCCAACGTTAG-1	17.8417	7	10.2619	7	4.55091	7	2.3159	7	50.3654	7
Batch1_csf1_ACTGGCTTCCTTTGGA-1	22.9306	2	32.0119	2	4.23986	2	3.4945	2	42.6984	2
Batch1_csf1_ACTGGGTCAACGACTA-1	4.88327	2	14.2835	2	6.22054	2	1.97857	2	55.4077	2
Batch1_csf1_ACTTCAAGTAAACCCT-1	8.76449	1	19.0364	1	3.91084	1	1.93696	1	46.4035	1
Batch1_csf1_ACTTCAAGTACACCCA-1	7.22534	3	30.5974	3	3.08948	3	1.71157	3	40.0306	3
Batch1_csf1_ACTTCGTCATACTTGC-1	49.9358	2	22.0092	2	5.92493	2	2.98944	2	36.2041	2
Batch1_csf1_ACTTGAAAGTTAGGGT-1	2.92668	5	25.2403	5	1.82764	5	1.72925	5	44.3895	5
Batch1_csf1_ACTTGCATCTTGATCG-1	4.87727	7	10.3461	7	7.55213	7	2.9799	7	26.2797	7
Batch1_csf1_ACTTGCTCAACAGCTA-1	3.75016	7	5.84279	7	2.80358	7	2.16956	7	67.7704	7
Batch1_csf1_AGAAACCTCCAGCTTA-1	3.33529	5	13.858	5	2.33083	5	5.64848	5	81.7286	5
Batch1_csf1_AGAAAGGTCTCTATGG-1	6.75852	2	27.6117	2	6.06469	2	5.93571	2	52.0732	2
Batch1_csf1_AGAAATGCACGGTACG-1	5.93478	2	10.2769	2	3.30474	2	3.13538	2	24.4791	2
Batch1_csf1_AGAAATGCACTTAACC-1	46.9073	6	20.2426	6	2.08619	6	7.46101	6	28.9919	6
Batch1_csf1_AGAAATGCATCCTTGG-1	69.3416	4	5.88765	4	3.90574	4	16.3824	4	52.4917	4
Batch1_csf1_AGACCCGCATAGGGTC-1	3.4539	3	9.84501	3	3.28392	3	10.2053	3	40.2962	3
Batch1_csf1_AGACTGAGTACCTTAA-1	4.58639	2	5.11318	2	6.08977	2	7.03382	2	37.6723	2
Batch1_csf1_AGAGAGCAGCACTAGG-1	9.26681	3	20.0559	3	3.24184	3	2.15905	3	46.6387	3
Batch1_csf1_AGAGAGCAGGCTTTAT-1	8.80368	2	10.2468	2	4.21426	2	1.14654	2	37.7855	2
Batch1_csf1_AGAGAGCAGGGCACTA-1	6.74526	5	28.6243	5	6.58355	5	4.43016	5	41.1172	5
Batch1_csf1_AGAGGAATCCGCAATC-1	8.72444	7	7.87036	7	4.93506	7	1.11151	7	25.0956	7
Batch1_csf1_AGAGGAATCGGTAAAC-1	64.5349	2	17.4611	2	7.22379	2	1.90101	2	52.0589	2
Batch1_csf1_AGAGGAGGTTAGCATC-1	52.7769	2	22.2427	2	4.11356	2	7.07599	2	55.45	2
Batch1_csf1_AGAGGTTTCGGTACAG-1	3.87948	2	16.8496	2	6.27688	2	1.26892	2	10.9098	2
Batch1_csf1_AGATTAGTCTGTGATT-1	18.5044	9	6.96449	9	5.78634	9	4.0855	9	46.201	9
Batch1_csf1_AGATTCAAGCGAATAC-1	27.0501	2	12.2612	2	5.88023	2	3.24624	2	34.7176	2
Batch1_csf1_AGCATCCTCAACCTCA-1	5.36046	2	34.6588	2	3.01169	2	2.18953	2	50.6111	2
Batch1_csf1_AGCATTAAGTTTGCAT-1	18.2005	5	10.9902	5	1.64807	5	0.847603	5	50.9886	5
Batch1_csf1_AGCCCTGTCACCTGTA-1	70.5832	3	40.5332	3	6.27471	3	5.93859	3	40.9585	3
Batch1_csf1_AGCCCTTAGCAGGTCA-1	7.18671	4	50.056	4	6.03475	4	3.08551	4	37.186	4
Batch1_csf1_AGCCTCTAGTCTACCA-1	3.67255	7	5.68528	7	3.76929	7	3.52627	7	26.7954	7
Batch1_csf1_AGCCTCTAGTTAGTTC-1	5.6351	7	15.8095	7	1.27974	7	3.31495	7	36.6747	7
Batch1_csf1_AGCCTTCAGGTTCATT-1	4.92602	7	45.1188	7	4.80699	7	3.33991	7	25.7341	7
Batch1_csf1_AGCGACTCAATAAGCT-1	7.93348	7	6.93923	7	5.34919	7	8.93033	7	73.2338	7
Batch1_csf1_AGCGCGAGTGTTAGTC-1	6.73571	2	26.4817	2	5.11753	2	4.42593	2	53.3239	2
Batch1_csf1_AGCGGCTAGACCTTTG-1	44.3985	6	23.2683	6	1.79251	6	2.3157	6	31.2801	6
Batch1_csf1_AGCGGCTAGGCTGTGA-1	4.5759	7	11.7726	7	3.25978	7	5.72226	7	44.0997	7
Batch1_csf1_AGCTAAATCAAACTTC-1	43.057	3	38.4115	3	4.34875	3	3.60988	3	27.7164	3
Batch1_csf1_AGCTAAATCTAAGTAG-1	4.3922	3	23.6113	3	4.1994	3	11.9536	3	61.0142	3
Batch1_csf1_AGCTATGCAGTTGCCC-1	6.17933	7	34.5451	7	6.8929	7	1.99448	7	56.5337	7
Batch1_csf1_AGCTCAACAGCACGTG-1	4.83949	3	12.3076	3	2.91009	3	0.69062	3	46.9515	3
Batch1_csf1_AGCTCAACAGGATTAT-1	66.2839	2	17.3354	2	7.81721	2	3.40142	2	49.9512	2
Batch1_csf1_AGCTGCAAGGTTCCGT-1	3.83808	7	8.19789	7	1.91676	7	2.13217	7	19.2988	7
Batch1_csf1_AGCTTCCAGGTAATTG-1	5.53156	5	18.9995	5	2.25319	5	1.45742	5	33.3831	5
Batch1_csf1_AGCTTGTGTAACTTGC-1	8.79495	2	20.5536	2	7.01636	2	3.24757	2	44.7816	2
Batch1_csf1_AGCTTGTGTGATGCAA-1	3.57223	3	24.0021	3	3.62744	3	2.01465	3	26.7306	3
Batch1_csf1_AGCTTGTGTGTTAGTC-1	23.5892	2	17.9693	2	6.35248	2	1.65377	2	41.9138	2
Batch1_csf1_AGCTTTGTCGCGTTCG-1	2.60307	7	22.0349	7	3.49388	7	4.73195	7	31.2968	7
Batch1_csf1_AGGAACCGTCAATACC-1	10.6068	3	57.6612	3	4.80237	3	1.16404	3	51.7239	3
Batch1_csf1_AGGACAAAGCTGATGG-1	5.48747	7	17.2667	7	6.43921	7	2.24569	7	35.8299	7
Batch1_csf1_AGGAGGTAGGCTACTC-1	53.9571	2	9.52598	2	7.77025	2	2.15563	2	53.234	2
Batch1_csf1_AGGATCAGTTAGTAGG-1	3.01	7	13.8815	7	6.78548	7	8.78136	7	44.4904	7
Batch1_csf1_AGGCCAGGTCGAAGGT-1	4.23752	11	14.7296	11	4.65371	11	3.52802	11	44.509	11
Batch1_csf1_AGGCCATCACAAGCGT-1	11.1261	2	25.6309	2	0.0785654	2	1.39361	2	24.2226	2
Batch1_csf1_AGGCGAGAGTTTGAGA-1	6.5183	3	30.1233	3	6.4279	3	6.14156	3	30.1651	3
Batch1_csf1_AGGCGCTAGCCAGAGC-1	11.0571	3	24.2485	3	4.39762	3	6.5264	3	31.5062	3
Batch1_csf1_AGGCGCTAGGCAAGCC-1	34.7709	2	16.8259	2	3.64727	2	1.76266	2	32.3866	2
Batch1_csf1_AGGCGCTAGTTATCCG-1	16.838	5	31.4852	5	2.93739	5	5.61669	5	40.0137	5
Batch1_csf1_AGGCTTGAGTCGCATC-1	3.95396	5	6.25643	5	1.95039	5	6.21642	5	50.4076	5
Batch1_csf1_AGGGACCTCCCTCGTC-1	3.87729	7	8.27744	7	1.8327	7	2.14952	7	17.8285	7
Batch1_csf1_AGGGACCTCGTGATTT-1	3.714	7	22.9131	7	1.98908	7	2.46434	7	42.3624	7
Batch1_csf1_AGGGAGTAGCAGCTAG-1	2.90728	7	8.73551	7	5.01626	7	2.10771	7	30.5059	7
Batch1_csf1_AGGGCTATCAGCGGGT-1	4.86573	2	8.10709	2	3.75133	2	1.16307	2	41.8396	2
Batch1_csf1_AGGGTCCAGGCTTTAT-1	64.9495	6	34.4997	6	4.9265	6	10.6289	6	34.1136	6
Batch1_csf1_AGGGTGGAGTAATTGG-1	34.6029	4	72.9987	4	6.66427	4	0.994395	4	72.9339	4
Batch1_csf1_AGGGTTAGTACTTATG-1	3.77212	5	15.4283	5	4.89853	5	7.80342	5	56.3761	5
Batch1_csf1_AGGGTTAGTAGCCACC-1	7.55268	5	18.8991	5	1.26479	5	3.24731	5	67.6067	5
Batch1_csf1_AGGTGAGCAACGACTA-1	4.81496	7	8.00405	7	4.96134	7	1.14062	7	39.8715	7
Batch1_csf1_AGGTGAGCATGTTTCA-1	35.3093	7	13.0202	7	4.95818	7	2.80635	7	48.1358	7
Batch1_csf1_AGGTTAATCCACTAAT-1	26.9852	3	22.1723	3	2.53106	3	11.9706	3	54.9757	3
Batch1_csf1_AGGTTCTGTACAAACG-1	6.8541	7	10.1558	7	1.78745	7	1.93448	7	22.716	7
Batch1_csf1_AGGTTCTGTGACATTC-1	25.6997	2	13.0997	2	6.24334	2	2.49007	2	43.8262	2
Batch1_csf1_AGTAAGCTCAGCACAG-1	3.27839	3	33.2795	3	1.38153	3	1.00317	3	29.7134	3
Batch1_csf1_AGTACTGCATTGTGTC-1	5.63167	11	9.71278	11	3.69213	11	1.75237	11	75.3624	11
Batch1_csf1_AGTATCCGTCCGGGTT-1	53.3473	2	17.9738	2	5.21368	2	1.59197	2	35.1949	2
Batch1_csf1_AGTATCCGTTTCCTGC-1	64.9798	2	10.0992	2	2.73568	2	1.13613	2	42.2993	2
Batch1_csf1_AGTCACACAGTTATCC-1	15.7736	3	35.9329	3	2.78142	3	2.90922	3	42.6836	3
Batch1_csf1_AGTCACACATTTGTTG-1	27.3072	3	12.5015	3	2.29304	3	4.76424	3	49.9487	3
Batch1_csf1_AGTCAGCCACCTAAGA-1	4.07509	5	16.0433	5	2.11079	5	21.3373	5	94.0469	5
Batch1_csf1_AGTGAGAAGGAGCCGT-1	2.33649	7	21.4939	7	6.18223	7	2.5473	7	31.172	7
Batch1_csf1_AGTGATCAGACTAACA-1	10.3971	2	17.227	2	5.39067	2	7.06559	2	29.2975	2
Batch1_csf1_AGTGATGGTTAGTGGA-1	5.2261	3	11.0542	3	3.52858	3	4.21309	3	38.687	3
Batch1_csf1_AGTGATGGTTTGGGCC-1	4.59361	2	21.4716	2	5.81941	2	4.16939	2	28.2659	2
Batch1_csf1_AGTGGATTCGATTAAG-1	26.4243	2	10.3167	2	5.13121	2	2.81043	2	33.5811	2
Batch1_csf1_AGTGGGTGTCATTACA-1	7.70104	2	17.5569	2	7.93038	2	9.1945	2	27.7123	2
Batch1_csf1_AGTTACGCAACAGGCT-1	5.12995	2	28.5089	2	6.93744	2	4.4065	2	61.3597	2
Batch1_csf1_AGTTAGGGTGGTGAGT-1	4.98011	2	43.6391	2	0.226143	2	1.63436	2	58.3541	2
Batch1_csf1_AGTTCCTCACTCAATC-1	30.515	6	16.4881	6	1.63922	6	7.97147	6	45.471	6
Batch1_csf1_AGTTGCCTCATGCGTC-1	2.97366	2	27.6521	2	4.54221	2	3.14104	2	43.2397	2
Batch1_csf1_ATAAGCCAGTGAATCA-1	3.20909	7	9.3481	7	7.372	7	4.07607	7	21.7599	7
Batch1_csf1_ATAAGGTGTCGTCCAA-1	12.7998	2	11.446	2	5.04006	2	3.21947	2	40.8179	2
Batch1_csf1_ATACTGGCACACAAAT-1	43.5735	2	30.9304	2	9.29397	2	3.53532	2	61.534	2
Batch1_csf1_ATACTGGCATAGCGAC-1	2.1334	2	13.3056	2	3.90485	2	1.76557	2	36.8514	2
Batch1_csf1_ATACTGTTCCCATAAT-1	56.1393	7	15.9402	7	6.61752	7	3.53029	7	42.4435	7
Batch1_csf1_ATAGAAGCATAGCCTT-1	34.8927	2	21.8378	2	4.03423	2	2.62219	2	37.7601	2
Batch1_csf1_ATAGCGAGTTGGATAG-1	4.02564	4	18.9031	4	5.91895	4	9.21134	4	23.4232	4
Batch1_csf1_ATAGCTTTCAAGCGAT-1	25.1433	7	34.9075	7	6.00361	7	7.55619	7	59.8797	7
Batch1_csf1_ATAGGCGTCCTAATCG-1	3.8481	3	10.2954	3	2.54021	3	1.87926	3	45.4281	3
Batch1_csf1_ATATAGCCATTTGGAG-1	28.7396	1	12.358	1	6.01013	1	0.701585	1	20.1295	1
Batch1_csf1_ATATAGGTCGACCGTT-1	3.87658	7	8.27604	7	1.74096	7	2.14919	7	17.8281	7
Batch1_csf1_ATATCGAAGCGCTTAC-1	3.45647	2	14.104	2	4.21629	2	2.35049	2	31.6965	2
Batch1_csf1_ATATCGAAGGTGAGCC-1	2.02682	4	20.8653	4	4.42503	4	4.88037	4	48.6998	4
Batch1_csf1_ATATCGAAGTCTTGCA-1	7.67292	3	29.5268	3	2.58291	3	15.6522	3	55.9765	3
Batch1_csf1_ATATTCGGTGCTCATG-1	22.4569	2	16.4737	2	4.48671	2	2.06859	2	29.9082	2
Batch1_csf1_ATCATCAGTCCTCATC-1	4.02629	2	8.5799	2	2.89275	2	1.33381	2	12.8782	2
Batch1_csf1_ATCCTTTGTCGTTGCA-1	4.3346	2	20.9459	2	4.02141	2	2.42795	2	70.9929	2
Batch1_csf1_ATCGAACAGACAGACT-1	25.6819	7	16.7073	7	6.47293	7	4.20681	7	29.5568	7
Batch1_csf1_ATCGAACAGAGGTTCG-1	3.82016	7	8.20047	7	0.444685	7	1.50859	7	35.8247	7
Batch1_csf1_ATCGAACAGCGAGCTA-1	64.2076	2	22.9372	2	2.29839	2	3.16151	2	51.3629	2
Batch1_csf1_ATCGAACAGGGTTTCC-1	55.2989	2	27.138	2	5.79099	2	1.88459	2	43.9744	2
Batch1_csf1_ATCGATGCATTGCGCC-1	2.56554	2	12.2957	2	5.02163	2	4.92114	2	75.7766	2
Batch1_csf1_ATCGCTCAGATATTGG-1	42.1606	5	35.9684	5	2.613	5	1.3091	5	36.469	5
Batch1_csf1_ATCGCTCAGCGAAGAA-1	37.2152	2	22.9723	2	5.39138	2	11.6915	2	15.8742	2
Batch1_csf1_ATCGCTTCAGGCAACT-1	8.93899	7	10.8672	7	3.88036	7	8.78805	7	70.028	7
Batch1_csf1_ATCGCTTCATCCAAGA-1	4.43477	2	24.8823	2	7.16101	2	1.78029	2	57.4016	2
Batch1_csf1_ATCGGGCAGTGAGTCG-1	49.7643	6	19.7095	6	3.24291	6	5.81005	6	32.855	6
Batch1_csf1_ATCGTGACATTTGGGA-1	4.05572	2	4.03605	2	3.60153	2	12.7834	2	79.1573	2
Batch1_csf1_ATCGTTAGTATGGTCT-1	42.8383	3	22.6667	3	3.16825	3	1.01859	3	41.6866	3
Batch1_csf1_ATCGTTAGTCTATCTT-1	20.5277	3	12.9178	3	4.43209	3	5.05665	3	54.3562	3
Batch1_csf1_ATCTTAGGTAAGGCTA-1	4.92434	3	36.2005	3	3.11427	3	4.54053	3	39.2428	3
Batch1_csf1_ATCTTAGGTGTGGCTC-1	32.7435	2	10.1856	2	4.23244	2	1.61579	2	41.6862	2
Batch1_csf1_ATGAAAGCAAATGACT-1	52.9791	6	5.87738	6	2.41262	6	7.26935	6	43.1413	6
Batch1_csf1_ATGAAAGCACTGTCAT-1	3.20935	2	6.92172	2	5.08458	2	1.43349	2	26.5607	2
Batch1_csf1_ATGCAACAGTTAGGCG-1	6.95074	3	8.13636	3	2.32849	3	8.29329	3	37.0755	3
Batch1_csf1_ATGCACCTCTTTGGAT-1	7.36147	7	7.31951	7	5.63467	7	4.66825	7	27.7004	7
Batch1_csf1_ATGCATTTCCGGCTCA-1	5.776	2	21.0394	2	7.02449	2	1.5655	2	35.1668	2
Batch1_csf1_ATGCCTATCACGAACG-1	2.15415	2	48.1887	2	6.44498	2	3.07186	2	66.3559	2
Batch1_csf1_ATGGAGGCACCTGGTC-1	5.1515	6	12.9409	6	1.11601	6	1.2894	6	27.488	6
Batch1_csf1_ATGGAGGCACGGTAAC-1	43.1872	2	23.4014	2	3.58649	2	1.76294	2	36.1741	2
Batch1_csf1_ATGGATCAGCTTAGTT-1	61.2945	6	23.2573	6	3.52865	6	1.56795	6	39.8785	6
Batch1_csf1_ATGGCAGTCCTCTAAG-1	7.7143	7	11.9018	7	2.46939	7	3.88826	7	64.2526	7
Batch1_csf1_ATGGCCCGTGCTTCTC-1	5.92472	3	29.0384	3	3.25841	3	1.1704	3	36.0346	3
Batch1_csf1_ATGGCCTTCAGCACCT-1	4.01564	3	18.8828	3	3.15147	3	2.21067	3	31.9583	3
Batch1_csf1_ATGGGCGGTAGTTGTC-1	7.69928	7	5.78956	7	3.56908	7	1.07901	7	19.5955	7
Batch1_csf1_ATGGGTTAGCGATGGC-1	20.1865	4	38.1615	4	4.34684	4	1.94127	4	38.487	4
Batch1_csf1_ATGGGTTAGGATGCAT-1	19.5351	2	21.546	2	4.11661	2	1.77955	2	33.2787	2
Batch1_csf1_ATGGGTTAGTCGCGAA-1	6.50841	3	19.7787	3	2.35149	3	0.51304	3	39.6949	3
Batch1_csf1_ATGGTAATCAACTGTT-1	2.82272	3	6.13698	3	6.09226	3	4.82906	3	39.3208	3
Batch1_csf1_ATGGTAATCACTAGGG-1	11.0992	2	11.3267	2	3.42091	2	1.38174	2	35.7703	2
Batch1_csf1_ATGTCAAAGATTCATC-1	2.43941	2	28.6909	2	3.09308	2	3.47437	2	54.5498	2
Batch1_csf1_ATGTCAAAGTCAACAA-1	5.45437	2	18.8429	2	3.94349	2	2.23104	2	35.8144	2
Batch1_csf1_ATGTGAGGTTGCGAAA-1	21.8639	3	22.205	3	4.19149	3	4.26956	3	47.2189	3
Batch1_csf1_ATGTTGCGTCATCCCT-1	45.8519	2	6.93106	2	5.91935	2	1.85625	2	49.7346	2
Batch1_csf1_ATTACGTTCCAAAGAC-1	4.93601	3	68.4524	3	2.4002	3	9.78395	3	33.9515	3
Batch1_csf1_ATTACGTTCCCTGGAT-1	2.64992	7	14.354	7	4.58274	7	3.56742	7	59.0049	7
Batch1_csf1_ATTACGTTCGATGAAC-1	8.95725	1	24.8083	1	5.13017	1	7.20867	1	47.0182	1
Batch1_csf1_ATTACGTTCGCATTTG-1	2.60574	7	10.3391	7	2.11588	7	1.97439	7	59.318	7
Batch1_csf1_ATTATGGAGGATCCCT-1	64.1412	2	10.98	2	4.5371	2	3.4111	2	17.3808	2
Batch1_csf1_ATTATGGAGTGAGTTA-1	39.2188	2	19.5935	2	6.27156	2	2.73856	2	43.095	2
Batch1_csf1_ATTCACCCAAAGGTAA-1	8.7985	7	20.5608	7	8.20758	7	12.0067	7	57.5835	7
Batch1_csf1_ATTCACCCAGCTCATT-1	56.5661	6	10.1182	6	3.19034	6	10.0667	6	52.5362	6
Batch1_csf1_ATTCACCCAGTTAAAC-1	4.43793	7	9.45439	7	4.48795	7	13.5423	7	55.579	7
Batch1_csf1_ATTCAGTTCCGCCCAA-1	4.40431	3	4.7436	3	4.38566	3	3.34034	3	68.7858	3
Batch1_csf1_ATTCGTCCAAACCGGT-1	3.49706	3	25.1556	3	0.302878	3	2.36843	3	35.9599	3
Batch1_csf1_ATTCGTCCAAGCGAAG-1	5.83326	5	12.2865	5	0.122185	5	1.59081	5	38.2561	5
Batch1_csf1_ATTCGTCCAATATGGT-1	26.6436	3	26.5889	3	6.15714	3	4.23496	3	52.3484	3
Batch1_csf1_ATTCGTTAGCTCATTG-1	7.39645	2	14.7159	2	6.56912	2	3.16709	2	44.6829	2
Batch1_csf1_ATTGAGCAGGCTCCAT-1	5.75304	2	12.1237	2	3.90644	2	2.72143	2	38.9338	2
Batch1_csf1_ATTGAGCAGTTGGCCT-1	7.83782	2	9.93689	2	3.76887	2	4.45233	2	57.6703	2
Batch1_csf1_ATTGAGGGTAAGCTAG-1	4.67049	5	9.92643	5	4.98635	5	2.24283	5	66.4722	5
Batch1_csf1_ATTGAGGGTTGCGCTA-1	7.14566	2	26.1819	2	3.73678	2	4.38224	2	25.2483	2
Batch1_csf1_ATTGAGTCAACTTCGT-1	5.51395	5	25.8881	5	1.94332	5	3.55452	5	25.4538	5
Batch1_csf1_ATTGCATTCAGTAGGT-1	29.118	1	12.7253	1	4.27698	1	1.22554	1	27.9085	1
Batch1_csf1_ATTGCATTCGGTACAG-1	3.7516	4	53.2187	4	3.48538	4	2.8393	4	26.8146	4
Batch1_csf1_ATTGCGACAATCGTGA-1	35.0493	3	19.0343	3	3.17533	3	2.96469	3	42.7782	3
Batch1_csf1_ATTGGCGAGCTACGTC-1	51.339	2	13.9635	2	7.00716	2	5.95236	2	51.6573	2
Batch1_csf1_ATTGGGAGTGCAATAG-1	11.2338	2	8.26746	2	7.06178	2	2.52715	2	64.2444	2
Batch1_csf1_ATTGGGAGTTAGCATC-1	10.9517	3	14.9525	3	0.868385	3	6.77296	3	51.4449	3
Batch1_csf1_ATTGGGAGTTGCACGC-1	28.2634	5	23.998	5	2.14726	5	18.3595	5	64.0424	5
Batch1_csf1_ATTTAGCTCGAAATGC-1	5.49837	3	18.9321	3	4.61571	3	2.94244	3	27.6504	3
Batch1_csf1_ATTTCCTGTACTGCCA-1	44.1803	8	40.6708	8	6.44525	8	15.2605	8	41.2841	8
Batch1_csf1_ATTTCCTGTTGTTGTA-1	24.2293	3	7.30067	3	3.04139	3	18.9877	3	36.6882	3
Batch1_csf1_ATTTGGTTCAATCGCC-1	68.6637	1	40.3	1	3.13718	1	0.878036	1	41.5377	1
Batch1_csf1_ATTTGTGGTCCAGCTA-1	3.7264	3	26.8635	3	1.42533	3	6.97417	3	20.6588	3
Batch1_csf1_CAAACTTTCGATTCTG-1	8.99342	2	24.8817	2	7.52993	2	4.35704	2	57.6748	2
Batch1_csf1_CAAAGTCAGACTCAAA-1	7.3815	4	25.476	4	3.15208	4	2.52597	4	28.6018	4
Batch1_csf1_CAAAGTCAGCTAACTT-1	6.04255	7	8.50858	7	6.65786	7	3.41063	7	21.0551	7
Batch1_csf1_CAAATCAAGTCGAAAC-1	52.415	8	59.8467	8	7.27518	8	3.52433	8	32.7792	8
Batch1_csf1_CAAATTGAGGTTAGAC-1	6.35987	7	6.93706	7	5.27272	7	3.01311	7	27.0842	7
Batch1_csf1_CAACCTATCTATTGCG-1	4.21755	7	27.6965	7	5.59048	7	15.4054	7	62.1429	7
Batch1_csf1_CAACCTGGTAACCCAT-1	4.55718	5	9.69642	5	2.88249	5	0.565809	5	56.0094	5
Batch1_csf1_CAACTTAGTTCGGTCA-1	8.20532	3	8.25589	3	0.511392	3	4.10535	3	26.8685	3
Batch1_csf1_CAACTTGTCAAACCGG-1	2.65442	2	17.7633	2	7.97185	2	1.18815	2	34.7671	2
Batch1_csf1_CAACTTGTCATTTGCG-1	19.7895	3	19.0631	3	3.12937	3	2.97095	3	38.1295	3
Batch1_csf1_CAACTTGTCCTGGTTA-1	7.4655	3	26.8311	3	4.15475	3	1.39701	3	24.2262	3
Batch1_csf1_CAACTTGTCGATTACT-1	3.1233	2	23.0909	2	3.83719	2	4.03814	2	65.7706	2
Batch1_csf1_CAAGATTCACGTAGGT-1	38.7414	2	18.3618	2	3.95273	2	2.12629	2	44.9678	2
Batch1_csf1_CAAGATTCATGGATTG-1	77.2878	6	42.1841	6	6.85772	6	7.28261	6	53.9584	6
Batch1_csf1_CAAGGCCAGCTTAAAG-1	28.3374	5	12.8358	5	0.336017	5	7.57575	5	36.1185	5
Batch1_csf1_CAAGGCCAGTTACTCG-1	2.96698	3	19.9414	3	3.56826	3	2.49243	3	34.0915	3
Batch1_csf1_CAAGGTCCACATAAGT-1	51.9908	2	10.7461	2	7.63009	2	3.89797	2	36.412	2
Batch1_csf1_CAAGGTCCATGGCTAA-1	25.5513	7	72.8047	7	7.55403	7	18.5349	7	89.26	7
Batch1_csf1_CAAGGTTAGGCCCATT-1	4.66946	3	34.8996	3	1.94201	3	3.18117	3	37.7111	3
Batch1_csf1_CAAGGTTAGTCCTGAC-1	45.0738	2	16.488	2	5.88239	2	2.43443	2	30.4724	2
Batch1_csf1_CAATCGCTCACATTCG-1	61.4497	6	34.7226	6	2.50906	6	8.41771	6	44.4818	6
Batch1_csf1_CAATGGGTCCATAGGG-1	2.97428	2	22.7884	2	3.92278	2	1.32957	2	50.5558	2
Batch1_csf1_CACAAAGGTTAACGTC-1	2.65258	7	5.79163	7	4.04858	7	1.18735	7	32.2229	7
Batch1_csf1_CACAAGGTCGGTTCCG-1	3.51639	2	50.9537	2	3.80614	2	1.56924	2	42.2699	2
Batch1_csf1_CACAGATAGGTTGCTC-1	5.455	3	15.444	3	3.84339	3	0.962731	3	58.9185	3
Batch1_csf1_CACATAAAGCAAATTG-1	6.90323	7	10.2556	7	4.12909	7	7.62661	7	50.364	7
Batch1_csf1_CACGCATTCGCTTCGG-1	8.78565	3	20.5347	3	2.10967	3	4.02927	3	36.2884	3
Batch1_csf1_CACGTTATCCCTGGTG-1	4.37617	7	9.32903	7	1.91333	7	1.75438	7	23.7492	7
Batch1_csf1_CACGTTATCGAGGCGT-1	18.5086	3	25.8653	3	2.70199	3	2.61075	3	46.7376	3
Batch1_csf1_CACTATGTCAGGTCGA-1	3.26674	7	9.46514	7	1.58563	7	4.58548	7	36.6277	7
Batch1_csf1_CACTTTACAATGAGCC-1	56.5796	2	32.1191	2	4.59207	2	3.39789	2	55.6242	2
Batch1_csf1_CAGAGAGCACCTTTGG-1	4.90223	2	5.75425	2	2.7007	2	3.82189	2	46.9809	2
Batch1_csf1_CAGATAATCATAATGG-1	54.0277	6	33.5533	6	1.08318	6	1.94874	6	81.0605	6
Batch1_csf1_CAGATAATCCTGAGGA-1	1.69494	2	29.1395	2	4.41717	2	3.89058	2	60.8132	2
Batch1_csf1_CAGATAATCGCGGAAC-1	2.963	7	14.9895	7	8.13055	7	2.49066	7	40.0663	7
Batch1_csf1_CAGATTCGTAGACTGA-1	5.19585	7	14.1154	7	3.71579	7	22.2048	7	84.0581	7
Batch1_csf1_CAGATTCGTGGTGCAG-1	40.5572	5	37.3636	5	2.70146	5	7.43655	5	34.2144	5
Batch1_csf1_CAGATTCGTTTGTTGA-1	5.20173	2	8.78909	2	4.27854	2	1.31161	2	30.5182	2
Batch1_csf1_CAGCAATAGCGATGGC-1	25.1327	2	23.5064	2	4.39836	2	1.90667	2	43.9977	2
Batch1_csf1_CAGCCAGCACATAAAC-1	2.44957	1	10.0221	1	2.99835	1	4.86988	1	44.1661	1
Batch1_csf1_CAGCTAGAGCACGGTA-1	7.70167	7	11.8762	7	5.74298	7	3.6063	7	20.4886	7
Batch1_csf1_CAGCTGGCAAGCCTAA-1	29.7964	2	16.5631	2	4.87128	2	1.2847	2	44.932	2
Batch1_csf1_CAGCTGGCATCATGCT-1	42.3574	6	22.1738	6	7.27239	6	1.61642	6	35.5733	6
Batch1_csf1_CAGGATAGTTTGAGCT-1	4.43474	2	45.2728	2	4.82304	2	2.78427	2	43.4539	2
Batch1_csf1_CAGGATCCAACTAAAC-1	33.5803	2	15.6974	2	6.04359	2	5.25545	2	39.1445	2
Batch1_csf1_CAGGATTAGCACTAGG-1	7.81986	7	8.24991	7	7.38473	7	3.09286	7	48.4889	7
Batch1_csf1_CAGGCGAGTAAATAGC-1	4.01565	3	37.2694	3	1.33693	3	0.787257	3	53.8296	3
Batch1_csf1_CAGGCGAGTCTTTATC-1	7.57224	2	6.9709	2	3.88188	2	6.7563	2	26.5721	2
Batch1_csf1_CAGGCGAGTGTGATGA-1	5.07273	3	32.318	3	3.83994	3	3.89727	3	36.4113	3
Batch1_csf1_CAGGCGAGTTAACGTC-1	6.65182	3	37.7197	3	4.29914	3	1.03729	3	48.3466	3
Batch1_csf1_CAGGCGAGTTACTTCT-1	2.63143	2	8.17563	2	6.10877	2	3.28288	2	25.1661	2
Batch1_csf1_CAGGGCAGTAGCTTTA-1	6.79121	5	10.0282	5	0.68128	5	2.265	5	40.4908	5
Batch1_csf1_CAGGGCAGTCTCACTC-1	29.9933	11	37.5019	11	5.71674	11	10.7443	11	56.5082	11
Batch1_csf1_CAGGGCAGTGCTGATT-1	52.4066	2	42.2822	2	6.54893	2	2.67578	2	44.2492	2
Batch1_csf1_CAGGTATAGGCGATAT-1	41.0889	2	19.1424	2	5.25659	2	2.94018	2	41.4925	2
Batch1_csf1_CAGGTCAAGCAACATA-1	2.92383	7	6.34219	7	5.64225	7	0.846423	7	31.4471	7
Batch1_csf1_CAGTGAAGTTCGATGT-1	17.7123	3	13.9243	3	6.43345	3	8.87467	3	33.844	3
Batch1_csf1_CATAATCTCAGTCTAT-1	32.0685	2	8.8155	2	5.22535	2	2.12513	2	39.3788	2
Batch1_csf1_CATAATGAGCCTGCCA-1	58.1068	2	26.2521	2	5.60471	2	4.39753	2	35.6529	2
Batch1_csf1_CATACCGGTACAAAGT-1	11.3081	7	9.53499	7	4.39574	7	3.85534	7	12.5386	7
Batch1_csf1_CATACTTAGTCAATGA-1	8.48531	2	7.385	2	5.37618	2	6.16909	2	57.7876	2
Batch1_csf1_CATACTTAGTTACCCA-1	9.29887	4	46.5517	4	5.2887	4	4.00814	4	50.5939	4
Batch1_csf1_CATAGGTAGGATCCCT-1	7.19267	2	18.1684	2	5.62071	2	4.40302	2	32.3172	2
Batch1_csf1_CATCAAGCATAACCGA-1	49.293	2	37.7576	2	2.85305	2	12.284	2	43.95	2
Batch1_csf1_CATCCTGCACCTTCTC-1	6.56678	7	13.4978	7	4.26408	7	1.80745	7	51.1093	7
Batch1_csf1_CATCCTGCAGCCTATT-1	76.9218	1	19.2058	1	5.46987	1	1.0415	1	32.5565	1
Batch1_csf1_CATCCTTTCCTAATCG-1	4.02483	7	8.57695	7	2.83666	7	1.79401	7	16.3237	7
Batch1_csf1_CATCGGTTCACAAAGC-1	7.40193	3	27.989	3	2.54764	3	3.31368	3	49.7825	3
Batch1_csf1_CATCTTGAGGTTATGA-1	4.34346	2	62.4762	2	7.84547	2	5.09149	2	61.299	2
Batch1_csf1_CATGAGGTCACACAAA-1	4.18889	9	17.818	9	7.10174	9	1.6716	9	16.9123	9
Batch1_csf1_CATGAGGTCATTGTAC-1	5.54329	3	45.3183	3	3.78213	3	2.65209	3	44.1508	3
Batch1_csf1_CATGCTGGTCACAGGG-1	18.4677	3	37.2912	3	4.10148	3	2.2343	3	61.515	3
Batch1_csf1_CATGGTTGTTCCTTTG-1	4.6982	2	27.6326	2	3.93386	2	1.50973	2	45.281	2
Batch1_csf1_CATGTTGTCAGCACAG-1	1.54431	5	13.8667	5	3.61332	5	7.17556	5	44.8661	5
Batch1_csf1_CATTATGGTAAATAGC-1	9.64792	11	15.7063	11	2.36408	11	7.65817	11	35.8664	11
Batch1_csf1_CATTCCTTCAGGTTAA-1	3.44264	2	62.1865	2	2.8902	2	3.34837	2	24.3741	2
Batch1_csf1_CATTCCTTCCTTTGAG-1	19.9084	3	40.6514	3	4.94497	3	5.49354	3	67.7002	3
Batch1_csf1_CATTGACGTTCGAATC-1	3.81685	7	3.55124	7	2.81009	7	2.5111	7	46.9873	7
Batch1_csf1_CATTGTCCATTCGGTT-1	28.4319	2	20.2018	2	2.56869	2	1.38307	2	36.5474	2
Batch1_csf1_CATTGTGTCAGGTTAA-1	83.0045	7	7.55375	7	5.54965	7	8.36865	7	93.6946	7
Batch1_csf1_CATTTAGGTGGTTCGC-1	18.8114	2	26.3188	2	4.37782	2	1.84665	2	42.3269	2
Batch1_csf1_CATTTAGGTTAAGCTC-1	39.9861	5	17.771	5	4.8293	5	21.5141	5	72.3251	5
Batch1_csf1_CATTTCGAGCGTGCTT-1	54.0897	2	23.1717	2	7.09885	2	2.2208	2	42.7232	2
Batch1_csf1_CATTTCTGTCGTAATC-1	5.34585	3	24.3046	3	1.46697	3	7.49517	3	51.0594	3
Batch1_csf1_CATTTCTGTTCCGGGT-1	5.58426	7	9.56549	7	4.31597	7	4.8323	7	23.091	7
Batch1_csf1_CCAAACTGTGCTTCGA-1	3.63264	2	10.2078	2	3.47375	2	3.43237	2	21.9583	2
Batch1_csf1_CCAACCGTCTATGCAT-1	25.5669	3	31.441	3	3.80839	3	1.68599	3	31.4026	3
Batch1_csf1_CCAACTGGTAAGAATC-1	30.5341	3	22.5462	3	1.90509	3	2.44289	3	40.0157	3
Batch1_csf1_CCAAGCTTCCGGACAA-1	2.37718	7	7.65956	7	0.943448	7	4.19222	7	12.1059	7
Batch1_csf1_CCAAGTGAGGTTGCTC-1	7.74234	5	41.3099	5	4.48409	5	4.41012	5	51.212	5
Batch1_csf1_CCAATACGTCCAATAC-1	3.86342	2	12.2135	2	6.08744	2	4.87925	2	35.0693	2
Batch1_csf1_CCAATACGTTAGCATC-1	26.5007	4	26.7578	4	6.14925	4	2.39816	4	35.2584	4
Batch1_csf1_CCACATTCACACTAAG-1	6.45084	3	23.587	3	4.958	3	7.3101	3	38.988	3
Batch1_csf1_CCACATTCACTAGCGG-1	5.66362	6	41.9548	6	3.72254	6	7.24863	6	76.1653	6
Batch1_csf1_CCACTAATCATCCAGC-1	8.90438	2	10.4512	2	4.80832	2	19.1364	2	75.6383	2
Batch1_csf1_CCAGAAAGTGCGTACC-1	62.5315	2	25.4115	2	6.88694	2	6.25112	2	55.6996	2
Batch1_csf1_CCAGCACGTAATCCTA-1	5.01414	3	5.98139	3	1.32949	3	3.04043	3	38.5878	3
Batch1_csf1_CCATAACGTAACCTTA-1	35.1075	5	30.2605	5	2.7651	5	3.59872	5	82.7487	5
Batch1_csf1_CCATAACGTATTGTCA-1	12.2054	2	28.9289	2	7.57655	2	4.27157	2	37.7839	2
Batch1_csf1_CCATCACAGCCCTTGG-1	71.5699	6	22.6559	6	5.45737	6	7.13606	6	43.5002	6
Batch1_csf1_CCATCACAGGCGATAT-1	5.16921	1	19.8078	1	4.72247	1	3.4021	1	47.6206	1
Batch1_csf1_CCATCATCATGAGTCA-1	11.4802	2	17.6366	2	4.43052	2	1.9904	2	26.9953	2
Batch1_csf1_CCATCCCTCAACCTAT-1	49.6112	2	9.73144	2	2.49156	2	1.45501	2	28.2569	2
Batch1_csf1_CCATGGTTCCGCACCA-1	53.5417	3	13.5464	3	4.8162	3	2.58738	3	30.6344	3
Batch1_csf1_CCATTAAGTAACGTGA-1	85.8121	8	28.7283	8	7.85029	8	8.74464	8	59.1548	8
Batch1_csf1_CCATTAGTCTCAAACT-1	37.3352	6	17.7035	6	1.09076	6	4.30176	6	48.4926	6
Batch1_csf1_CCATTCGCATAATGAC-1	7.68317	2	11.8386	2	4.97922	2	2.65933	2	44.5852	2
Batch1_csf1_CCCACCTTCCTTTGGA-1	7.44985	3	30.0544	3	3.01355	3	8.99307	3	53.6583	3
Batch1_csf1_CCCACTTGTGGACCCT-1	28.5505	9	24.1857	9	3.89972	9	1.88659	9	28.3041	9
Batch1_csf1_CCCATCCTCAAGGGTT-1	5.10395	7	6.16369	7	5.48194	7	2.43447	7	27.4657	7
Batch1_csf1_CCCATCCTCACCAGCT-1	9.32425	3	23.0047	3	2.08676	3	9.24587	3	50.6057	3
Batch1_csf1_CCCATTCGTCCTTCTA-1	3.62705	7	12.4121	7	0.935102	7	1.15731	7	23.2365	7
Batch1_csf1_CCCTAAGGTACCGTTG-1	6.07251	5	8.56941	5	3.63185	5	5.63241	5	35.9098	5
Batch1_csf1_CCCTAAGGTGTGGCTC-1	18.9182	3	13.8946	3	3.0442	3	4.85839	3	57.8727	3
Batch1_csf1_CCCTGACCAACAGATT-1	3.58543	7	18.0096	7	4.0149	7	2.4075	7	28.8559	7
Batch1_csf1_CCCTGAGTCCAATACT-1	5.53274	3	9.46094	3	0.28017	3	6.30919	3	33.3837	3
Batch1_csf1_CCCTGAGTCGATATAG-1	7.36335	5	22.8908	5	0.876179	5	8.26989	5	97.5181	5
Batch1_csf1_CCCTGAGTCTGTGATT-1	4.41384	3	9.40549	3	7.01439	3	10.6765	3	57.0365	3
Batch1_csf1_CCCTGATAGAATGGCT-1	43.4878	8	40.329	8	6.23932	8	7.17105	8	40.0464	8
Batch1_csf1_CCCTGTTGTAACCTTA-1	61.494	2	18.3912	2	3.95415	2	2.82463	2	29.5661	2
Batch1_csf1_CCCTGTTGTGCCCTTT-1	2.22343	3	13.4883	3	3.25152	3	3.64031	3	32.0219	3
Batch1_csf1_CCCTGTTGTGCGGCAA-1	3.82193	3	32.3709	3	2.15665	3	3.3443	3	35.0499	3
Batch1_csf1_CCCTGTTGTTGCACTG-1	3.77372	2	10.4942	2	3.40308	2	1.683	2	46.4554	2
Batch1_csf1_CCGATTGGTTCACCTC-1	5.0656	3	42.628	3	3.1281	3	1.67216	3	38.6119	3
Batch1_csf1_CCGCATTAGGACAACT-1	3.83897	7	8.19968	7	1.82894	7	1.251	7	10.8908	7
Batch1_csf1_CCGCTAAGTTTAGTTG-1	5.76813	3	22.4789	3	1.50824	3	7.01844	3	51.7049	3
Batch1_csf1_CCGCTATAGGTTAGTA-1	39.2479	2	33.4715	2	2.61347	2	1.73194	2	21.6305	2
Batch1_csf1_CCGCTTACAGGAGCAA-1	15.6981	2	18.6087	2	7.26335	2	2.53838	2	34.9622	2
Batch1_csf1_CCGGCTATCGTTGCAC-1	24.7782	4	59.3398	4	6.272	4	21.188	4	80.3676	4
Batch1_csf1_CCGGTACGTATCCGCA-1	6.1348	2	8.25603	2	1.5441	2	1.26326	2	17.8235	2
Batch1_csf1_CCGTACGTCAGGCCTT-1	2.35349	7	5.18457	7	4.40688	7	6.21842	7	41.7253	7
Batch1_csf1_CCGTCAAGTAAACTGG-1	4.8367	2	14.189	2	3.32792	2	1.15024	2	32.1836	2
Batch1_csf1_CCGTCAAGTCAAAGGC-1	7.65498	5	19.1068	5	4.02051	5	9.17413	5	65.0551	5
Batch1_csf1_CCTAACCAGCAAGACT-1	1.88644	2	14.5611	2	5.76329	2	1.26936	2	43.9024	2
Batch1_csf1_CCTAAGCTCAGCTACC-1	5.30979	5	9.00842	5	5.18056	5	4.25009	5	62.0558	5
Batch1_csf1_CCTAAGGAGTTAGTTC-1	5.46065	5	18.8556	5	1.37313	5	4.77763	5	76.0702	5
Batch1_csf1_CCTATGGGTTTACCGG-1	63.984	3	37.3788	3	3.66776	3	3.76285	3	45.3119	3
Batch1_csf1_CCTATTTGTACAGCAA-1	6.83868	3	40.1371	3	0.955455	3	2.28599	3	41.1609	3
Batch1_csf1_CCTCAAGGTACGGGCA-1	7.44591	5	27.9232	5	4.93561	5	4.03104	5	75.2911	5
Batch1_csf1_CCTCAAGGTATTGTCA-1	35.2511	2	12.3737	2	8.24893	2	0.754842	2	65.3556	2
Batch1_csf1_CCTCAAGGTTAATCCA-1	30.754	2	30.4539	2	8.40317	2	3.94098	2	51.6034	2
Batch1_csf1_CCTCAAGGTTATGAGG-1	21.3851	3	30.6945	3	3.84923	3	1.5141	3	53.7439	3
Batch1_csf1_CCTCAATCAAACACGC-1	3.41275	3	9.7615	3	0.775162	3	10.7403	3	30.7426	3
Batch1_csf1_CCTCGATAGCCCTTGG-1	2.89737	5	8.71541	5	4.89449	5	5.8132	5	67.2092	5
Batch1_csf1_CCTCGATAGGAACCTG-1	2.74704	7	12.6641	7	4.47054	7	2.03686	7	21.5436	7
Batch1_csf1_CCTGATTCAAATAACC-1	71.9319	2	31.6966	2	8.33775	2	4.47078	2	46.3929	2
Batch1_csf1_CCTTAATAGCTTACAT-1	6.93702	5	16.0061	5	2.75313	5	1.5841	5	47.4788	5
Batch1_csf1_CCTTATGAGTACCAGG-1	3.39098	7	9.71732	7	4.43094	7	4.15647	7	27.7257	7
Batch1_csf1_CCTTATTGTGCGCAAG-1	8.49112	3	9.61239	3	5.67631	3	4.35991	3	50.6707	3
Batch1_csf1_CCTTCCATCACAATGA-1	14.8749	2	12.5406	2	4.29658	2	1.64615	2	16.1671	2
Batch1_csf1_CCTTCCATCGATATAG-1	18.2983	2	13.2267	2	4.34192	2	1.77239	2	21.6734	2
Batch1_csf1_CCTTCCTCAAGTTTCC-1	25.8701	2	30.0967	2	1.75982	2	11.0532	2	59.5644	2
Batch1_csf1_CCTTCCTCACGAACGT-1	4.43876	4	52.8648	4	1.04634	4	4.94398	4	56.6883	4
Batch1_csf1_CCTTCCTCATGAGTCA-1	27.942	2	5.69583	2	4.16199	2	2.97823	2	36.318	2
Batch1_csf1_CCTTGAGGTATTACCA-1	4.00643	5	14.2606	5	4.34674	5	6.2396	5	49.0436	5
Batch1_csf1_CGAAATGGTACTTAGC-1	5.06661	4	44.9465	4	5.00561	4	2.75156	4	44.3295	4
Batch1_csf1_CGAACCAAGACTAACA-1	33.2481	2	31.7736	2	5.25721	2	11.3953	2	49.5663	2
Batch1_csf1_CGAAGGTGTTTCCAAA-1	6.0115	2	15.771	2	1.70507	2	4.91352	2	52.1503	2
Batch1_csf1_CGAATATCATTGCGCC-1	4.64139	4	51.2701	4	2.83883	4	5.2232	4	63.2155	4
Batch1_csf1_CGACACCGTCATGAAG-1	29.713	2	24.9614	2	5.24525	2	1.2478	2	43.7455	2
Batch1_csf1_CGACATTGTCATGATC-1	6.2087	5	10.833	5	0.965738	5	1.29593	5	25.7792	5
Batch1_csf1_CGACTCCCATATTTCG-1	10.3257	2	18.6257	2	5.9213	2	2.20586	2	25.0197	2
Batch1_csf1_CGACTTATCGACTCAC-1	12.1579	2	31.8096	2	3.0116	2	4.23364	2	39.1639	2
Batch1_csf1_CGAGAGGAGTTGACGG-1	25.1496	3	40.0218	3	2.35162	3	7.27571	3	50.3269	3
Batch1_csf1_CGAGCTTTCAGCACGA-1	78.0632	2	21.2949	2	4.0382	2	6.01404	2	60.4419	2
Batch1_csf1_CGATAAATCCAGATAA-1	4.02416	3	13.2181	3	2.10068	3	1.33287	3	38.4711	3
Batch1_csf1_CGATAGCCAATTGAAC-1	4.89523	3	26.9488	3	2.0424	3	2.34219	3	33.9324	3
Batch1_csf1_CGATAGGTCGATTACT-1	52.6384	5	33.5	5	7.62484	5	2.27113	5	47.5689	5
Batch1_csf1_CGATGAAGTGCTTCGA-1	6.42649	5	11.326	5	3.52043	5	1.35841	5	64.7511	5
Batch1_csf1_CGATTCATCACTTGAT-1	7.0143	3	53.8897	3	1.88758	3	9.63626	3	44.8397	3
Batch1_csf1_CGATTCATCTGGAAAC-1	3.15064	3	48.7831	3	2.44738	3	0.946675	3	57.1472	3
Batch1_csf1_CGATTGTGTAGGAGGA-1	8.75726	9	15.4422	9	3.01956	9	7.66757	9	49.5144	9
Batch1_csf1_CGATTTAGTGTGGCTC-1	2.2604	3	47.4612	3	4.76917	3	7.1338	3	43.4978	3
Batch1_csf1_CGATTTAGTGTTCCAG-1	29.3815	2	10.0389	2	5.06801	2	2.60093	2	42.3929	2
Batch1_csf1_CGATTTAGTTGCGGCT-1	77.3418	2	46.8325	2	4.16534	2	9.35115	2	51.8809	2
Batch1_csf1_CGCAACTTCCTGAGGA-1	47.1959	2	20.6727	2	1.45512	2	5.21055	2	56.2118	2
Batch1_csf1_CGCAATCTCAACCAAA-1	37.5037	3	10.72	3	1.43917	3	2.74929	3	43.1553	3
Batch1_csf1_CGCAGCACAATAAGGA-1	60.0715	6	29.0602	6	3.89038	6	4.76263	6	77.5403	6
Batch1_csf1_CGCAGCACACCTACTG-1	48.0615	6	12.0511	6	5.15844	6	1.90336	6	44.164	6
Batch1_csf1_CGCAGGTAGCAAAGCT-1	2.99096	7	11.121	7	5.73496	7	3.14869	7	6.24929	7
Batch1_csf1_CGCATAACAATAACCG-1	5.67036	7	20.8249	7	5.17902	7	3.33055	7	26.6511	7
Batch1_csf1_CGCATAACACAAGCGT-1	48.5578	1	13.0584	1	2.49121	1	3.41988	1	45.5203	1
Batch1_csf1_CGCATGAAGCCATCGT-1	13.3044	3	29.0364	3	4.86252	3	3.1305	3	45.8549	3
Batch1_csf1_CGCATTATCGATGAAC-1	30.6845	2	7.44825	2	5.19478	2	3.12445	2	39.7433	2
Batch1_csf1_CGCTACGTCGTGATGG-1	5.65788	3	22.2551	3	0.292412	3	4.6399	3	32.5681	3
Batch1_csf1_CGCTACTAGACAACTA-1	5.02839	2	16.3349	2	5.72644	2	3.04673	2	37.1449	2
Batch1_csf1_CGCTACTAGGCCTCTG-1	7.77173	5	10.1904	5	4.58827	5	6.14676	5	62.2401	5
Batch1_csf1_CGCTACTAGGGAGGAT-1	4.98578	7	16.2484	7	6.63236	7	2.02389	7	42.5146	7
Batch1_csf1_CGGAACCAGTTAGGGT-1	5.64657	7	25.3548	7	5.97937	7	2.69776	7	43.6315	7
Batch1_csf1_CGGAACGGTAGACTGA-1	34.2931	2	21.7867	2	3.69943	2	6.86771	2	38.066	2
Batch1_csf1_CGGAACGGTGCATTAC-1	31.1377	3	12.0701	3	2.04539	3	7.27649	3	33.4745	3
Batch1_csf1_CGGCTAAAGCCAAACG-1	8.28946	7	13.1283	7	1.46626	7	0.458345	7	32.813	7
Batch1_csf1_CGGGTTAAGCATCTAT-1	4.02665	3	8.58062	3	0.167304	3	5.76449	3	10.9787	3
Batch1_csf1_CGGTATTGTTAGTGCT-1	2.95339	3	28.6946	3	3.56693	3	1.32033	3	43.2302	3
Batch1_csf1_CGGTGTGCACCTCGAC-1	4.66736	7	9.92006	7	3.08916	7	3.45663	7	28.3004	7
Batch1_csf1_CGGTTATGTCGAAGTA-1	3.26316	7	9.45788	7	6.67651	7	2.26504	7	40.8704	7
Batch1_csf1_CGTAAACAGAGGTTTA-1	11.121	7	11.3709	7	3.0138	7	1.81209	7	15.8972	7
Batch1_csf1_CGTAAAGGTCTGTGAT-1	4.9379	2	27.0354	2	6.76952	2	1.6157	2	43.0974	2
Batch1_csf1_CGTAACGAGACATAGC-1	46.2375	6	37.3313	6	1.9779	6	1.14512	6	27.8233	6
Batch1_csf1_CGTAGCGCAACCGTAA-1	3.24916	5	11.6451	5	2.02492	5	0.990254	5	44.5405	5
Batch1_csf1_CGTAGCGCAGGTTTCT-1	3.05914	4	41.9167	4	3.05795	4	1.78781	4	25.3664	4
Batch1_csf1_CGTCATTCATAGCCGG-1	41.4883	2	17.2049	2	5.42001	2	2.92416	2	47.7554	2
Batch1_csf1_CGTCCATAGGAACCAT-1	2.90219	7	10.9408	7	2.66947	7	4.1884	7	22.8971	7
Batch1_csf1_CGTGAACCACGTGCTC-1	4.52233	2	32.0944	2	4.26663	2	0.550398	2	58.8196	2
Batch1_csf1_CGTGAGGGTGATTAGG-1	50.0035	3	37.0465	3	4.49071	3	3.31257	3	41.8869	3
Batch1_csf1_CGTGCTTAGTAGCCTC-1	5.57606	2	24.7719	2	5.88903	2	1.4771	2	38.1357	2
Batch1_csf1_CGTGTCCCAACGACTA-1	3.54183	5	10.0235	5	3.54617	5	3.08018	5	54.6698	5
Batch1_csf1_CGTGTTTCACAACAAT-1	5.86562	3	10.1366	3	4.07944	3	2.7712	3	40.3635	3
Batch1_csf1_CGTGTTTCACTTTGTA-1	32.9961	2	12.9138	2	0.820284	2	3.22711	2	42.4374	2
Batch1_csf1_CGTTATAGTCGTAAAG-1	7.23142	3	27.4879	3	2.72598	3	1.29353	3	42.5966	3
Batch1_csf1_CGTTATTAGCATCCCG-1	20.8321	10	16.202	10	3.61753	10	-0.98791	10	60.325	10
Batch1_csf1_CGTTGTCAGTCTGTGC-1	28.3854	2	11.639	2	5.43954	2	1.42657	2	32.9048	2
Batch1_csf1_CGTTTGGGTCCACAAT-1	9.62121	3	28.4724	3	1.59648	3	3.00764	3	38.1684	3
Batch1_csf1_CGTTTGGGTCGTAATC-1	1.20592	3	16.3669	3	5.01924	3	2.92904	3	39.907	3
Batch1_csf1_CGTTTGTCAGCCATTT-1	37.5023	2	27.2881	2	4.31944	2	1.03571	2	41.5599	2
Batch1_csf1_CTAACCATCATGCGGA-1	2.57267	2	20.5966	2	6.54357	2	4.27862	2	23.9667	2
Batch1_csf1_CTAACCGGTCGAAGGT-1	71.0439	2	6.63746	2	2.68582	2	2.17933	2	22.9754	2
Batch1_csf1_CTAAGATCAATATGGT-1	2.87217	2	21.2044	2	4.24475	2	2.45051	2	14.1147	2
Batch1_csf1_CTAAGATCACCTTACG-1	59.4926	2	12.9079	2	6.2889	2	1.70293	2	25.2765	2
Batch1_csf1_CTAAGTAAGACTAATG-1	7.10015	2	16.3372	2	7.32824	2	7.47776	2	49.5228	2
Batch1_csf1_CTAATCTAGCGCCTTG-1	16.0606	2	15.9442	2	1.78927	2	1.95324	2	14.3775	2
Batch1_csf1_CTAATCTAGGTGAGCC-1	2.82238	7	10.7788	7	6.13903	7	4.61396	7	41.9449	7
Batch1_csf1_CTAATGCGTAACGGGT-1	9.8359	7	43.5262	7	6.77966	7	1.98931	7	54.6545	7
Batch1_csf1_CTAATGCGTTCGGTAT-1	3.98699	2	45.3826	2	3.11427	2	1.58232	2	29.9494	2
Batch1_csf1_CTACATCCACACAAAT-1	10.1865	3	13.3993	3	0.793578	3	13.3124	3	71.0459	3
Batch1_csf1_CTACCAGGTGAACGGT-1	9.05021	4	57.411	4	5.5103	4	4.14623	4	58.3985	4
Batch1_csf1_CTACCAGGTTCCAGCA-1	46.9495	2	18.0669	2	1.82575	2	1.33877	2	42.804	2
Batch1_csf1_CTACCTAAGAGGAAAT-1	5.19674	3	35.1614	3	3.04519	3	4.20011	3	18.8729	3
Batch1_csf1_CTACCTAAGGCACTAG-1	12.2392	5	20.6327	5	4.60046	5	4.51145	5	79.2131	5
Batch1_csf1_CTACTGATCACGTTAT-1	1.99364	2	49.2153	2	3.92262	2	1.31676	2	65.2416	2
Batch1_csf1_CTACTGATCCATTAGT-1	13.7129	2	21.8834	2	4.49868	2	1.94019	2	37.0363	2
Batch1_csf1_CTAGCTGGTTAGTGAG-1	57.3377	2	9.96935	2	5.43541	2	2.73477	2	45.2328	2
Batch1_csf1_CTAGCTGGTTCGAATC-1	12.8779	3	29.2545	3	2.24984	3	2.94195	3	28.6891	3
Batch1_csf1_CTAGGCGCAACCTTGT-1	1.91975	7	8.94674	7	5.80582	7	5.381	7	39.5778	7
Batch1_csf1_CTAGGTACATTGAACG-1	3.5784	3	19.6387	3	2.48923	3	4.72327	3	52.1821	3
Batch1_csf1_CTAGGTTGTTTGACTA-1	5.77463	2	13.6468	2	3.131	2	1.81557	2	54.4704	2
Batch1_csf1_CTATAGGCACCTAAGA-1	2.6678	2	58.1276	2	6.54341	2	4.3207	2	44.2683	2
Batch1_csf1_CTATATCAGTAACGTA-1	55.1466	2	12.4923	2	2.68523	2	4.76226	2	41.7072	2
Batch1_csf1_CTATATCAGTAAGTGC-1	18.5134	7	13.6633	7	3.02607	7	5.60607	7	27.6547	7
Batch1_csf1_CTATGTTAGGCGATAT-1	42.4124	3	71.3121	3	1.28405	3	14.0288	3	75.4607	3
Batch1_csf1_CTATTGAGTAGACTGA-1	5.30295	7	6.56759	7	5.14309	7	3.73762	7	20.335	7
Batch1_csf1_CTATTGGTCAAACCGG-1	2.80817	2	6.10746	2	1.4406	2	3.89881	2	30.4594	2
Batch1_csf1_CTATTGGTCGATGAAC-1	5.75738	3	61.6821	3	0.782647	3	2.72335	3	35.1581	3
Batch1_csf1_CTCAAATTCAGGTAAC-1	5.61998	3	19.179	3	2.53137	3	4.62314	3	36.6676	3
Batch1_csf1_CTCAAGCTCCCTGGAT-1	56.0499	6	14.1928	6	0.635157	6	13.5035	6	34.3413	6
Batch1_csf1_CTCAAGCTCTGTCAGC-1	70.4433	6	16.494	6	6.4537	6	5.26278	6	52.7954	6
Batch1_csf1_CTCAATAGTTCACCTC-1	10.7412	2	20.9246	2	3.12191	2	1.22347	2	42.5224	2
Batch1_csf1_CTCACCCTCTATCACG-1	9.50538	5	7.02853	5	3.12618	5	6.308	5	61.2359	5
Batch1_csf1_CTCATGATCTCAGCAC-1	7.15249	2	60.6124	2	4.15345	2	6.71506	2	67.6662	2
Batch1_csf1_CTCATTACAATGTTCC-1	31.7687	1	13.9025	1	5.97216	1	6.50865	1	37.4245	1
Batch1_csf1_CTCATTACAGCACCTC-1	41.9988	2	24.9144	2	7.20561	2	4.36419	2	54.7028	2
Batch1_csf1_CTCCATCGTGTAATGG-1	60.9499	3	43.9708	3	6.71397	3	6.70718	3	43.467	3
Batch1_csf1_CTCCATCGTTTCCTGC-1	5.65907	2	15.8581	2	5.1964	2	1.05296	2	40.2668	2
Batch1_csf1_CTCCTAAAGTAACGTA-1	4.87802	3	14.2728	3	2.52125	3	1.58923	3	54.6296	3
Batch1_csf1_CTCGACTAGTCATTCG-1	2.8444	2	27.3897	2	4.57797	2	2.43823	2	41.9552	2
Batch1_csf1_CTCGATCAGGTTTCGC-1	41.6365	7	4.36674	7	2.05184	7	2.04309	7	63.3029	7
Batch1_csf1_CTCTAACCAACAAGTT-1	5.71122	3	12.0388	3	5.69302	3	5.30914	3	42.2356	3
Batch1_csf1_CTCTAAGTCATTTGCG-1	15.698	2	11.283	2	3.1075	2	3.47713	2	30.5824	2
Batch1_csf1_CTCTAAGTCCTGCCAG-1	5.53557	3	30.3717	3	5.95053	3	2.26695	3	53.7315	3
Batch1_csf1_CTCTAAGTCCTTGTTC-1	70.8077	6	21.0779	6	1.17894	6	3.67877	6	12.6443	6
Batch1_csf1_CTCTCAGCATACTGAG-1	5.66915	6	39.6504	6	4.35694	6	10.1358	6	64.9311	6
Batch1_csf1_CTGAATGCACTAAGCA-1	5.06355	3	12.7624	3	2.20743	3	6.56261	3	43.1562	3
Batch1_csf1_CTGAATGCATATCGCT-1	13.5922	3	28.6265	3	2.50145	3	8.2029	3	61.147	3
Batch1_csf1_CTGAGTCTCAAGGTCG-1	56.0492	3	46.9251	3	5.16308	3	8.25856	3	40.8593	3
Batch1_csf1_CTGATTTAGCAGGTTG-1	7.24918	4	8.74211	4	2.2893	4	2.46747	4	35.6852	4
Batch1_csf1_CTGATTTAGGTAGACT-1	37.9155	2	24.6954	2	6.64479	2	1.99759	2	63.0606	2
Batch1_csf1_CTGCAAACAACTAAAC-1	4.52245	7	13.5512	7	3.42026	7	1.43202	7	24.9895	7
Batch1_csf1_CTGCAAACATCATCAC-1	3.7629	7	8.04529	7	2.92151	7	7.92047	7	10.8552	7
Batch1_csf1_CTGGTCAGTACCTCAG-1	5.61826	7	9.63451	7	3.44614	7	2.30351	7	37.4212	7
Batch1_csf1_CTGGTGAAGGTGCACA-1	9.19966	2	16.7326	2	4.25296	2	3.13334	2	44.4033	2
Batch1_csf1_CTGGTTATCACTTCGA-1	3.34564	7	9.62528	7	8.92075	7	1.91448	7	37.4191	7
Batch1_csf1_CTGTGGCGTCAAACTC-1	13.5806	5	40.5708	5	4.55793	5	9.88194	5	72.6133	5
Batch1_csf1_CTGTGGCGTGTTCCAG-1	7.36827	4	28.8494	4	3.75854	4	1.77476	4	58.5028	4
Batch1_csf1_CTGTGGCGTTTACTGA-1	10.7677	2	6.0112	2	1.63186	2	5.00744	2	61.3123	2
Batch1_csf1_CTGTGTGGTGCGCATC-1	4.82755	7	8.02961	7	3.71257	7	1.14619	7	22.7366	7
Batch1_csf1_CTGTTAAGTGTCCAAT-1	1.99244	3	64.8063	3	0.6363	3	6.35194	3	66.7854	3
Batch1_csf1_CTTAAGCGTCTCAGCA-1	26.607	3	19.9494	3	5.66144	3	0.867225	3	46.6141	3
Batch1_csf1_CTTAATGGTTAGGTGA-1	4.69384	7	9.9738	7	3.69951	7	1.50781	7	32.9908	7
Batch1_csf1_CTTACCTTCGCCTATA-1	7.95723	2	10.5669	2	5.40342	2	13.4697	2	68.3536	2
Batch1_csf1_CTTACCTTCGGTAATA-1	28.4634	3	75.5261	3	8.56773	3	3.58608	3	92.0022	3
Batch1_csf1_CTTACTGAGCCCGTTG-1	2.62089	7	24.6196	7	2.80985	7	1.17334	7	68.7784	7
Batch1_csf1_CTTAGAGCATTACTTG-1	5.99352	4	35.0804	4	6.46809	4	1.66167	4	25.6784	4
Batch1_csf1_CTTAGCTCATTGCCCA-1	30.7521	2	22.9887	2	5.35879	2	3.18494	2	30.5834	2
Batch1_csf1_CTTATGTAGGGCGGAA-1	4.54364	2	18.538	2	4.59295	2	3.40192	2	32.0463	2
Batch1_csf1_CTTCAACCACTATGGA-1	38.938	9	26.7707	9	6.96071	9	1.18102	9	47.471	9
Batch1_csf1_CTTGAGGAGAGGTTTA-1	7.04179	7	10.5368	7	1.43034	7	4.1004	7	22.8039	7
Batch1_csf1_CTTGATTAGCGAGGGA-1	2.38869	7	9.89854	7	7.14035	7	2.88242	7	26.1764	7
Batch1_csf1_CTTGCGCCAACAGATT-1	3.29066	5	11.7293	5	2.02897	5	2.96912	5	58.2787	5
Batch1_csf1_CTTGCGCCAGTTGCCC-1	4.17475	2	10.9584	2	7.3421	2	3.23885	2	72.1794	2
Batch1_csf1_CTTGCGCCATGCCTCA-1	3.11728	2	43.8762	2	3.15936	2	6.55609	2	29.638	2
Batch1_csf1_CTTTAACAGGAGGCCT-1	11.3233	7	9.56579	7	8.32105	7	2.64686	7	19.0544	7
Batch1_csf1_CTTTAGGTCCTGTTCT-1	8.71594	5	7.85307	5	2.10289	5	18.2988	5	85.4624	5
Batch1_csf1_CTTTAGGTCTATGGCC-1	7.51308	3	53.7176	3	3.30099	3	4.76961	3	27.6243	3
Batch1_csf1_CTTTCATGTGCATTAC-1	55.1763	3	18.2406	3	3.97878	3	6.60422	3	55.916	3
Batch1_csf1_CTTTCGTTCACCACAC-1	2.2687	2	39.6676	2	7.28004	2	1.01764	2	52.8497	2
Batch1_csf1_CTTTCGTTCTAGCCTA-1	43.7101	6	16.2404	6	0.310938	6	3.70194	6	29.8544	6
Batch1_csf1_CTTTCGTTCTTTAGCG-1	2.60222	5	5.68941	5	1.20496	5	13.4648	5	36.3165	5
Batch1_csf1_CTTTCTATCTTGAAGA-1	2.86927	5	29.5634	5	2.66624	5	1.28313	5	43.1908	5
Batch1_csf1_CTTTGGTCAGGGATGA-1	69.0302	5	26.6785	5	5.62522	5	5.52306	5	47.1764	5
Batch1_csf1_GAACGAAAGGAGTCAT-1	2.65717	2	10.4435	2	4.43658	2	1.6101	2	34.7684	2
Batch1_csf1_GAACGGCTCATGGATA-1	5.65309	5	9.75625	5	4.25403	5	9.87751	5	60.0092	5
Batch1_csf1_GAACTTAAGGAGGCCT-1	3.56768	5	38.8106	5	4.96003	5	2.39966	5	40.3495	5
Batch1_csf1_GAACTTAAGTCAACTT-1	21.4226	3	12.4871	3	6.64496	3	4.96285	3	32.2263	3
Batch1_csf1_GAACTTGCACCACAAA-1	4.64929	3	29.5715	3	5.96465	3	17.1322	3	64.8885	3
Batch1_csf1_GAAGAATAGTCGTTCA-1	26.2233	5	12.3396	5	3.7503	5	3.26331	5	56.8833	5
Batch1_csf1_GAAGGATCACTGACTT-1	24.2931	5	14.1108	5	1.17239	5	1.96497	5	40.299	5
Batch1_csf1_GAAGTATGTATATTCG-1	4.69126	2	25.4029	2	3.18313	2	1.08593	2	44.1537	2
Batch1_csf1_GAATAACGTATGGTGA-1	2.44018	2	31.5782	2	2.68173	2	18.9521	2	95.8759	2
Batch1_csf1_GAATCACAGAAGCAAG-1	26.7456	3	36.3369	3	2.08957	3	1.81008	3	28.633	3
Batch1_csf1_GAATCGGTCAATCGCC-1	36.1592	2	21.8089	2	3.70048	2	2.91577	2	35.8067	2
Batch1_csf1_GAATGACTCATGTCAT-1	100.877	2	44.1402	2	8.6296	2	9.40505	2	19.0221	2
Batch1_csf1_GAATGACTCGATATGA-1	5.39998	2	17.0891	2	3.54559	2	3.21101	2	44.4856	2
Batch1_csf1_GAATGACTCGTTAGGG-1	2.79441	4	44.9382	4	4.0009	4	3.89273	4	26.3664	4
Batch1_csf1_GAATTGATCTCACAAT-1	32.8899	2	31.5126	2	6.6112	2	2.57883	2	35.4498	2
Batch1_csf1_GACAACTAGCAACATA-1	7.08534	2	23.6325	2	9.91743	2	3.87165	2	54.6937	2
Batch1_csf1_GACAACTAGCCATAAA-1	29.5229	2	13.9478	2	5.35486	2	2.67482	2	17.5954	2
Batch1_csf1_GACAGGCTCAAGGTGT-1	52.2151	4	44.2503	4	8.78439	4	2.38821	4	33.1339	4
Batch1_csf1_GACAGGGAGGCAAGTT-1	4.07047	7	12.6337	7	3.96547	7	3.45418	7	33.5462	7
Batch1_csf1_GACAGGGAGGTTAGGT-1	11.1971	11	22.4427	11	5.69024	11	2.19887	11	53.3344	11
Batch1_csf1_GACATGCCACATACCT-1	63.0596	2	9.90356	2	4.3593	2	1.07178	2	46.8671	2
Batch1_csf1_GACATTGCACTAACAG-1	50.506	4	36.5229	4	4.30471	4	3.81112	4	31.5769	4
Batch1_csf1_GACCCAAAGAGGATAG-1	43.1441	2	12.3182	2	4.86314	2	2.65348	2	31.2845	2
Batch1_csf1_GACCTCAGTTAAGCTC-1	36.5364	2	24.0646	2	6.97088	2	9.10513	2	53.1732	2
Batch1_csf1_GACCTGAAGCAATTGA-1	33.2785	4	36.4852	4	6.05391	4	6.98379	4	73.406	4
Batch1_csf1_GACCTGAAGTGATGGT-1	3.52055	7	7.59236	7	6.51641	7	1.73445	7	37.8883	7
Batch1_csf1_GACCTTCAGACGCATG-1	11.3184	7	7.35992	7	3.17269	7	1.5735	7	28.2409	7
Batch1_csf1_GACCTTCAGCGAGTTG-1	55.3434	3	22.678	3	2.48863	3	3.4023	3	41.0562	3
Batch1_csf1_GACCTTCAGTACCAGG-1	4.42655	7	11.4695	7	2.65419	7	9.70526	7	82.4854	7
Batch1_csf1_GACGCAATCATCGATT-1	5.31447	3	13.2717	3	1.75144	3	1.36145	3	34.1287	3
Batch1_csf1_GACGTAAGTAATCCTA-1	34.8095	2	5.32498	2	5.12005	2	1.89347	2	33.8367	2
Batch1_csf1_GACGTAAGTCTCAGCA-1	14.1389	3	13.0849	3	2.42822	3	7.31501	3	60.1368	3
Batch1_csf1_GACTAACAGCGAAGAA-1	6.61979	3	46.5238	3	3.46241	3	3.91384	3	60.7766	3
Batch1_csf1_GACTAAGGTTTGTAGC-1	5.39795	5	13.4411	5	3.90511	5	12.5757	5	54.8731	5
Batch1_csf1_GACTAGTAGGTAACTA-1	6.84065	2	21.8298	2	7.16565	2	1.5415	2	36.2696	2
Batch1_csf1_GACTTAAAGCTTACAT-1	45.2431	8	42.2376	8	7.46681	8	10.8203	8	37.0723	8
Batch1_csf1_GACTTGCTCTGTCAAT-1	8.57331	3	52.0034	3	1.39385	3	0.583844	3	31.1689	3
Batch1_csf1_GACTTTGTCAGCACAG-1	37.8765	6	42.7628	6	4.72586	6	1.83515	6	40.825	6
Batch1_csf1_GAGCTAGTCAAACTTC-1	39.7145	2	21.5955	2	2.4994	2	1.06974	2	56.0551	2
Batch1_csf1_GAGCTAGTCCTGGAAG-1	9.39331	2	13.4818	2	5.73637	2	2.21496	2	15.914	2
Batch1_csf1_GAGCTATAGTGAGGAA-1	7.36011	4	44.8393	4	3.68597	4	7.34467	4	31.4928	4
Batch1_csf1_GAGCTTTGTACGATTC-1	1.95002	4	17.8773	4	3.68801	4	2.68849	4	38.9121	4
Batch1_csf1_GAGGAGTAGATTCATC-1	70.6756	8	50.5264	8	7.46295	8	7.03436	8	40.9982	8
Batch1_csf1_GAGGGAGTCAACCGCT-1	4.37371	3	11.3622	3	3.06043	3	3.83624	3	45.129	3
Batch1_csf1_GAGTAACTCACATTAC-1	8.78203	2	26.7691	2	6.89781	2	3.51822	2	22.7268	2
Batch1_csf1_GAGTATGGTAGCTTGT-1	19.1827	2	42.9133	2	4.49649	2	7.28168	2	66.5675	2
Batch1_csf1_GAGTGACGTGATGCAA-1	5.91919	7	16.3861	7	7.2133	7	2.79489	7	21.9669	7
Batch1_csf1_GAGTGCGGTACTTACA-1	6.29276	2	15.2573	2	2.4666	2	1.79396	2	22.1419	2
Batch1_csf1_GAGTTACAGGCAAGCC-1	17.1638	3	17.7549	3	1.01886	3	7.32827	3	51.825	3
Batch1_csf1_GATAAAGCACGGATAC-1	21.5589	5	18.0511	5	4.84279	5	2.41695	5	95.242	5
Batch1_csf1_GATAGGTTCTATTGAC-1	44.6243	2	43.8455	2	3.14042	2	5.05208	2	76.4023	2
Batch1_csf1_GATATGATCTCCATCT-1	18.9946	7	18.9935	7	4.09348	7	7.48154	7	46.3936	7
Batch1_csf1_GATCAAATCGATTCTG-1	3.14566	2	25.6847	2	4.38054	2	2.57142	2	63.2889	2
Batch1_csf1_GATCAATCACGTAGTA-1	27.7486	2	9.94576	2	4.14309	2	2.58066	2	32.1102	2
Batch1_csf1_GATCAATCAGGCTAAC-1	20.0952	2	14.3965	2	8.59244	2	3.71133	2	36.0084	2
Batch1_csf1_GATCGATAGCTAAGTA-1	37.7586	8	42.0267	8	7.21458	8	5.63807	8	64.3994	8
Batch1_csf1_GATCTTAGTCGTAAAG-1	3.02072	7	6.53886	7	5.41995	7	2.84979	7	20.3283	7
Batch1_csf1_GATGCAAGTTCATTAG-1	13.7537	2	36.7839	2	2.1123	2	2.31655	2	48.9538	2
Batch1_csf1_GATGCACCATCCGCTA-1	7.42332	7	9.09558	7	3.15617	7	1.7991	7	64.1164	7
Batch1_csf1_GATGGAGCAGGGCTAT-1	11.823	7	10.5802	7	4.33704	7	1.24089	7	16.226	7
Batch1_csf1_GATTAGTCACTTTACA-1	6.17372	2	20.3029	2	4.75234	2	2.16205	2	26.8868	2
Batch1_csf1_GATTAGTCATCAAGCA-1	6.81221	4	12.109	4	6.26122	4	3.48946	4	37.7449	4
Batch1_csf1_GATTCGCTCGTTATGT-1	63.0269	3	15.1434	3	2.97134	3	5.4931	3	41.0079	3
Batch1_csf1_GATTGACAGTGTGAGT-1	10.089	2	20.5473	2	7.41456	2	6.40338	2	45.0734	2
Batch1_csf1_GATTGCACAGCTCATT-1	82.6393	2	17.6344	2	6.10482	2	4.93237	2	42.4553	2
Batch1_csf1_GATTGCACATAAGCCA-1	2.36147	3	51.246	3	4.38218	3	2.22473	3	38.4077	3
Batch1_csf1_GATTGCTGTTAAGGCA-1	7.89957	3	36.3862	3	1.52387	3	2.24651	3	60.1692	3
Batch1_csf1_GATTGTGCAAACCCAA-1	2.49915	7	5.48021	7	5.78322	7	3.76222	7	23.9323	7
Batch1_csf1_GATTTGAAGGTGCACA-1	17.0033	7	3.91764	7	6.41318	7	1.1999	7	26.9475	7
Batch1_csf1_GCAAACCCAACAAGTT-1	4.68813	7	17.2876	7	4.11497	7	5.42634	7	27.271	7
Batch1_csf1_GCAAATATCAAGGGTT-1	16.9125	3	34.3192	3	0.727495	3	17.3248	3	52.3098	3
Batch1_csf1_GCAAATATCGCGTTCG-1	6.65568	7	9.75309	7	2.98538	7	3.42025	7	35.4073	7
Batch1_csf1_GCAAATGGTGCTGCAC-1	5.53664	4	9.46886	4	5.01205	4	1.45967	4	32.5113	4
Batch1_csf1_GCAAATGGTTGCCTGA-1	7.01999	2	12.5307	2	5.70468	2	4.32667	2	56.9274	2
Batch1_csf1_GCAAATGGTTTCGCCT-1	8.06499	1	16.5388	1	3.82667	1	2.08277	1	23.283	1
Batch1_csf1_GCAACGGGTCCATCCT-1	54.9252	1	5.57842	1	6.34695	1	10.442	1	29.7774	1
Batch1_csf1_GCAACGGGTGGATGGT-1	37.6259	2	23.806	2	4.46532	2	1.97192	2	35.9498	2
Batch1_csf1_GCAAGAAAGTTAGTTC-1	2.87628	2	12.9264	2	3.22745	2	2.78593	2	40.0257	2
Batch1_csf1_GCAAGTTAGCGAGGGA-1	4.9907	2	12.6145	2	6.15233	2	4.10902	2	14.0447	2
Batch1_csf1_GCAAGTTAGCTAAGTA-1	10.3524	2	5.16836	2	6.43427	2	6.64819	2	52.4653	2
Batch1_csf1_GCAATTAAGCATCCCG-1	3.71927	5	12.5993	5	1.42461	5	8.25087	5	78.253	5
Batch1_csf1_GCACACCGTACGCACC-1	5.21054	7	18.348	7	3.09494	7	8.63673	7	22.916	7
Batch1_csf1_GCACACCGTCATCATA-1	5.18358	3	26.4022	3	5.79682	3	1.72431	3	30.5097	3
Batch1_csf1_GCACCAAAGGTTCATT-1	6.77897	4	49.6791	4	4.05794	4	11.5183	4	68.9282	4
Batch1_csf1_GCACGAATCAAGCTCC-1	5.34433	7	6.65158	7	4.84896	7	1.79538	7	27.5783	7
Batch1_csf1_GCACGAATCATGTCAT-1	5.03259	3	8.44576	3	2.7694	3	1.23685	3	49.0453	3
Batch1_csf1_GCAGCTAAGCGCTTAC-1	3.07109	7	9.06803	7	3.50012	7	0.911518	7	44.4571	7
Batch1_csf1_GCAGCTAAGTGGACCA-1	4.49987	2	19.9046	2	6.42315	2	3.89202	2	34.5692	2
Batch1_csf1_GCAGGCTAGATTCATC-1	44.1363	3	21.1631	3	3.73948	3	7.18905	3	35.1954	3
Batch1_csf1_GCAGGCTAGTAACGTA-1	2.79084	3	32.2899	3	4.20865	3	0.787626	3	41.9301	3
Batch1_csf1_GCAGTAAGTCCTTCTA-1	2.70749	7	14.4708	7	4.56458	7	1.63235	7	24.0299	7
Batch1_csf1_GCAGTTTGTGGTTAAG-1	30.4017	7	14.5014	7	6.42117	7	2.38436	7	55.0729	7
Batch1_csf1_GCATAAATCAAGCTCC-1	2.32483	3	29.457	3	1.06141	3	4.81473	3	42.9358	3
Batch1_csf1_GCATAAATCAAGGGCC-1	5.14482	5	16.5712	5	6.99422	5	4.85295	5	70.0505	5
Batch1_csf1_GCATGAGTCAAGGGCC-1	36.2116	2	4.59159	2	6.559	2	2.7377	2	32.8202	2
Batch1_csf1_GCATGCAAGTCATCAT-1	10.4268	7	9.96187	7	4.02582	7	2.89622	7	27.2709	7
Batch1_csf1_GCATGGATCCCGTTGG-1	4.83314	3	27.9065	3	2.1849	3	9.27018	3	67.3028	3
Batch1_csf1_GCATGGATCTGGAAAC-1	80.9867	2	23.0261	2	7.74312	2	4.94786	2	61.4672	2
Batch1_csf1_GCATTCATCCTCACGG-1	64.674	2	14.0995	2	2.89134	2	3.04145	2	40.9599	2
Batch1_csf1_GCATTTAGTAGCGCGA-1	14.4578	2	12.691	2	3.12521	2	1.99005	2	29.0355	2
Batch1_csf1_GCCAACAAGAGGAAAT-1	16.4074	3	15.6442	3	2.24134	3	1.50526	3	44.72	3
Batch1_csf1_GCCAACAAGTGAATCA-1	19.7572	7	13.7104	7	5.1467	7	1.45702	7	56.4653	7
Batch1_csf1_GCCACAAAGGTGAGCC-1	55.0867	3	10.1996	3	3.23867	3	9.00544	3	58.6142	3
Batch1_csf1_GCCAGTTTCTGGGAAT-1	6.58696	5	23.8634	5	4.54347	5	17.7938	5	77.7336	5
Batch1_csf1_GCCATCAGTGTTCCAG-1	4.28842	7	9.15091	7	4.01689	7	1.7156	7	44.5328	7
Batch1_csf1_GCCCAATTCACCCTCC-1	3.24594	3	9.42292	3	0.897838	3	12.1706	3	35.0442	3
Batch1_csf1_GCCCAATTCGGTTATT-1	5.1059	2	26.2445	2	1.90342	2	5.42855	2	30.4733	2
Batch1_csf1_GCCCAGTGTAGACTGA-1	5.11284	5	6.18175	5	0.858598	5	4.39893	5	17.3449	5
Batch1_csf1_GCCCATAGTTGTCATA-1	58.4394	2	28.7821	2	5.68542	2	3.21786	2	59.2611	2
Batch1_csf1_GCCCTTTGTCCTCACT-1	4.75492	3	14.023	3	3.09772	3	1.11408	3	33.0194	3
Batch1_csf1_GCCGTGACATTACACC-1	57.7605	2	12.5249	2	5.24696	2	-6.62946	2	121.458	2
Batch1_csf1_GCCTAATGTGAATCTC-1	8.829	7	17.6236	7	5.77815	7	7.02302	7	58.2949	7
Batch1_csf1_GCCTCATAGCTGGACA-1	31.4493	2	9.7742	2	2.08868	2	1.04361	2	27.2276	2
Batch1_csf1_GCCTCGATCCAATTAC-1	5.69594	3	17.6898	3	5.3766	3	7.77236	3	42.8472	3
Batch1_csf1_GCGAACGGTACGTTCG-1	2.40589	2	18.8026	2	7.57934	2	1.88604	2	45.2696	2
Batch1_csf1_GCGAACGGTCATCATA-1	6.14526	2	8.27725	2	1.44008	2	3.22844	2	26.8735	2
Batch1_csf1_GCGAATGTCCGAATTT-1	3.52257	3	26.4498	3	5.67127	3	4.46266	3	46.8724	3
Batch1_csf1_GCGATAAGTTGGCCAC-1	5.3971	2	17.0832	2	3.97031	2	2.56408	2	41.4555	2
Batch1_csf1_GCGATTGAGTAGCCTC-1	5.60082	5	9.65016	5	7.25353	5	10.044	5	59.6664	5
Batch1_csf1_GCGCCTATCAAGCGAT-1	6.67024	3	13.7079	3	3.61849	3	5.38721	3	47.3539	3
Batch1_csf1_GCGCCTATCGTAGTTT-1	7.2607	5	26.4154	5	3.8175	5	3.68773	5	25.3022	5
Batch1_csf1_GCGGATTCACATAAAC-1	19.8878	5	9.72171	5	1.87327	5	1.93548	5	48.3562	5
Batch1_csf1_GCGGGTTAGCCATCAC-1	2.69811	2	35.5019	2	2.1249	2	4.33409	2	44.2825	2
Batch1_csf1_GCGGTAATCCATTAGT-1	6.11782	7	10.6485	7	5.06888	7	1.25576	7	25.7366	7
Batch1_csf1_GCGGTTCGTAAACTGG-1	31.2208	2	22.5633	2	6.55121	2	2.38816	2	37.5108	2
Batch1_csf1_GCGGTTCGTAACGGGT-1	3.64751	7	7.81108	7	4.34833	7	1.16635	7	6.55673	7
Batch1_csf1_GCGGTTCGTTTACGAC-1	9.54369	2	9.53322	2	6.36348	2	5.44336	2	27.6832	2
Batch1_csf1_GCGTGTTTCAGTAGCG-1	11.7435	2	10.4188	2	6.12164	2	2.83268	2	27.8875	2
Batch1_csf1_GCGTTACTCATCGATT-1	18.1639	2	16.5979	2	3.22877	2	4.64382	2	52.7202	2
Batch1_csf1_GCGTTACTCGGGCAAC-1	5.42887	7	13.5039	7	3.29965	7	1.83275	7	46.1684	7
Batch1_csf1_GCTAAATCAACAGCTA-1	4.41712	2	16.7375	2	5.12948	2	4.09136	2	17.0191	2
Batch1_csf1_GCTAACTGTTTCAGGT-1	7.97663	2	18.8926	2	3.70127	2	1.20163	2	76.8083	2
Batch1_csf1_GCTAATAAGACATAGC-1	2.96959	7	8.862	7	4.70663	7	1.32749	7	15.8296	7
Batch1_csf1_GCTACAACATTTCATG-1	4.02398	7	11.0021	7	3.55304	7	1.79364	7	25.8182	7
Batch1_csf1_GCTATCCAGATGAAGG-1	42.5074	2	31.3851	2	2.52382	2	2.27017	2	46.7564	2
Batch1_csf1_GCTATGCTCATGACAA-1	66.6556	7	11.5726	7	2.12983	7	1.38811	7	49.2995	7
Batch1_csf1_GCTCAATGTGCCCGAT-1	4.34712	5	11.3082	5	6.14593	5	8.80299	5	70.5652	5
Batch1_csf1_GCTCAATGTTGGTTTA-1	71.6708	6	35.0819	6	1.54874	6	2.09983	6	53.9624	6
Batch1_csf1_GCTCACTAGGTGAGAA-1	1.60721	7	6.09675	7	2.60029	7	4.07674	7	18.2541	7
Batch1_csf1_GCTCCATAGCTCGATC-1	44.809	2	34.4261	2	6.15424	2	8.45494	2	43.2416	2
Batch1_csf1_GCTGAAAGTGCAATAG-1	2.59	3	32.7758	3	4.01191	3	5.12934	3	30.3573	3
Batch1_csf1_GCTGCTCCATCCCAAT-1	5.00501	4	12.6436	4	2.53366	4	3.32952	4	43.1288	4
Batch1_csf1_GCTGGATCATTCCTGG-1	5.30792	5	24.2276	5	4.82396	5	4.24926	5	24.1855	5
Batch1_csf1_GCTGGTAAGTTTGCTG-1	2.83029	7	6.15233	7	2.48037	7	1.26591	7	30.4698	7
Batch1_csf1_GCTGTAACAACATGAT-1	44.6806	2	12.046	2	1.2998	2	2.26057	2	17.1566	2
Batch1_csf1_GCTGTCAGTAGCCAAA-1	38.8229	2	28.8535	2	3.88042	2	2.75707	2	58.0567	2
Batch1_csf1_GCTGTTGGTGCTCATG-1	20.8145	3	29.1117	3	4.18719	3	2.21891	3	35.8015	3
Batch1_csf1_GCTTACATCAGCGGGT-1	6.94246	7	40.2316	7	4.02408	7	0.520503	7	39.8606	7
Batch1_csf1_GCTTAGTGTGTGATGA-1	2.36317	7	11.8849	7	3.58479	7	1.0594	7	39.1056	7
Batch1_csf1_GCTTAGTGTTGCGAAA-1	33.6281	3	6.79322	3	1.25812	3	0.94465	3	38.0599	3
Batch1_csf1_GCTTATTAGTTGCAGG-1	63.9439	6	27.1328	6	2.58632	6	7.05933	6	51.5997	6
Batch1_csf1_GCTTCATCACCACATT-1	41.4241	2	29.1254	2	5.68785	2	1.60848	2	56.5497	2
Batch1_csf1_GCTTCATCACTAGTAG-1	3.83306	7	14.8684	7	2.81792	7	2.87532	7	20.7087	7
Batch1_csf1_GCTTCATCAGTGAGGA-1	3.39405	5	9.72353	5	1.4979	5	4.40586	5	27.7271	5
Batch1_csf1_GCTTCTAAGGTATAGC-1	61.0538	6	54.4471	6	7.82993	6	6.56693	6	60.2246	6
Batch1_csf1_GCTTGCGTCACGAACG-1	18.3768	2	17.7395	2	4.03309	2	4.41325	2	64.3835	2
Batch1_csf1_GCTTGCGTCGATATGA-1	1.8718	2	10.8876	2	4.30851	2	5.52948	2	37.4631	2
Batch1_csf1_GCTTGGTTCAATCCTG-1	5.93366	2	10.2747	2	2.2925	2	3.44694	2	36.0388	2
Batch1_csf1_GCTTTGTCAGCACCTC-1	5.05073	7	12.7364	7	6.3965	7	1.24485	7	21.5602	7
Batch1_csf1_GGAAATTGTAGCGGAT-1	34.3357	8	22.0329	8	5.76272	8	5.29724	8	54.0379	8
Batch1_csf1_GGAAATTGTCAGGATA-1	83.115	6	19.315	6	2.58665	6	6.502	6	54.6523	6
Batch1_csf1_GGAACCATCTCTCGCC-1	9.69208	7	7.40748	7	0.917662	7	10.8851	7	55.0224	7
Batch1_csf1_GGAACCTCAAAGCTCA-1	20.8379	2	40.5483	2	6.90018	2	0.932087	2	41.595	2
Batch1_csf1_GGAACCTCAAGTGGCT-1	29.6735	2	22.3328	2	4.96133	2	2.03808	2	29.4659	2
Batch1_csf1_GGAACTAGTAATGCCT-1	3.47898	2	12.1116	2	4.6638	2	1.55269	2	46.852	2
Batch1_csf1_GGAAGTTTCATTGCAT-1	3.03496	2	16.8923	2	4.82347	2	1.77711	2	39.4201	2
Batch1_csf1_GGAATAACATTTGGAG-1	26.8042	7	6.83801	7	3.80712	7	0.954425	7	10.5766	7
Batch1_csf1_GGACATCCACCACAAA-1	52.6733	2	24.5311	2	6.56561	2	3.52954	2	47.7556	2
Batch1_csf1_GGACTAAGTCAAAGGC-1	4.20385	3	35.4983	3	1.8965	3	1.29118	3	53.5158	3
Batch1_csf1_GGACTAAGTTGGATGA-1	6.5978	7	9.6356	7	6.9103	7	1.01342	7	47.3199	7
Batch1_csf1_GGAGCGAAGCTATTAC-1	6.95932	7	10.3694	7	5.82185	7	3.27813	7	31.3051	7
Batch1_csf1_GGAGCGAAGGCCTTCG-1	2.8188	3	14.6968	3	1.90157	3	1.26084	3	37.9066	3
Batch1_csf1_GGAGCGAAGGTGAGTT-1	9.33238	0	15.2451	0	3.50187	0	1.38027	0	20.3603	0
Batch1_csf1_GGAGCTATCAATTTGC-1	3.24593	3	6.99598	3	5.32464	3	1.8704	3	38.8219	3
Batch1_csf1_GGAGCTATCCCTCGTC-1	5.1658	7	14.857	7	4.38272	7	1.29573	7	26.4148	7
Batch1_csf1_GGAGCTATCGATATGA-1	35.5897	7	38.4868	7	5.63931	7	2.07059	7	74.5906	7
Batch1_csf1_GGAGTCATCCTGGTTA-1	4.7601	7	14.0335	7	4.00234	7	2.61606	7	33.0219	7
Batch1_csf1_GGAGTCATCTCACCGG-1	3.05011	5	11.241	5	2.00545	5	2.86278	5	57.46	5
Batch1_csf1_GGAGTCGGTATGTTTG-1	14.0351	2	21.1606	2	6.98384	2	2.08263	2	29.5131	2
Batch1_csf1_GGATAATGTCCAGCAC-1	4.72705	2	12.0794	2	3.55669	2	1.9095	2	42.9986	2
Batch1_csf1_GGATAATGTGCGCAAG-1	3.74064	0	16.8437	0	5.61094	0	3.90958	0	37.7189	0
Batch1_csf1_GGATAGGCAGAATCGC-1	3.19438	3	37.2927	3	3.16689	3	2.23462	3	42.7379	3
Batch1_csf1_GGATATTCAAATCACG-1	2.68478	3	14.4247	3	3.29662	3	3.58284	3	37.1096	3
Batch1_csf1_GGATTGAGTTAGCTCG-1	4.71279	2	7.79667	2	6.00745	2	1.51618	2	48.4082	2
Batch1_csf1_GGATTGCCATCCACCA-1	7.38197	3	32.8024	3	1.56378	3	8.48392	3	42.0483	3
Batch1_csf1_GGCAAATTCAATTTGC-1	16.6694	3	17.8193	3	5.51354	3	3.01211	3	84.9126	3
Batch1_csf1_GGCAACATCGCCTATA-1	3.03106	7	16.8844	7	4.66684	7	2.52076	7	53.6208	7
Batch1_csf1_GGCAAGCTCTGTCAAT-1	30.0266	3	23.7627	3	2.36156	3	1.53645	3	47.0184	3
Batch1_csf1_GGCAATCCAATAGAAG-1	8.60194	5	11.9399	5	2.61177	5	4.61948	5	32.1335	5
Batch1_csf1_GGCAATCCAATCATCC-1	2.7858	5	14.6298	5	3.07959	5	6.84283	5	60.6982	5
Batch1_csf1_GGCACGTAGACTAATG-1	55.2553	2	16.3006	2	5.03542	2	0.86956	2	46.6529	2
Batch1_csf1_GGCATGATCTATGCAT-1	13.6296	3	40.6702	3	5.34728	3	1.90333	3	54.5524	3
Batch1_csf1_GGCATTTGTTGTTCCC-1	5.69972	5	11.738	5	1.99418	5	14.3415	5	85.9479	5
Batch1_csf1_GGCCGTTGTGCTCCTT-1	22.3948	3	21.9767	3	1.51791	3	6.88556	3	57.2372	3
Batch1_csf1_GGCCTAAAGGCTTATT-1	13.3763	2	18.2981	2	5.91672	2	3.47433	2	16.1845	2
Batch1_csf1_GGCGATTCATCCCTCT-1	3.309	2	11.7665	2	4.34266	2	4.12022	2	29.7278	2
Batch1_csf1_GGCGCAAGTGACATTC-1	17.2525	2	22.0732	2	3.47163	2	2.70107	2	52.2934	2
Batch1_csf1_GGCGCTTGTTGCACGC-1	54.2955	6	17.5702	6	3.71994	6	1.04321	6	34.2798	6
Batch1_csf1_GGCTAATAGTCAATGA-1	3.23694	7	11.6203	7	5.18132	7	5.41536	7	57.5475	7
Batch1_csf1_GGCTGAGGTCCAGCAC-1	11.2138	2	11.5592	2	6.59608	2	6.28362	2	28.6786	2
Batch1_csf1_GGCTGGTAGGTAAGCT-1	27.2908	2	35.6868	2	2.05825	2	11.1347	2	69.7828	2
Batch1_csf1_GGCTGGTAGTCTACCA-1	18.6921	2	24.9953	2	6.16228	2	9.30785	2	48.3679	2
Batch1_csf1_GGCTGTGCATCTATGC-1	3.14109	2	25.6754	2	5.77761	2	2.5694	2	29.6491	2
Batch1_csf1_GGCTTAGAGCAAGACT-1	63.1149	3	11.9405	3	0.624833	3	5.4851	3	42.8317	3
Batch1_csf1_GGCTTGAAGACTCAAA-1	44.3046	2	41.1166	2	7.04422	2	4.82887	2	45.6923	2
Batch1_csf1_GGGACAACACGGTACG-1	34.6885	2	10.0491	2	4.80867	2	1.58604	2	36.7624	2
Batch1_csf1_GGGACTCAGACCATGG-1	4.8118	2	10.2133	2	4.61917	2	1.94697	2	41.1814	2
Batch1_csf1_GGGACTCAGTGGCTTC-1	73.6471	2	17.9872	2	9.6703	2	1.70846	2	31.9192	2
Batch1_csf1_GGGAGTCTCCATAGAA-1	17.9217	2	8.20856	2	8.39708	2	1.18517	2	42.4818	2
Batch1_csf1_GGGAGTGAGGAACCTG-1	5.82631	5	7.62988	5	0.789384	5	11.2416	5	65.7083	5
Batch1_csf1_GGGATAAAGGCTTAGG-1	18.5046	5	19.4545	5	3.55027	5	6.06658	5	47.7085	5
Batch1_csf1_GGGATGACATAGCGAC-1	3.23131	7	6.96633	7	7.03665	7	2.25094	7	25.447	7
Batch1_csf1_GGGATGACATGACCAA-1	73.7531	2	29.4233	2	3.48345	2	4.12171	2	40.8934	2
Batch1_csf1_GGGATGGAGCATGTGG-1	3.38226	7	9.6996	7	1.49676	7	4.15263	7	48.8472	7
Batch1_csf1_GGGCTAATCCGAATTT-1	5.10274	7	14.729	7	0.988178	7	3.64911	7	41.3176	7
Batch1_csf1_GGGCTTAAGGACAAGA-1	3.90049	3	18.6491	3	3.23592	3	2.54679	3	36.1488	3
Batch1_csf1_GGGTGAGAGTTGCAGG-1	3.83487	3	14.872	3	2.00091	3	1.24919	3	16.2348	3
Batch1_csf1_GGGTGAGAGTTTGCAT-1	4.02501	5	13.2198	5	0.686461	5	1.33325	5	22.142	5
Batch1_csf1_GGGTTATAGATATTGG-1	5.83692	3	10.0783	3	0.929391	3	2.40017	3	32.6519	3
Batch1_csf1_GGGTTATAGGGTTTGG-1	3.08103	7	6.66127	7	0.881711	7	3.48165	7	12.4355	7
Batch1_csf1_GGGTTGGGTCAACTAC-1	7.72839	7	13.9685	7	0.464768	7	1.93397	7	20.5011	7
Batch1_csf1_GGGTTGGGTTTCCTCA-1	39.9982	8	30.1764	8	7.30762	8	8.64019	8	26.5429	8
Batch1_csf1_GGTAACCCAGGCTATA-1	3.03417	2	11.2087	2	1.83817	2	1.35605	2	24.1828	2
Batch1_csf1_GGTAAGGCACTAACTC-1	46.6783	6	32.4693	6	5.76583	6	2.45362	6	35.6706	6
Batch1_csf1_GGTACTGAGACCATGG-1	6.0845	5	6.37813	5	5.22904	5	20.7776	5	88.4929	5
Batch1_csf1_GGTACTGAGTGAGTTA-1	70.952	2	18.6972	2	5.67548	2	2.89126	2	43.3056	2
Batch1_csf1_GGTCCGTGTATGGTAG-1	5.28644	3	31.8257	3	3.68565	3	1.34906	3	38.7153	3
Batch1_csf1_GGTCTAACAATGTTCC-1	80.3999	6	12.3553	6	2.86048	6	13.6312	6	49.4447	6
Batch1_csf1_GGTGAACGTGCGATAA-1	41.6483	5	19.1729	5	1.16154	5	1.91593	5	42.8102	5
Batch1_csf1_GGTGCACAGAGGAGTA-1	30.5935	2	19.8345	2	3.18582	2	1.30306	2	40.7071	2
Batch1_csf1_GGTGCTGCAGCCAGCA-1	5.69846	2	22.3374	2	5.08688	2	5.69052	2	29.7846	2
Batch1_csf1_GGTGGATGTTTCAGGT-1	3.41447	3	7.33806	3	1.6958	3	4.41488	3	19.1004	3
Batch1_csf1_GGTGTCGCATGAGTCA-1	47.7664	3	20.454	3	3.36326	3	2.93273	3	30.3163	3
Batch1_csf1_GGTGTGCAGTTTGCAT-1	5.46805	5	23.2465	5	2.38596	5	0.968498	5	51.5644	5
Batch1_csf1_GGTTACCTCTCGCCTC-1	2.17426	8	54.7315	8	8.21369	8	10.5089	8	50.6363	8
Batch1_csf1_GGTTCACTCAGTTAGA-1	3.01552	2	42.4569	2	0.255814	2	1.34781	2	37.9987	2
Batch1_csf1_GGTTCACTCCTGCAAC-1	7.78767	2	12.0507	2	2.54086	2	2.3472	2	14.3848	2
Batch1_csf1_GGTTGAGTCAAGGGTT-1	3.75823	7	10.4627	7	4.93685	7	1.21531	7	10.853	7
Batch1_csf1_GGTTGAGTCTGGCCCA-1	4.87188	2	35.3105	2	7.1399	2	9.36858	2	55.7822	2
Batch1_csf1_GGTTTACGTCAGGGCA-1	40.7229	2	28.5951	2	4.27568	2	1.71937	2	33.2149	2
Batch1_csf1_GGTTTCCAGGGCAGTC-1	7.53593	3	6.89721	3	4.33176	3	1.84889	3	43.9365	3
Batch1_csf1_GTAAACCAGCCATTTG-1	39.3831	3	16.9593	3	5.2193	3	2.87065	3	40.1155	3
Batch1_csf1_GTAAACCAGCTGATGG-1	8.98576	5	32.1915	5	4.96061	5	3.86972	5	26.342	5
Batch1_csf1_GTAACCTGTAGCCAAA-1	9.4992	2	13.6967	2	5.89718	2	2.26178	2	15.9636	2
Batch1_csf1_GTAACTAAGGCGAGTC-1	53.9517	2	15.6871	2	0.616223	2	15.4766	2	52.4885	2
Batch1_csf1_GTAACTAAGGCTACTC-1	2.80438	2	22.4436	2	5.31563	2	2.75414	2	14.083	2
Batch1_csf1_GTAAGGTTCCATAGAA-1	2.17744	2	9.46977	2	1.57485	2	0.516444	2	44.0386	2
Batch1_csf1_GTAAGGTTCGCTATAT-1	15.3258	2	10.5276	2	3.42345	2	1.62841	2	31.3416	2
Batch1_csf1_GTAATCCGTGCTTCTC-1	3.76561	5	25.7397	5	1.41264	5	19.4767	5	129.269	5
Batch1_csf1_GTAATGGGTCCTCACT-1	47.1584	2	19.1941	2	4.7673	2	1.92053	2	44.5921	2
Batch1_csf1_GTAATGGGTTCGGTAT-1	39.4546	2	18.7479	2	6.1931	2	2.21038	2	45.6132	2
Batch1_csf1_GTACGCAAGTCATCAT-1	3.71087	3	10.3666	3	1.07386	3	6.17286	3	35.2619	3
Batch1_csf1_GTACTTAGTCCTCATC-1	1.98414	2	19.4019	2	7.49698	2	2.05792	2	45.6174	2
Batch1_csf1_GTAGGCGGTTTCTAAG-1	5.28777	4	36.9382	4	4.02296	4	2.15741	4	39.413	4
Batch1_csf1_GTAGTCCTCCTTTAGG-1	60.5124	2	42.4053	2	8.65112	2	4.19903	2	30.2648	2
Batch1_csf1_GTATACTTCCGCAACT-1	3.71916	3	12.599	3	2.56727	3	6.51012	3	4.19452	3
Batch1_csf1_GTATACTTCGTAACTT-1	3.6646	3	27.5728	3	2.99111	3	1.79814	3	27.8308	3
Batch1_csf1_GTATGTAAGGTAGTTA-1	10.4566	7	13.9474	7	4.36503	7	3.20251	7	21.4043	7
Batch1_csf1_GTATTACTCCGCCCAA-1	41.0603	7	8.43847	7	5.17127	7	1.23524	7	44.3119	7
Batch1_csf1_GTATTCGTCATGACAA-1	7.49981	3	29.1164	3	3.20996	3	0.951337	3	29.6585	3
Batch1_csf1_GTATTCGTCGCTCAAC-1	2.7847	7	10.7023	7	7.66244	7	5.01804	7	25.2379	7
Batch1_csf1_GTCAAAGGTGTTTGCG-1	4.91991	5	20.7572	5	4.16651	5	9.62571	5	89.1429	5
Batch1_csf1_GTCAACTGTACCGCAC-1	69.883	6	36.6658	6	1.64407	6	10.2385	6	55.9141	6
Batch1_csf1_GTCAACTGTTATGAGG-1	3.38698	7	20.7939	7	4.67835	7	5.67133	7	43.4332	7
Batch1_csf1_GTCAACTGTTCGGTAT-1	23.6018	2	25.7326	2	5.08201	2	1.22549	2	23.3088	2
Batch1_csf1_GTCAAGCCAGGAATAA-1	6.7551	3	18.824	3	7.44217	3	7.6749	3	47.3936	3
Batch1_csf1_GTCACACTCATTTGCG-1	3.47405	7	2.85543	7	6.89995	7	1.71389	7	37.1513	7
Batch1_csf1_GTCACACTCCAGAAAC-1	4.28536	3	14.8267	3	3.95592	3	1.71424	3	54.3521	3
Batch1_csf1_GTCATAAAGGACTTGG-1	7.53336	3	21.8591	3	3.25858	3	1.42702	3	23.0341	3
Batch1_csf1_GTCATCCAGTTTCGGC-1	2.98834	7	13.1538	7	6.80067	7	3.71705	7	40.7417	7
Batch1_csf1_GTCATTGTCAACCAAA-1	28.1502	5	50.4366	5	5.60194	5	10.3429	5	99.9675	5
Batch1_csf1_GTCATTGTCCATAGAA-1	5.42598	2	19.9572	2	4.55189	2	14.9832	2	32.3193	2
Batch1_csf1_GTCCCTCTCGGTAATA-1	3.36934	7	27.3233	7	3.6457	7	2.31197	7	55.3758	7
Batch1_csf1_GTCGATTGTCCTTAGG-1	4.96109	7	10.5162	7	6.11479	7	2.70491	7	29.4393	7
Batch1_csf1_GTCGGTTTCCTCAAGC-1	29.934	2	14.7823	2	5.0631	2	2.49823	2	14.5448	2
Batch1_csf1_GTCGTTATCAGGTAGT-1	3.15813	7	9.24471	7	5.21011	7	0.949995	7	24.2409	7
Batch1_csf1_GTCGTTATCCATCCGG-1	4.02612	3	8.57957	3	0.974096	3	1.33373	3	20.7991	3
Batch1_csf1_GTCTTGCAGGGATTTA-1	5.6515	2	31.6056	2	6.47567	2	2.31822	2	43.4316	2
Batch1_csf1_GTCTTGCAGGTTTCCA-1	2.71243	5	27.1219	5	1.43124	5	6.52589	5	66.3612	5
Batch1_csf1_GTCTTGCAGTCACCTA-1	2.59619	7	14.2449	7	6.71899	7	2.32851	7	31.2936	7
Batch1_csf1_GTGCCTTAGTCAAACA-1	39.3502	2	13.08	2	7.18156	2	1.71643	2	40.2893	2
Batch1_csf1_GTGCCTTAGTTTGCAT-1	9.05173	7	12.7884	7	4.29373	7	2.42229	7	14.0848	7
Batch1_csf1_GTGCGGTAGCACGCAA-1	8.90685	3	5.8137	3	1.8019	3	5.87945	3	50.4103	3
Batch1_csf1_GTGCGGTAGCATCTAT-1	41.9006	3	15.3285	3	2.37911	3	3.77969	3	50.6288	3
Batch1_csf1_GTGCTCAGTGTTAGAG-1	2.36911	7	9.85883	7	2.23635	7	2.5617	7	47.8767	7
Batch1_csf1_GTGGACATCTTACTCC-1	35.2201	2	19.9027	2	4.70136	2	0.540051	2	34.5688	2
Batch1_csf1_GTGGCGTAGATAACGC-1	7.73322	7	22.2647	7	4.35103	7	1.51537	7	48.853	7
Batch1_csf1_GTGTGAGTCCCATTGA-1	3.19848	7	6.89965	7	6.4269	7	3.24045	7	38.7996	7
Batch1_csf1_GTGTGAGTCTAACTAC-1	17.6771	2	7.89673	2	2.68748	2	2.06658	2	21.985	2
Batch1_csf1_GTGTGCGCAAATATGC-1	8.34869	10	20.9905	10	2.63706	10	0.808302	10	53.7032	10
Batch1_csf1_GTGTGCGCATAGCCTT-1	5.24346	7	11.0894	7	6.85864	7	1.33007	7	21.6505	7
Batch1_csf1_GTTAATGAGTCTTGCA-1	2.71359	2	12.5962	2	5.95991	2	0.753472	2	41.2609	2
Batch1_csf1_GTTAGCGAGCCACTCG-1	67.9091	2	46.6398	2	6.19791	2	10.1489	2	74.2131	2
Batch1_csf1_GTTAGCGAGGTTGCAG-1	5.20695	3	26.4496	3	1.9133	3	10.5308	3	58.8024	3
Batch1_csf1_GTTAGTCGTGACACAA-1	5.38586	3	27.9446	3	3.1594	3	0.932161	3	40.1388	3
Batch1_csf1_GTTATTGGTACTTCAA-1	35.5359	2	42.0993	2	1.25842	2	1.82759	2	38.7765	2
Batch1_csf1_GTTCATTAGCGGCTTT-1	3.01437	7	8.9529	7	6.05102	7	4.238	7	25.3454	7
Batch1_csf1_GTTCGCGTCAGTAGGT-1	7.84617	3	22.5531	3	0.990784	3	6.71745	3	36.6029	3
Batch1_csf1_GTTCGGGCAAGCCTCC-1	23.1304	2	9.55276	2	4.78476	2	1.89866	2	24.3119	2
Batch1_csf1_GTTCGTTCATCACTCG-1	10.7394	2	11.472	2	8.53046	2	0.983934	2	69.6008	2
Batch1_csf1_GTTCGTTCATCCCAAT-1	85.0813	8	31.1004	8	3.69699	8	13.0347	8	40.8101	8
Batch1_csf1_GTTCTGTCATCCAAGA-1	2.79354	5	16.4023	5	1.33412	5	2.74935	5	37.1605	5
Batch1_csf1_GTTGAGCCATTTCTTC-1	33.1653	2	24.7463	2	3.16324	2	1.20094	2	40.5989	2
Batch1_csf1_GTTGAGGTCGCTTGGT-1	10.9534	3	16.7127	3	2.36118	3	3.12903	3	40.0586	3
Batch1_csf1_GTTGGGTCAGCCTATT-1	28.247	5	26.3918	5	4.53604	5	2.46743	5	38.6647	5
Batch1_csf1_GTTGTCCAGGCACTAG-1	9.55667	2	30.4646	2	4.9964	2	2.28719	2	47.8136	2
Batch1_csf1_GTTGTCCAGTATCGCC-1	43.7761	2	43.1914	2	8.63165	2	2.05139	2	43.7411	2
Batch1_csf1_GTTGTTCCAGCTCATT-1	6.73344	7	5.26838	7	5.7595	7	0.612528	7	34.6456	7
Batch1_csf1_GTTTAGCGTCCGTGAC-1	28.6858	5	39.5617	5	1.5148	5	18.085	5	114.163	5
Batch1_csf1_GTTTAGTTCCGGACAA-1	39.7456	2	13.0124	2	1.45141	2	8.5285	2	34.8909	2
Batch1_csf1_GTTTATCAGTCAATGA-1	3.54326	2	16.1672	2	4.2248	2	1.58113	2	46.3475	2
Batch1_csf1_GTTTGAGCACCGTTTG-1	3.92429	3	21.8845	3	3.98278	3	7.34616	3	30.9821	3
Batch1_csf1_GTTTGGACACCACATT-1	5.24842	2	28.7493	2	6.21163	2	1.75298	2	27.5334	2
Batch1_csf1_GTTTGGGAGCTAACTT-1	5.07997	4	34.0895	4	6.74883	4	2.42387	4	52.2568	4
Batch1_csf1_GTTTGGGAGTCGAAAC-1	35.0021	3	38.3329	3	5.17508	3	9.29239	3	67.0771	3
Batch1_csf1_TAAACCCGTACTTCCC-1	59.1138	7	7.88528	7	5.86143	7	1.11476	7	33.0201	7
Batch1_csf1_TAAACGGGTTCGAATC-1	4.57596	2	7.51894	2	4.01487	2	3.13984	2	39.0797	2
Batch1_csf1_TAAACGGGTTGCACGC-1	2.74314	4	43.1168	4	6.4533	4	2.72706	4	50.9027	4
Batch1_csf1_TAAACTGAGCGAATCG-1	27.5453	3	30.6345	3	0.51553	3	2.16358	3	58.2176	3
Batch1_csf1_TAAACTGAGTTATGGA-1	5.14325	7	8.67037	7	5.83339	7	4.17647	7	50.9646	7
Batch1_csf1_TAACACGCATTGCCTG-1	4.85216	3	10.2951	3	5.51929	3	1.96482	3	43.0572	3
Batch1_csf1_TAACAGGGTCACCAGC-1	9.29431	9	15.1679	9	1.8398	9	3.46833	9	31.5066	9
Batch1_csf1_TAACCAAAGATGGATC-1	39.776	5	28.6859	5	2.99768	5	7.18372	5	53.1683	5
Batch1_csf1_TAACCGCTCACAGATA-1	7.03863	2	30.2184	2	4.9763	2	11.425	2	68.5791	2
Batch1_csf1_TAACCGCTCCATTAAC-1	84.6056	6	22.2885	6	0.854975	6	6.12204	6	47.9529	6
Batch1_csf1_TAACCGCTCGATTAAG-1	37.2433	4	43.845	4	6.56997	4	8.1162	4	62.16	4
Batch1_csf1_TAACCTGTCTATCACG-1	10.1082	3	27.5579	3	2.80379	3	5.67424	3	47.4785	3
Batch1_csf1_TAACCTGTCTGTGCAC-1	3.25518	5	31.3453	5	5.56957	5	16.2372	5	67.3768	5
Batch1_csf1_TAACGTTTCCTGCCAG-1	3.04784	3	20.1055	3	4.0257	3	0.901242	3	36.5252	3
Batch1_csf1_TAAGAAGCAATTGAGT-1	3.08775	3	15.2426	3	4.64909	3	12.3797	3	54.8534	3
Batch1_csf1_TAAGAAGCACTGACAA-1	2.72736	7	10.586	7	6.01076	7	8.13846	7	67.8705	7
Batch1_csf1_TAAGCTTTCCTGGTTA-1	43.8174	1	18.2151	1	1.81405	1	1.64452	1	20.6402	1
Batch1_csf1_TAAGGCTAGTCGAAAC-1	4.84643	4	17.6089	4	4.21602	4	0.693687	4	12.2001	4
Batch1_csf1_TAAGTACCATACCTTA-1	2.38117	4	20.2078	4	2.01836	4	13.8903	4	66.4623	4
Batch1_csf1_TAATAGGTCCCAGTAC-1	3.22151	7	6.9464	7	4.25075	7	1.43887	7	20.4224	7
Batch1_csf1_TACAACAAGTAACTTC-1	5.40897	4	34.7572	4	3.54646	4	6.41302	4	62.7008	4
Batch1_csf1_TACAGAATCACAAAGC-1	7.52758	3	42.1801	3	2.01901	3	7.28976	3	45.08	3
Batch1_csf1_TACAGAATCGCATTTG-1	22.3334	2	5.50816	2	3.52386	2	4.47716	2	69.8801	2
Batch1_csf1_TACAGGTAGGTCACTC-1	12.2816	3	17.7196	3	4.84783	3	2.99039	3	75.441	3
Batch1_csf1_TACATACTCTCAGCAC-1	7.32429	5	6.46766	5	1.65386	5	10.6163	5	71.8502	5
Batch1_csf1_TACCAGCTCTGGTCTA-1	19.0985	2	7.97866	2	7.23227	2	6.24911	2	38.6746	2
Batch1_csf1_TACCATCCACCGGTAG-1	5.13422	7	12.9058	7	3.51959	7	4.63332	7	28.519	7
Batch1_csf1_TACCATCCAGCCTGAG-1	12.8564	7	6.22794	7	5.93189	7	1.1745	7	35.8808	7
Batch1_csf1_TACCTGCAGGATGTTA-1	6.76915	7	18.8525	7	6.3723	7	1.89692	7	25.072	7
Batch1_csf1_TACCTTTGTAATGTCC-1	3.20477	3	11.5549	3	4.54022	3	2.23923	3	39.4997	3
Batch1_csf1_TACGCAACATGGCTTT-1	5.95615	3	21.405	3	1.98655	3	5.80444	3	30.8715	3
Batch1_csf1_TACGTCCAGCTATTAC-1	4.26463	5	19.4272	5	5.16774	5	6.35376	5	70.9602	5
Batch1_csf1_TACGTTAGTTGCGGGA-1	28.3762	2	21.2834	2	4.7234	2	4.56824	2	45.7338	2
Batch1_csf1_TACTAGTTCCGTCCAG-1	4.18434	2	17.8087	2	3.94605	2	8.4648	2	48.1607	2
Batch1_csf1_TACTAGTTCTATTGCG-1	7.67887	5	9.61428	5	2.03381	5	2.65743	5	61.2725	5
Batch1_csf1_TAGAGGCGTGCACAAA-1	5.41432	3	13.4744	3	2.24173	3	4.75715	3	51.9798	3
Batch1_csf1_TAGAGGCGTTGGATGA-1	2.43728	7	7.78155	7	6.00673	7	1.89992	7	28.3182	7
Batch1_csf1_TAGAGGTTCATCCCAA-1	2.90466	7	8.7302	7	6.46911	7	4.1895	7	27.4979	7
Batch1_csf1_TAGAGGTTCATTGAGA-1	3.4563	7	12.0655	7	2.89154	7	3.04235	7	45.2052	7
Batch1_csf1_TAGCAAATCAATTTGC-1	27.3488	2	12.586	2	1.98896	2	2.46378	2	17.7514	2
Batch1_csf1_TAGCCAGAGGTAGACT-1	44.4875	7	23.8379	7	6.30621	7	12.0837	7	37.4873	7
Batch1_csf1_TAGCCAGAGTACGGGC-1	4.02675	3	15.2615	3	1.84731	3	3.60662	3	31.0301	3
Batch1_csf1_TAGCCCGTCGATTAAG-1	5.78345	3	16.1106	3	4.73721	3	3.95005	3	30.7906	3
Batch1_csf1_TAGCCTATCGGGCAAC-1	19.9921	1	17.8311	1	2.84105	1	3.66575	1	31.7157	1
Batch1_csf1_TAGCTTTAGCCATCGT-1	21.6809	2	13.2203	2	1.55962	2	1.33336	2	24.647	2
Batch1_csf1_TAGGCTGAGGTTGTGG-1	61.315	6	29.392	6	2.1334	6	0.784964	6	51.8105	6
Batch1_csf1_TAGGCTTGTGCTCCTT-1	61.6684	2	12.2353	2	5.70449	2	6.14552	2	44.7742	2
Batch1_csf1_TAGGTCGAGTCAACAA-1	6.10584	2	18.5218	2	0.955679	2	1.7113	2	35.3213	2
Batch1_csf1_TAGGTCGAGTGGACCA-1	4.87707	5	20.6703	5	3.88705	5	2.33416	5	79.3823	5
Batch1_csf1_TAGGTTAAGGAGGCCT-1	60.5996	2	10.5052	2	5.43575	2	0.741964	2	33.1134	2
Batch1_csf1_TAGTCCTCATGGTCAA-1	6.17918	3	16.9139	3	3.41653	3	2.55149	3	27.9692	3
Batch1_csf1_TAGTGTGCAGCCAGCA-1	5.41253	2	15.3578	2	6.50248	2	0.94395	2	25.4063	2
Batch1_csf1_TAGTTGCGTGAGTAAT-1	7.19255	7	6.20026	7	2.72218	7	2.0841	7	25.2703	7
Batch1_csf1_TAGTTGCGTGTTTGTA-1	18.9702	9	30.724	9	2.02759	9	14.2615	9	71.1845	9
Batch1_csf1_TATACCTAGACTAATG-1	2.76202	7	10.6563	7	5.97714	7	1.23574	7	56.2309	7
Batch1_csf1_TATACCTAGTTTCACG-1	7.61374	2	11.6977	2	4.8896	2	5.62186	2	14.3034	2
Batch1_csf1_TATATGCTCGAAACTA-1	4.01125	2	28.2764	2	2.4365	2	1.20603	2	46.0392	2
Batch1_csf1_TATCGCATCTAGTTAC-1	56.1314	2	15.7174	2	8.29564	2	4.37384	2	42.7975	2
Batch1_csf1_TATCGCTCAGGATTGC-1	7.48719	5	11.4408	5	2.5739	5	13.2351	5	46.6973	5
Batch1_csf1_TATGAGGGTCAGTGCC-1	2.20827	7	4.88984	7	3.94358	7	1.41162	7	44.6208	7
Batch1_csf1_TATGAGGGTTGCGGCT-1	5.81382	5	38.0059	5	1.88819	5	10.7333	5	49.4112	5
Batch1_csf1_TATGATGAGTTACCCA-1	4.72838	7	10.0439	7	5.58222	7	7.3446	7	39.151	7
Batch1_csf1_TATGGGAGTCGTTGCA-1	23.5655	2	17.9212	2	5.16847	2	0.761702	2	49.0302	2
Batch1_csf1_TATGGGAGTGCGGAAT-1	6.77571	11	10.92	11	5.48752	11	6.78337	11	42.2413	11
Batch1_csf1_TATGGTAAGGATTATG-1	4.47298	3	29.4311	3	3.84604	3	4.68839	3	25.3086	3
Batch1_csf1_TATGGTGCACCATCCA-1	6.75902	7	7.74722	7	5.24392	7	3.97539	7	23.8954	7
Batch1_csf1_TATGGTGCATGAGCTA-1	14.4824	4	69.0696	4	6.34181	4	4.59924	4	63.0688	4
Batch1_csf1_TATTACCAGAGGTTTA-1	14.9462	2	20.0815	2	5.35134	2	2.53954	2	66.9383	2
Batch1_csf1_TATTACCAGTCAGGCA-1	7.19188	3	14.7666	3	1.98619	3	2.77573	3	27.4738	3
Batch1_csf1_TATTAGGAGGAGTCAT-1	61.2867	6	18.3853	6	5.80125	6	7.31787	6	31.4644	6
Batch1_csf1_TATTCCTGTATGGTGA-1	20.249	2	19.9958	2	1.20118	2	6.01623	2	45.3448	2
Batch1_csf1_TATTCCTGTGGTTATC-1	4.67241	3	7.71469	3	0.528021	3	2.5773	3	44.1449	3
Batch1_csf1_TATTGACTCCAACTAT-1	30.3124	5	29.0843	5	6.54951	5	8.68965	5	82.4224	5
Batch1_csf1_TATTGCAGTTAAGCTC-1	9.17903	2	33.9482	2	4.70499	2	11.0583	2	92.1266	2
Batch1_csf1_TCAAACCGTACGGGCA-1	7.09837	5	16.3336	5	4.36922	5	5.92202	5	55.4754	5
Batch1_csf1_TCAAACCGTCCTTCTA-1	7.52939	3	28.0927	3	5.37032	3	3.80653	3	42.7362	3
Batch1_csf1_TCAAACCGTGGTTAAG-1	32.982	2	26.6906	2	5.5713	2	4.89215	2	34.6948	2
Batch1_csf1_TCAACAAAGTGATGGT-1	3.99763	7	13.1643	7	3.88818	7	1.32113	7	19.3735	7
Batch1_csf1_TCAACTAGTTGTTTGA-1	7.93646	4	29.1357	4	6.53216	4	10.4763	4	40.1351	4
Batch1_csf1_TCAACTGTCACTCGCG-1	6.64653	3	9.73451	3	3.0329	3	1.84271	3	37.6674	3
Batch1_csf1_TCAAGCGAGCCTAGTC-1	14.3062	3	20.2553	3	3.29583	3	8.31275	3	45.6048	3
Batch1_csf1_TCAAGCGAGTTACACT-1	11.0244	7	3.19988	7	6.0547	7	3.51352	7	41.2674	7
Batch1_csf1_TCAAGGTAGCCTAGTC-1	23.9426	2	42.4737	2	6.95294	2	2.77153	2	49.7014	2
Batch1_csf1_TCAAGTGCAATGGATT-1	31.3211	2	21.3114	2	4.67975	2	3.72963	2	35.2296	2
Batch1_csf1_TCAATCTAGCTATCGC-1	2.71924	7	10.5695	7	5.13071	7	2.02457	7	33.9755	7
Batch1_csf1_TCAATGTTCCAAATAG-1	4.21291	2	12.9229	2	7.95097	2	0.874447	2	38.2125	2
Batch1_csf1_TCAATTGGTTAGGCGG-1	48.4155	3	13.9515	3	5.47558	3	5.25782	3	32.1288	3
Batch1_csf1_TCACAAGCAAAGGTAA-1	8.69339	7	5.38042	7	0.681027	7	5.43957	7	42.3893	7
Batch1_csf1_TCACAAGCAGGCTAAC-1	2.03672	3	13.1093	3	1.56109	3	2.41477	3	28.1306	3
Batch1_csf1_TCACCAATCAGGCAAT-1	20.8454	2	26.9274	2	2.96248	2	9.45025	2	61.3024	2
Batch1_csf1_TCACCTAAGTTATCCG-1	3.39147	2	9.7183	2	3.36573	2	1.51402	2	48.3554	2
Batch1_csf1_TCACCTAAGTTTGGTT-1	7.62789	3	9.51082	3	4.25736	3	2.27655	3	24.3023	3
Batch1_csf1_TCACGTTCAACAGATT-1	1.37026	3	11.7566	3	3.66578	3	3.972	3	39.3205	3
Batch1_csf1_TCACTCGCATGGCCGA-1	7.10465	3	35.6396	3	3.38903	3	2.40358	3	47.0426	3
Batch1_csf1_TCACTGTCATTCAGGA-1	3.45755	3	37.0433	3	2.78121	3	1.08238	3	50.3194	3
Batch1_csf1_TCACTTTGTCACCAGC-1	77.3624	6	14.3758	6	0.79252	6	2.02266	6	26.7391	6
Batch1_csf1_TCAGCCAGTAAGCTAG-1	50.2636	3	15.8043	3	4.93595	3	6.62677	3	37.3777	3
Batch1_csf1_TCAGGCAAGACAACAC-1	18.4423	5	18.8063	5	2.57582	5	1.83606	5	58.2214	5
Batch1_csf1_TCAGTAAAGCATGTGG-1	42.9129	3	7.59525	3	2.61504	3	3.15646	3	52.8857	3
Batch1_csf1_TCATAGGCAATAAGCT-1	14.1788	1	8.9121	1	5.31717	1	1.3384	1	22.9402	1
Batch1_csf1_TCATCAGTCAATCCTG-1	5.22777	3	22.7588	3	3.48923	3	11.3778	3	52.7529	3
Batch1_csf1_TCATGAAAGTTGGCCT-1	5.75266	2	9.9073	2	2.99939	2	2.72127	2	32.6125	2
Batch1_csf1_TCATGAGCAAGCTTTC-1	3.28283	3	9.4978	3	0.901442	3	4.35669	3	28.7142	3
Batch1_csf1_TCCACCTGTATGTTTG-1	44.7376	3	35.8308	3	6.78962	3	5.79411	3	68.7686	3
Batch1_csf1_TCCACCTGTGCGATAA-1	16.9271	5	27.5832	5	0.867902	5	5.6561	5	58.1144	5
Batch1_csf1_TCCAGCTAGCTAAACA-1	6.59854	3	9.63709	3	0.931977	3	5.53138	3	87.2198	3
Batch1_csf1_TCCAGGAAGGTTACTT-1	5.5813	7	15.7003	7	5.69492	7	2.9791	7	48.8149	7
Batch1_csf1_TCCCATAAGACTCAAA-1	64.9944	2	14.8276	2	4.93412	2	2.09707	2	50.9683	2
Batch1_csf1_TCCCGTTGTTTGTCCC-1	2.52242	7	23.1774	7	4.29286	7	5.81712	7	37.0335	7
Batch1_csf1_TCCCTCATCCCAAATT-1	4.92785	2	17.7741	2	5.35178	2	1.99828	2	48.0128	2
Batch1_csf1_TCCCTTTAGCCCGTTG-1	8.04357	5	18.2521	5	2.96902	5	1.65258	5	65.777	5
Batch1_csf1_TCCGAATGTATTCGAC-1	5.27605	7	8.9399	7	5.87297	7	3.15622	7	48.1759	7
Batch1_csf1_TCCGGAGCATCATGTC-1	2.51988	7	10.1648	7	3.70873	7	6.99399	7	41.1702	7
Batch1_csf1_TCCTAAGTCAAAGGGA-1	44.9254	4	15.375	4	4.95562	4	2.83764	4	46.8185	4
Batch1_csf1_TCCTAAGTCGTCAACC-1	25.5909	3	28.4906	3	2.41829	3	4.40252	3	55.8988	3
Batch1_csf1_TCCTGGTAGCACCTTA-1	2.3147	2	20.0729	2	4.70955	2	1.84572	2	40.4262	2
Batch1_csf1_TCCTGGTAGGCAATCG-1	47.7525	4	33.4332	4	6.0358	4	2.61452	4	50.3284	4
Batch1_csf1_TCCTTATGTTTGCATA-1	33.3811	2	12.2951	2	3.58835	2	2.75876	2	48.4388	2
Batch1_csf1_TCGACTCAGCTCATTG-1	6.53941	7	18.3862	7	3.97386	7	1.40832	7	17.0433	7
Batch1_csf1_TCGATGACAAGATGCC-1	5.10666	2	31.4608	2	4.45433	2	0.80874	2	34.0314	2
Batch1_csf1_TCGATGACAGCGATCG-1	7.38813	3	15.165	3	3.53751	3	3.74407	3	30.5724	3
Batch1_csf1_TCGCCTCTCAGGTAAC-1	7.20798	7	6.23156	7	4.43184	7	3.09492	7	43.783	7
Batch1_csf1_TCGCGCATCACTATAC-1	2.89348	7	16.6051	7	6.32371	7	3.67511	7	51.8614	7
Batch1_csf1_TCGCGCATCAGTAGCG-1	5.10878	7	12.8542	7	4.62494	7	2.07827	7	67.1827	7
Batch1_csf1_TCGCTCGAGAGGTTTA-1	6.98341	2	14.3435	2	4.67488	2	2.99564	2	17.2513	2
Batch1_csf1_TCGCTCGAGTAACGGT-1	30.5942	3	21.3695	3	0.319848	3	16.8364	3	45.8618	3
Batch1_csf1_TCGTCCCTCACTAGGG-1	1.52436	7	18.4687	7	4.82148	7	7.7106	7	60.1075	7
Batch1_csf1_TCGTTATAGATGATTG-1	5.34172	2	16.9708	2	3.33464	2	1.79422	2	22.9774	2
Batch1_csf1_TCGTTATAGTTTCACG-1	26.4262	5	22.8606	5	2.62664	5	1.64515	5	28.904	5
Batch1_csf1_TCTAACAGTTTGGCCA-1	22.9179	2	20.206	2	4.12219	2	1.80471	2	37.3028	2
Batch1_csf1_TCTAACTAGACAACTA-1	4.02267	2	8.61152	2	4.61039	2	2.60209	2	29.9661	2
Batch1_csf1_TCTAACTAGCTGATTT-1	33.0695	7	46.4264	7	2.45788	7	10.3335	7	54.1349	7
Batch1_csf1_TCTAAGTTCTAATTGC-1	7.51331	7	11.4938	7	4.68087	7	0.957309	7	25.4205	7
Batch1_csf1_TCTAATCAGGGTTGGC-1	6.54387	2	18.3952	2	6.6982	2	4.76185	2	45.1756	2
Batch1_csf1_TCTACCTTCACGTTCA-1	3.87707	7	12.9195	7	3.23364	7	2.14941	7	23.3536	7
Batch1_csf1_TCTACCTTCCCAAATT-1	6.34801	2	28.8167	2	3.47462	2	5.75421	2	74.9636	2
Batch1_csf1_TCTATCTGTTAATGCC-1	3.22409	5	13.6323	5	2.92202	5	0.979171	5	46.198	5
Batch1_csf1_TCTCAATAGGCTGGTA-1	19.4543	5	11.0574	5	2.6161	5	9.10517	5	55.1839	5
Batch1_csf1_TCTCGCCTCCATCCGG-1	5.31931	2	11.2433	2	5.23556	2	1.3636	2	38.7307	2
Batch1_csf1_TCTCGCCTCTGGAACG-1	55.3118	2	13.768	2	4.20012	2	5.24184	2	40.2199	2
Batch1_csf1_TCTGGAACAGGTTTCT-1	34.1993	2	20.1409	2	4.86909	2	1.79051	2	20.3492	2
Batch1_csf1_TCTGGGCGTCAATGTC-1	13.6731	2	11.0029	2	1.45445	2	4.6845	2	19.386	2
Batch1_csf1_TCTGTGATCACCATAT-1	3.02521	7	11.1905	7	1.35676	7	2.85177	7	38.0033	7
Batch1_csf1_TCTTAAGGTCATGCAT-1	2.03242	7	14.8574	7	2.52543	7	6.22526	7	55.1348	7
Batch1_csf1_TCTTAGGTCGCATTTG-1	2.85762	3	43.3492	3	5.67926	3	15.0543	3	64.5663	3
Batch1_csf1_TCTTCATGTTCCGGGT-1	3.64346	7	7.80285	7	4.42921	7	3.73029	7	34.4083	7
Batch1_csf1_TCTTTAGCAAGTAAGA-1	4.9765	3	14.4727	3	2.7639	3	8.43557	3	52.2084	3
Batch1_csf1_TCTTTGGAGCAGCTAG-1	3.26022	3	13.7057	3	1.94472	3	12.0802	3	24.2887	3
Batch1_csf1_TCTTTGGAGTAACTTC-1	5.20158	4	51.9862	4	6.03091	4	4.43816	4	57.0455	4
Batch1_csf1_TCTTTGTGTACTTCAA-1	9.23447	2	28.7711	2	4.41796	2	3.97968	2	32.3814	2
Batch1_csf1_TCTTTGTGTCATCCTC-1	5.82661	3	65.4866	3	2.13347	3	3.39961	3	42.2896	3
Batch1_csf1_TGAACCACAACGACTA-1	15.8744	2	20.5102	2	6.86002	2	1.87096	2	38.1072	2
Batch1_csf1_TGAAGGAAGGTTCGAG-1	3.68757	7	10.3193	7	0.32151	7	2.81099	7	41.717	7
Batch1_csf1_TGAAGGAAGTACGGGC-1	3.35385	3	23.5588	3	4.37414	3	1.03652	3	21.8277	3
Batch1_csf1_TGAAGGAAGTCGCATC-1	2.94939	3	21.3611	3	4.85777	3	1.31857	3	58.1189	3
Batch1_csf1_TGAATCGCAAACAAGA-1	43.9075	3	19.1551	3	6.44073	3	7.22412	3	50.2644	3
Batch1_csf1_TGAATCGCATCAAGTG-1	5.39586	5	9.18311	5	2.31053	5	1.81816	5	54.074	5
Batch1_csf1_TGAATCGCATCACAGA-1	5.59082	5	9.57883	5	4.99731	5	10.568	5	48.3232	5
Batch1_csf1_TGAATGTCACAACAAT-1	1.21551	2	20.5247	2	1.82607	2	2.05171	2	69.7202	2
Batch1_csf1_TGACAACAGGGTTTCC-1	2.27504	3	31.243	3	5.67898	3	1.82819	3	62.8812	3
Batch1_csf1_TGACATAAGGTTAGGT-1	5.10975	3	38.7924	3	4.64832	3	5.43026	3	37.1831	3
Batch1_csf1_TGACATGCAGGTCAAC-1	18.1316	7	10.8502	7	4.82756	7	2.08572	7	32.3189	7
Batch1_csf1_TGACGGATCCAAATTC-1	9.33381	4	31.9102	4	4.30652	4	2.70614	4	24.5552	4
Batch1_csf1_TGACTACGTTAACCAC-1	61.8899	2	18.7839	2	7.50838	2	3.2222	2	61.8056	2
Batch1_csf1_TGAGACTAGAAACTCA-1	38.1794	6	27.4778	6	2.10117	6	2.21662	6	23.4248	6
Batch1_csf1_TGAGACTAGCAGGCTA-1	2.88424	7	14.8296	7	5.01398	7	11.2333	7	53.9599	7
Batch1_csf1_TGAGACTAGTTACAGA-1	4.02583	7	15.9433	7	8.01273	7	4.76142	7	45.5114	7
Batch1_csf1_TGAGCGATCAGGGCAC-1	2.26753	3	21.3539	3	3.02896	3	12.017	3	59.4893	3
Batch1_csf1_TGAGCGATCAGGTTAA-1	62.3247	2	25.7789	2	4.63577	2	3.23761	2	35.0189	2
Batch1_csf1_TGAGCGATCTGGGAAT-1	77.8294	2	28.8168	2	6.28538	2	3.5018	2	46.3943	2
Batch1_csf1_TGAGCGGGTAGCCACC-1	12.7033	3	31.8991	3	2.7418	3	1.36505	3	52.7973	3
Batch1_csf1_TGAGGTCCAAGTTTCC-1	68.1377	7	60.189	7	7.53741	7	10.5729	7	70.0794	7
Batch1_csf1_TGAGTCGAGGCAAGCC-1	13.1444	2	6.81247	2	5.68971	2	0.420237	2	67.511	2
Batch1_csf1_TGATCTTAGGTCACTC-1	3.32725	3	9.58797	3	3.17987	3	10.222	3	39.557	3
Batch1_csf1_TGATTACTCTAATTGC-1	2.64383	2	8.20079	2	4.46047	2	3.56474	2	29.4163	2
Batch1_csf1_TGATTCAGTACGAATG-1	49.6866	5	24.2335	5	0.738979	5	3.46472	5	76.7199	5
Batch1_csf1_TGATTCAGTGCCCTTT-1	3.40791	7	9.75169	7	0.913664	7	1.52128	7	49.8255	7
Batch1_csf1_TGATTGTTCCAACAGG-1	4.02477	2	8.57679	2	5.20243	2	1.794	2	12.8775	2
Batch1_csf1_TGCAATAAGGATGTTA-1	3.24407	9	15.5599	9	3.39395	9	7.8105	9	39.5181	9
Batch1_csf1_TGCACACTCATCCCAA-1	7.65118	2	13.8118	2	4.78504	2	1.47911	2	48.3185	2
Batch1_csf1_TGCACACTCGTAGTTT-1	8.43739	2	16.8287	2	4.60801	2	2.48428	2	36.8797	2
Batch1_csf1_TGCAGCAAGCTTACAT-1	9.04701	2	37.2597	2	2.60082	2	5.22377	2	43.7522	2
Batch1_csf1_TGCAGGTCACTGACAA-1	2.8592	2	18.1789	2	7.42248	2	1.27869	2	27.4766	2
Batch1_csf1_TGCATCCAGCACTAGG-1	53.9688	6	11.0422	6	1.81642	6	9.31455	6	42.1542	6
Batch1_csf1_TGCATGACAATCTCTA-1	51.5168	6	12.2936	6	3.9809	6	4.23505	6	30.8156	6
Batch1_csf1_TGCATTAGTTGCGGCT-1	18.4472	2	20.3599	2	6.19638	2	6.87393	2	40.8283	2
Batch1_csf1_TGCATTAGTTTGTTGA-1	3.5681	3	17.9744	3	0.64178	3	2.01282	3	27.8086	3
Batch1_csf1_TGCCCATAGTGGCTTC-1	5.54515	5	13.7399	5	2.70614	5	14.0967	5	53.736	5
Batch1_csf1_TGCCCTGAGCGAATCG-1	3.57285	7	7.65953	7	4.47483	7	2.40194	7	38.9749	7
Batch1_csf1_TGCCGGTGTAACGTTC-1	4.88918	3	39.7215	3	4.84668	3	0.712589	3	60.9358	3
Batch1_csf1_TGCCGGTGTACTAACC-1	4.74596	7	21.7809	7	1.30324	7	3.21499	7	43.5996	7
Batch1_csf1_TGCCTTAAGGATGTTA-1	20.6513	2	21.4549	2	4.92471	2	1.339	2	30.5472	2
Batch1_csf1_TGCGATACATCACGAA-1	8.86414	5	10.3696	5	4.94869	5	5.33256	5	45.3702	5
Batch1_csf1_TGCGCATTCTATTGAC-1	3.40107	7	7.31086	7	6.2974	7	3.89952	7	29.7709	7
Batch1_csf1_TGCGCCTCACAATGGC-1	25.61	2	11.0948	2	6.7607	2	3.77801	2	36.0223	2
Batch1_csf1_TGCGCTAGTCCCTCTG-1	41.8224	6	23.9024	6	3.77121	6	6.58199	6	44.0891	6
Batch1_csf1_TGCGCTAGTGCGGAAT-1	29.8229	6	35.1017	6	3.31758	6	9.33526	6	51.4235	6
Batch1_csf1_TGCGGAATCCAATAGA-1	86.0981	6	27.6342	6	6.91524	6	11.6473	6	52.3284	6
Batch1_csf1_TGCGGTTTCGCAAATA-1	11.2734	3	24.6875	3	2.10491	3	2.62481	3	32.5103	3
Batch1_csf1_TGCGGTTTCGCTATAT-1	63.234	8	49.7845	8	8.52787	8	13.6143	8	40.7192	8
Batch1_csf1_TGCTAACGTCACTAGT-1	4.70654	7	28.689	7	5.17564	7	9.04746	7	56.8137	7
Batch1_csf1_TGCTCCACAGACTCAA-1	3.26898	7	7.08174	7	6.87991	7	-0.00369588	7	46.2161	7
Batch1_csf1_TGCTTGATCAAGGTAC-1	1.91751	2	10.9803	2	4.62633	2	12.2943	2	44.4847	2
Batch1_csf1_TGCTTGATCGCAGCAA-1	32.7744	3	21.3883	3	1.9969	3	10.2031	3	44.9741	3
Batch1_csf1_TGGACCAAGGTGTCCT-1	2.46971	7	5.42047	7	5.05036	7	6.11628	7	27.2942	7
Batch1_csf1_TGGATCGAGTCAACAA-1	7.77401	3	48.3623	3	1.28642	3	2.69949	3	50.7718	3
Batch1_csf1_TGGCCTTAGGCAAGCC-1	3.15979	2	25.7134	2	2.63568	2	2.91128	2	47.227	2
Batch1_csf1_TGGCCTTAGTCTGTGC-1	2.4356	2	12.0319	2	2.62387	2	4.44298	2	47.9078	2
Batch1_csf1_TGGCGGTAGCGCTCCA-1	8.25236	7	9.1278	7	4.37319	7	3.54548	7	36.0387	7
Batch1_csf1_TGGCGTGCAGGTATAT-1	13.2292	6	10.1018	6	0.311033	6	5.16403	6	6.52531	6
Batch1_csf1_TGGGACATCATAATGG-1	3.27415	7	17.3778	7	4.61997	7	2.62822	7	37.3856	7
Batch1_csf1_TGGGCGTAGCCATCAC-1	28.6267	2	14.0158	2	3.44266	2	5.27182	2	54.1741	2
Batch1_csf1_TGGGTCCGTAATGCGA-1	5.91651	3	12.4555	3	3.63488	3	4.2703	3	42.9505	3
Batch1_csf1_TGGGTCCGTTCTCAAA-1	4.40998	2	25.9638	2	2.65257	2	2.77332	2	54.801	2
Batch1_csf1_TGGTAAGGTTCACTCC-1	2.97565	2	8.87431	2	4.86033	2	3.14193	2	53.1808	2
Batch1_csf1_TGGTAATCACCTGGTC-1	2.25615	7	4.98699	7	4.2123	7	3.11697	7	21.3137	7
Batch1_csf1_TGGTCTATCCATAGAA-1	3.68635	9	21.4015	9	1.52647	9	4.99592	9	33.5811	9
Batch1_csf1_TGGTCTATCTGGCCAT-1	9.37379	2	11.404	2	2.91285	2	1.39858	2	38.0525	2
Batch1_csf1_TGGTGAAGTAACTAGG-1	17.2033	5	13.6157	5	1.02543	5	0.975514	5	39.5049	5
Batch1_csf1_TGGTGAAGTCTATCTT-1	16.5115	1	43.8298	1	5.33853	1	1.93832	1	56.1195	1
Batch1_csf1_TGGTGCGCATCCCTCT-1	20.4613	7	10.7449	7	0.985309	7	4.14571	7	34.016	7
Batch1_csf1_TGGTGCTTCATGGATA-1	17.6871	2	12.5595	2	5.9006	2	2.81637	2	23.2706	2
Batch1_csf1_TGGTGCTTCCCATAGC-1	2.24874	5	36.1335	5	2.42351	5	7.37047	5	30.1975	5
Batch1_csf1_TGGTTACGTACGAACA-1	4.1734	7	12.8427	7	0.147256	7	11.1789	7	48.6429	7
Batch1_csf1_TGGTTCATCAGGCCAA-1	3.34227	7	7.19152	7	1.78038	7	1.03141	7	6.4138	7
Batch1_csf1_TGGTTTAGTGCCCTTT-1	5.7988	3	12.2166	3	5.45343	3	2.38333	3	42.2766	3
Batch1_csf1_TGGTTTGTCAACCAAA-1	9.41576	2	18.8145	2	4.98263	2	5.38681	2	71.5108	2
Batch1_csf1_TGGTTTGTCAGTTTAC-1	4.26979	7	6.89748	7	4.10299	7	6.89386	7	47.1994	7
Batch1_csf1_TGTAAGTCAGCTACCC-1	2.91204	5	36.7196	5	2.9434	5	9.34093	5	48.1309	5
Batch1_csf1_TGTAAGTCATCACTCG-1	50.4832	5	14.7693	5	1.44514	5	7.51889	5	35.659	5
Batch1_csf1_TGTAATGAGACTATTC-1	4.98206	3	8.3432	3	3.99305	3	1.63522	3	49.0216	3
Batch1_csf1_TGTACCTCAAACCGTA-1	3.22947	5	15.5303	5	3.30637	5	2.60847	5	32.493	5
Batch1_csf1_TGTACCTCACAGCAAC-1	3.40458	3	9.74493	3	0.774357	3	6.83189	3	42.2175	3
Batch1_csf1_TGTCTTGAGACTTAAG-1	2.21207	7	4.89752	7	5.06263	7	3.63528	7	54.8339	7
Batch1_csf1_TGTCTTGAGGAAACCT-1	7.78647	5	9.83266	5	2.41021	5	6.54871	5	64.004	5
Batch1_csf1_TGTCTTGAGGTCACAG-1	45.4542	5	17.2601	5	2.02168	5	1.85723	5	35.0302	5
Batch1_csf1_TGTGCTGGTTCTTGAA-1	17.5576	2	40.2711	2	3.20364	2	2.01374	2	23.2099	2
Batch1_csf1_TGTGTCCAGCTTACAT-1	4.17525	4	16.2466	4	5.35947	4	11.5787	4	60.9126	4
Batch1_csf1_TGTGTGACATTCAACC-1	5.57613	3	11.7646	3	0.616363	3	9.59866	3	53.3364	3
Batch1_csf1_TGTTAGCGTATATTCG-1	4.51113	7	16.9283	7	7.15446	7	3.64899	7	41.0406	7
Batch1_csf1_TGTTAGCGTCACAGAA-1	7.75127	5	14.015	5	4.153	5	6.04099	5	28.7749	5
Batch1_csf1_TGTTCCTTCAAGGGTT-1	5.45883	3	33.9952	3	2.81106	3	2.92496	3	45.0809	3
Batch1_csf1_TGTTCCTTCTGTCAGC-1	5.04463	5	23.6932	5	0.85193	5	1.24215	5	47.5622	5
Batch1_csf1_TGTTGCATCGCTCAAC-1	5.17135	3	21.2676	3	1.34484	3	2.79786	3	64.8617	3
Batch1_csf1_TGTTGGTGTAAGTCGA-1	3.20127	3	29.1978	3	3.47259	3	13.9655	3	40.1779	3
Batch1_csf1_TGTTGTCCATCATAGG-1	17.5247	2	21.099	2	2.61191	2	3.07816	2	46.8793	2
Batch1_csf1_TGTTTCGAGCGAGTTG-1	3.69992	7	14.5981	7	1.7237	7	1.65037	7	33.5875	7
Batch1_csf1_TGTTTCGAGGCTTTAT-1	35.792	3	15.2546	3	1.10439	3	1.33251	3	20.7978	3
Batch1_csf1_TTAAACCTCCGTCCAG-1	53.6588	3	35.6633	3	5.75061	3	6.76388	3	41.6701	3
Batch1_csf1_TTAACGTTCGCTCAGT-1	4.90257	3	19.2666	3	3.24819	3	2.34543	3	37.8203	3
Batch1_csf1_TTAACGTTCTGGCCCA-1	8.82953	5	14.2245	5	3.37142	5	2.32404	5	49.9113	5
Batch1_csf1_TTAAGCTTCAATTGGA-1	54.8808	6	22.2612	6	6.46591	6	2.74201	6	44.5566	6
Batch1_csf1_TTAAGGTCAATCGTGA-1	2.94672	7	11.0312	7	0.581031	7	2.12514	7	38.6817	7
Batch1_csf1_TTACACCCATTGTACC-1	5.44236	7	9.2775	7	1.93631	7	2.22574	7	21.7436	7
Batch1_csf1_TTACCATAGGTAATGC-1	7.30445	4	56.6943	4	7.31469	4	8.92877	4	65.1622	4
Batch1_csf1_TTACCTTGTGTCCAGC-1	4.24193	7	4.41403	7	3.35259	7	1.69504	7	16.9371	7
Batch1_csf1_TTACTTCGTCGGTTTG-1	5.45412	7	13.5551	7	5.7399	7	5.94083	7	42.734	7
Batch1_csf1_TTACTTGCAAAGGTAA-1	6.13108	5	6.4727	5	4.02429	5	4.77673	5	44.9823	5
Batch1_csf1_TTACTTGCAACAGGCT-1	8.5606	2	35.5123	2	4.2728	2	2.53876	2	64.5872	2
Batch1_csf1_TTACTTGCAGTGAGAG-1	37.4981	2	8.51287	2	3.06768	2	6.08096	2	29.9433	2
Batch1_csf1_TTACTTGCATCCGCTA-1	67.903	2	19.465	2	5.61505	2	5.61548	2	58.39	2
Batch1_csf1_TTAGAGCAGACTCAAA-1	2.4824	5	46.428	5	3.66945	5	5.4539	5	53.7717	5
Batch1_csf1_TTAGAGCAGCGCTCCA-1	4.13013	7	34.5885	7	3.17268	7	4.61014	7	25.9298	7
Batch1_csf1_TTAGAGCAGGAACTTA-1	3.46672	3	9.87105	3	5.12888	3	9.90861	3	40.3022	3
Batch1_csf1_TTAGCGGAGATATTGG-1	5.01769	7	8.41554	7	4.85923	7	1.23024	7	52.6545	7
Batch1_csf1_TTAGCGGAGCTTGATT-1	2.06207	2	19.5601	2	6.27417	2	3.817	2	74.6137	2
Batch1_csf1_TTAGGTGCAGCTCATT-1	7.08682	5	10.6282	5	3.73101	5	2.39568	5	35.6092	5
Batch1_csf1_TTAGGTTTCACTATAC-1	7.2125	3	16.5653	3	4.7861	3	5.80281	3	42.5878	3
Batch1_csf1_TTAGGTTTCATAATGG-1	10.6922	4	19.3696	4	1.32352	4	10.0098	4	20.1712	4
Batch1_csf1_TTAGTCAGTCCGGGTT-1	81.6969	8	41.2303	8	8.06393	8	13.0466	8	44.4361	8
Batch1_csf1_TTAGTCGTCTTGAAGA-1	7.72617	3	44.3991	3	6.84225	3	6.26677	3	48.4451	3
Batch1_csf1_TTATCACAGCCGCTAT-1	40.1974	2	11.8914	2	1.16364	2	1.92546	2	34.2805	2
Batch1_csf1_TTCACTTGTTTAACCA-1	67.588	2	27.3607	2	8.17682	2	9.46863	2	54.7327	2
Batch1_csf1_TTCATGCCACACAAAT-1	4.49138	7	11.601	7	7.84468	7	4.56407	7	47.8084	7
Batch1_csf1_TTCATGCCATTCGGTT-1	32.9594	2	6.7968	2	2.31247	2	2.57235	2	15.913	2
Batch1_csf1_TTCCGCACAAACGGGA-1	4.80522	2	17.5253	2	3.60179	2	2.94806	2	43.0352	2
Batch1_csf1_TTCCGCACAACGACTA-1	2.65181	2	32.9013	2	3.53744	2	2.68669	2	20.1556	2
Batch1_csf1_TTCCTCTAGGTATAGC-1	26.6758	2	16.9019	2	6.13702	2	2.52457	2	33.2783	2
Batch1_csf1_TTCCTTTCAACAGATT-1	5.35586	3	6.67499	3	4.09113	3	2.54584	3	24.2079	3
Batch1_csf1_TTCCTTTCAGTTGCCC-1	3.19143	2	17.2099	2	7.54875	2	3.23731	2	32.4752	2
Batch1_csf1_TTCCTTTCATAGGGTC-1	43.0201	10	25.9772	10	2.40093	10	6.59945	10	43.33	10
Batch1_csf1_TTCGAACGTATAGCGA-1	71.8073	2	19.329	2	4.24223	2	8.34099	2	44.6233	2
Batch1_csf1_TTCGAGGAGGTTATCT-1	30.2409	7	7.14074	7	4.23158	7	2.64727	7	34.2556	7
Batch1_csf1_TTCGATAGTCGTTCTC-1	27.7455	2	24.1893	2	5.97963	2	3.72232	2	58.5542	2
Batch1_csf1_TTCGATTAGGGTTGGC-1	7.05395	3	32.1366	3	0.845938	3	0.754216	3	29.4497	3
Batch1_csf1_TTCGCCACAATCAAGT-1	2.34019	7	11.8383	7	8.25124	7	0.58838	7	50.714	7
Batch1_csf1_TTCGCCTGTAATGCGA-1	2.8106	3	16.4369	3	2.41416	3	3.8999	3	34.0183	3
Batch1_csf1_TTCGCCTGTTTATGGC-1	15.6321	10	32.7845	10	3.00449	10	-1.2022	10	43.1312	10
Batch1_csf1_TTCGGTCAGCACGGTA-1	17.2059	3	15.5081	3	2.75784	3	0.976714	3	42.1304	3
Batch1_csf1_TTCGTTCTCCACTAAT-1	2.3838	3	15.5706	3	8.71982	3	10.2196	3	42.3583	3
Batch1_csf1_TTCTGGCAGCCATCGT-1	19.4169	2	31.6307	2	3.67626	2	2.80627	2	32.3492	2
Batch1_csf1_TTCTGGCAGGTAACTA-1	2.31453	5	15.43	5	3.26042	5	3.14277	5	57.1156	5
Batch1_csf1_TTGACATTCGCCTAAC-1	2.98188	7	11.1026	7	6.25639	7	4.68448	7	35.7186	7
Batch1_csf1_TTGAGCGAGCAAGACT-1	3.23099	3	9.39257	3	1.85741	3	2.25082	3	32.4937	3
Batch1_csf1_TTGAGGTAGAGGTTTA-1	4.72728	5	7.82606	5	2.84725	5	1.10188	5	35.4739	5
Batch1_csf1_TTGATCAGTTCGATGT-1	2.667	5	8.24785	5	0.394083	5	19.0959	5	54.6563	5
Batch1_csf1_TTGCACGGTGCGGAAT-1	7.46058	3	9.1712	3	2.16636	3	12.4843	3	65.504	3
Batch1_csf1_TTGCATCCACTTTATG-1	36.0978	2	21.8682	2	6.18911	2	4.9014	2	45.8687	2
Batch1_csf1_TTGCGCAGTTCGATGT-1	6.72212	5	13.3472	5	3.32498	5	18.1824	5	61.7486	5
Batch1_csf1_TTGCGGGCAATAGAGA-1	1.93103	7	12.8948	7	8.00176	7	0.868353	7	59.9796	7
Batch1_csf1_TTGGCCAGTTGCGCTA-1	32.3549	1	40.4041	1	4.77348	1	-2.75547	1	80.5713	1
Batch1_csf1_TTGGTCATCGAGCTAG-1	3.32284	5	11.7946	5	4.60069	5	2.98336	5	35.8783	5
Batch1_csf1_TTGGTTAGTATTTCGA-1	6.50137	7	7.22424	7	5.61135	7	1.39151	7	18.5142	7
Batch1_csf1_TTGTCAGTCAGCCCTG-1	12.809	3	55.2562	3	3.11624	3	9.53331	3	82.3809	3
Batch1_csf1_TTGTGGACATATCGCT-1	4.06684	2	8.70118	2	4.52306	2	3.19114	2	29.9868	2
Batch1_csf1_TTTAGTCAGTAAGTGC-1	6.87832	2	28.8943	2	3.5646	2	0.67658	2	58.9533	2
Batch1_csf1_TTTCACCTCATCCAGC-1	63.6783	2	6.51683	2	6.63325	2	2.84498	2	29.5877	2
Batch1_csf1_TTTGCCCGTTTCAGGT-1	24.757	2	18.0173	2	0.330742	2	3.01213	2	52.3124	2
Batch1_csf1_TTTGCGCAGCTTCCTT-1	37.5017	2	23.8553	2	6.31289	2	1.4276	2	44.07	2
Batch1_csf1_TTTGGACGTGTGTTAC-1	3.94745	2	10.497	2	5.38452	2	1.17783	2	21.0436	2
Batch1_csf1_TTTGGCGGTATGGTGA-1	2.84021	1	25.0648	1	6.70754	1	2.76998	1	29.5082	1
Batch1_csf1_TTTGTGAGTCAACAAG-1	1.75837	5	14.3012	5	2.88126	5	20.8042	5	100.224	5
Batch1_csf1_TTTGTGAGTGGCTCAC-1	42.3623	2	17.8079	2	5.1989	2	6.20765	2	66.6005	2
Batch1_csf10_AAACCAGGTTAGTGGA-1	19.5088	7	45.7609	7	24.54	7	8.89726	7	98.4026	7
Batch1_csf10_AAACTGTCAAGGTGTC-1	8.90409	3	7.49598	3	22.8719	3	65.0107	3	71.6412	3
Batch1_csf10_AAAGCATGTCCGTGAC-1	7.52049	1	12.506	1	60.0576	1	12.6377	1	67.7456	1
Batch1_csf10_AAAGCGAAGGGAGGAT-1	6.31933	1	81.0198	1	36.8311	1	8.2466	1	70.1587	1
Batch1_csf10_AAAGTAGCAATTGAGT-1	68.3517	2	64.2007	2	47.1009	2	4.49329	2	63.6164	2
Batch1_csf10_AAATGAGCACGGATAC-1	14.2347	4	19.5843	4	65.2266	4	18.7744	4	91.3513	4
Batch1_csf10_AACACTAAGGAGGCCT-1	6.82149	1	36.6127	1	53.2389	1	38.4848	1	52.0014	1
Batch1_csf10_AACACTAAGTCCTCAA-1	23.385	7	17.3688	7	29.1095	7	21.2515	7	22.5234	7
Batch1_csf10_AACATAGTCATCCAGC-1	7.63655	9	57.6944	9	47.6441	9	35.7042	9	102.73	9
Batch1_csf10_AACCAAATCCAAAGGT-1	12.8599	1	23.7971	1	32.5818	1	17.2654	1	23.676	1
Batch1_csf10_AACCCGGCATGTGGCG-1	22.2608	4	74.1284	4	49.764	4	24.223	4	64.4321	4
Batch1_csf10_AACCTATTCCCTGGTG-1	8.55507	4	108.433	4	27.3606	4	41.0351	4	59.1482	4
Batch1_csf10_AACCTCATCACAGGGC-1	66.2391	2	30.1521	2	60.1889	2	22.9333	2	64.3012	2
Batch1_csf10_AACTAACCAAGCGAAG-1	98.3122	2	38.5706	2	48.6099	2	29.3054	2	75.8402	2
Batch1_csf10_AACTCGCTCACAGGAT-1	128.589	2	23.1859	2	50.89	2	9.1547	2	85.8457	2
Batch1_csf10_AACTGAGGTTTCCTCA-1	55.0144	10	47.4182	10	43.0245	10	0.981758	10	78.6449	10
Batch1_csf10_AAGAATCGTGCGCAAG-1	18.3442	1	50.7307	1	55.5386	1	8.80355	1	58.4265	1
Batch1_csf10_AAGCATGGTAAGCTAG-1	90.9981	1	10.7986	1	35.593	1	29.5002	1	81.5043	1
Batch1_csf10_AAGCCTCTCGAAGGCC-1	52.944	2	7.03755	2	62.0841	2	31.6751	2	63.5208	2
Batch1_csf10_AAGGACAAGCACGTTC-1	4.5125	4	16.8482	4	50.364	4	40.5131	4	44.4173	4
Batch1_csf10_AAGGCCCAGACCTTGC-1	4.95802	3	17.503	3	37.8645	3	12.4464	3	57.837	3
Batch1_csf10_AAGGCCCAGTTGCGCT-1	89.6336	10	47.1912	10	50.4818	10	23.847	10	83.9134	10
Batch1_csf10_AAGGCCGGTGAATCTC-1	125.57	0	57.8412	0	57.064	0	23.8702	0	53.1092	0
Batch1_csf10_AAGGCTGTCAGGGATT-1	5.16013	3	14.7078	3	24.4339	3	22.6268	3	66.3734	3
Batch1_csf10_AAGGCTTAGGAACTTA-1	39.2118	2	36.0817	2	54.4763	2	16.7716	2	63.8044	2
Batch1_csf10_AAGGTTATCATGAGGT-1	86.6986	1	81.5498	1	42.6644	1	9.3566	1	49.7296	1
Batch1_csf10_AAGGTTGGTCCAATAC-1	12.4361	1	55.9077	1	50.6801	1	9.14491	1	57.153	1
Batch1_csf10_AAGTGAGAGCTTACAT-1	4.28422	2	61.8182	2	29.3492	2	21.7272	2	61.5886	2
Batch1_csf10_AAGTGAGAGGCTGTGA-1	92.9822	2	22.8562	2	51.4492	2	16.1268	2	52.931	2
Batch1_csf10_AAGTTCGCACTCAATC-1	49.5772	2	15.7639	2	39.7458	2	20.1775	2	108.506	2
Batch1_csf10_AAGTTCGCAGGATTAT-1	8.41484	3	63.1273	3	48.11	3	13.5562	3	92.8803	3
Batch1_csf10_AAGTTCGCATTTGCTA-1	3.44289	5	60.5816	5	30.3423	5	17.6284	5	56.2283	5
Batch1_csf10_AATAGCATCCTGCAAC-1	63.4226	4	97.1368	4	48.8559	4	14.24	4	71.1762	4
Batch1_csf10_AATGCGCCACTTCGAT-1	69.6704	1	43.0271	1	66.2044	1	9.56942	1	61.0131	1
Batch1_csf10_AATGGATGTAAACTGG-1	3.68965	1	18.5019	1	58.0495	1	12.666	1	69.3467	1
Batch1_csf10_AATGTGATCTATCGGC-1	10.6656	1	15.0437	1	25.6635	1	5.40675	1	72.0852	1
Batch1_csf10_AATTGACCATAATGAC-1	25.4086	2	9.49479	2	59.6203	2	38.7966	2	78.7759	2
Batch1_csf10_ACAACGGTCACAGGAT-1	41.7003	1	69.879	1	44.8215	1	10.3811	1	45.4188	1
Batch1_csf10_ACAATTGAGGTCACTC-1	129.029	4	31.4172	4	32.0107	4	18.6628	4	64.7949	4
Batch1_csf10_ACAATTGAGTCAGGCA-1	55.3093	1	54.5171	1	50.8025	1	24.7213	1	68.4687	1
Batch1_csf10_ACACGCGCATCAAGCA-1	17.4996	3	22.1747	3	33.9103	3	12.7528	3	79.2286	3
Batch1_csf10_ACAGGCATCATGATGA-1	122.786	6	24.0009	6	38.9114	6	26.5612	6	67.5167	6
Batch1_csf10_ACAGGTAGTTAGCATC-1	12.3097	1	16.3099	1	47.0129	1	25.5851	1	52.7458	1
Batch1_csf10_ACATGTTTCCCTCGCT-1	57.3543	1	17.5567	1	51.9624	1	53.2877	1	62.9499	1
Batch1_csf10_ACCAATCGTAGCTTTA-1	8.6184	3	59.6544	3	28.611	3	50.9748	3	68.9117	3
Batch1_csf10_ACCAATCGTTAGTTTG-1	11.8371	2	14.866	2	44.4688	2	3.2819	2	36.754	2
Batch1_csf10_ACCCAACTCATTAGTC-1	9.75866	3	72.7955	3	50.5964	3	57.5652	3	81.434	3
Batch1_csf10_ACCCAACTCTATTCGG-1	4.63449	1	43.6632	1	37.2647	1	14.8894	1	47.2308	1
Batch1_csf10_ACCGCCATCGATTGAA-1	40.0617	10	25.4923	10	34.8112	10	12.9987	10	72.8012	10
Batch1_csf10_ACCGGCTGTTAGCGGG-1	16.7525	2	17.6809	2	30.4602	2	14.854	2	58.9191	2
Batch1_csf10_ACCGGTAAGGCAAGCC-1	23.7774	2	85.7879	2	51.1301	2	12.8811	2	61.0208	2
Batch1_csf10_ACCGGTTTCTAATGAG-1	74.6409	10	20.7807	10	6.60842	10	85.1222	10	66.3756	10
Batch1_csf10_ACCTCATCATTGGACA-1	7.62954	1	43.9948	1	51.9844	1	56.3068	1	63.1939	1
Batch1_csf10_ACCTCCCTCAAGCCAG-1	93.3086	1	47.6189	1	51.9433	1	8.42947	1	71.2471	1
Batch1_csf10_ACCTCCCTCTTGAAGA-1	17.1396	2	58.3845	2	50.4997	2	8.09909	2	48.1142	2
Batch1_csf10_ACGAATATCTAAGTCT-1	87.3707	6	81.5329	6	51.5126	6	63.2458	6	102.84	6
Batch1_csf10_ACGCCCATCGTCAACC-1	16.7062	3	41.5282	3	47.3153	3	25.0141	3	43.5985	3
Batch1_csf10_ACGCCTAGTGCACTAT-1	8.86157	1	48.3809	1	54.8418	1	27.7942	1	65.3965	1
Batch1_csf10_ACGGATTAGGTTGCAG-1	65.4155	1	33.5105	1	39.3033	1	13.525	1	81.9417	1
Batch1_csf10_ACGGTAAGTAATGGTG-1	11.0975	2	9.22461	2	46.7346	2	25.6629	2	87.5151	2
Batch1_csf10_ACGTAGCCAAAGACCC-1	109.454	2	61.6168	2	53.9713	2	31.6925	2	72.995	2
Batch1_csf10_ACGTAGCCAGGTTTCT-1	7.92774	2	13.1046	2	53.3311	2	19.4035	2	70.0773	2
Batch1_csf10_ACGTCAACATAGCCTT-1	1.71945	1	34.7849	1	53.114	1	19.0931	1	71.1875	1
Batch1_csf10_ACTAATGAGTTGACGG-1	14.2195	1	12.4123	1	55.4894	1	36.8125	1	43.8929	1
Batch1_csf10_ACTCACTCATGCGGAT-1	50.5911	1	33.8964	1	35.168	1	78.2928	1	82.8168	1
Batch1_csf10_ACTCCCACATGACCAA-1	9.70285	3	57.0492	3	20.5404	3	11.2613	3	71.533	3
Batch1_csf10_ACTTAGTTCAAACCGG-1	6.6765	2	17.2208	2	30.3896	2	4.92746	2	72.7545	2
Batch1_csf10_ACTTATGGTCAAACTC-1	7.6006	2	18.2947	2	34.4955	2	13.5253	2	24.8929	2
Batch1_csf10_ACTTCGTCAAGTTGGC-1	8.48629	9	29.5898	9	53.8854	9	24.9007	9	58.372	9
Batch1_csf10_ACTTGCATCGGTAAAC-1	80.0992	6	48.0707	6	31.0143	6	14.6161	6	63.6143	6
Batch1_csf10_ACTTGCTCAATGGCCG-1	9.23581	3	71.3777	3	34.9173	3	32.968	3	69.3128	3
Batch1_csf10_AGAAACCTCAGGTAGT-1	11.3734	9	38.1256	9	43.6357	9	64.2194	9	83.0699	9
Batch1_csf10_AGACCCGCACAACAAT-1	78.1052	2	23.3265	2	60.9309	2	37.8509	2	75.121	2
Batch1_csf10_AGACTAGGTCGAGGCA-1	2.60026	2	48.8376	2	49.2336	2	8.38974	2	70.2386	2
Batch1_csf10_AGATTGATCCGCACCA-1	61.0954	3	52.0463	3	19.3769	3	47.2608	3	61.411	3
Batch1_csf10_AGCAGCCAGCACTACC-1	14.8029	3	31.0227	3	51.0495	3	34.2542	3	90.736	3
Batch1_csf10_AGCCCTTAGGGATGAA-1	2.57581	4	58.3763	4	41.78	4	50.5605	4	81.5476	4
Batch1_csf10_AGCCTGTTCGGTACCT-1	9.6661	1	33.4125	1	19.7902	1	9.91776	1	45.1601	1
Batch1_csf10_AGCTCAACACTGTCAT-1	120.606	6	28.3024	6	35.3804	6	56.491	6	101.602	6
Batch1_csf10_AGCTGCAAGGATTATG-1	71.0054	5	33.8752	5	29.5755	5	7.53921	5	77.4838	5
Batch1_csf10_AGGAACCGTCAATACC-1	13.3204	7	13.6902	7	50.5225	7	9.72174	7	53.2188	7
Batch1_csf10_AGGACAAAGCCTAAGG-1	70.7647	1	65.0326	1	47.5047	1	14.1041	1	77.2252	1
Batch1_csf10_AGGAGGTAGATAACCA-1	8.59955	1	33.8266	1	42.6885	1	8.82237	1	30.3031	1
Batch1_csf10_AGGATCAGTACCTCAG-1	32.5001	2	27.1046	2	51.5633	2	25.5726	2	67.6468	2
Batch1_csf10_AGGCCATCAGGTCAAC-1	15.3254	3	20.7422	3	35.1508	3	33.8639	3	66.6226	3
Batch1_csf10_AGGCCATCATTTGTTG-1	88.2927	6	39.5893	6	35.0382	6	18.1125	6	80.8423	6
Batch1_csf10_AGGGACCTCTGTGCAC-1	39.7976	7	47.8722	7	57.3222	7	28.9631	7	58.8951	7
Batch1_csf10_AGGGAGTAGTTTGCAT-1	14.1881	7	66.719	7	35.0307	7	15.3015	7	87.7361	7
Batch1_csf10_AGGTGATTCGCCTGCA-1	29.2583	3	45.0234	3	29.4082	3	43.5529	3	62.2647	3
Batch1_csf10_AGGTGGGAGATAATCG-1	92.5281	2	71.2703	2	56.0423	2	23.7741	2	85.3496	2
Batch1_csf10_AGGTTAATCGTTCGTA-1	87.1217	2	16.6607	2	51.2901	2	12.8035	2	28.9816	2
Batch1_csf10_AGGTTCGAGCCATTTG-1	7.01203	1	43.2472	1	47.2815	1	36.3485	1	46.5742	1
Batch1_csf10_AGTGATGGTCCTCCAT-1	10.2376	1	22.4547	1	25.5584	1	12.2708	1	40.9482	1
Batch1_csf10_AGTGGATTCTGCAACC-1	32.5409	1	40.7711	1	54.9865	1	26.9121	1	103.687	1
Batch1_csf10_AGTGGCGGTTTATCGA-1	11.089	4	77.843	4	31.8433	4	91.5483	4	80.3572	4
Batch1_csf10_AGTTAGGGTCCATTAA-1	7.96849	2	9.80299	2	38.5709	2	6.25439	2	61.4887	2
Batch1_csf10_AGTTGGCCACGTAATG-1	88.9248	1	36.779	1	43.5362	1	15.0009	1	80.2173	1
Batch1_csf10_ATAACCAAGGCTAGAT-1	3.90705	3	9.5046	3	23.2492	3	27.4352	3	56.4945	3
Batch1_csf10_ATAATGGTCCAATGAA-1	55.2957	2	43.2826	2	55.1358	2	35.9955	2	44.2147	2
Batch1_csf10_ATAATGGTCCTAAGGG-1	8.16198	2	15.7583	2	38.4708	2	12.3357	2	40.7379	2
Batch1_csf10_ATAGGCGTCATGGTCC-1	69.8068	2	6.91747	2	59.8283	2	20.002	2	54.6045	2
Batch1_csf10_ATAGGCTAGAAGTAGG-1	62.2294	1	22.5492	1	41.4158	1	5.32923	1	49.3563	1
Batch1_csf10_ATATAGCCACATAAAC-1	3.397	4	61.4232	4	50.6392	4	46.3546	4	71.187	4
Batch1_csf10_ATATTCGGTAGCGGAT-1	64.1822	2	19.2372	2	39.2464	2	15.9226	2	59.5215	2
Batch1_csf10_ATCATCAGTGGTTACT-1	153.8	6	59.4806	6	66.7503	6	51.9687	6	123.33	6
Batch1_csf10_ATCCATCCACTCAAAG-1	90.1971	3	33.7104	3	20.134	3	97.526	3	92.82	3
Batch1_csf10_ATCCCAATCCATAGAA-1	9.34114	1	18.6254	1	31.4492	1	19.3404	1	60.2557	1
Batch1_csf10_ATCCTTGAGGCCATGA-1	43.1691	3	39.1799	3	39.0289	3	36.0683	3	80.5629	3
Batch1_csf10_ATCCTTGAGGGTTAAC-1	2.29342	9	32.114	9	41.8014	9	8.07459	9	59.1209	9
Batch1_csf10_ATCGATGCACGGGCTA-1	8.3618	2	62.1218	2	52.3555	2	19.3154	2	69.8013	2
Batch1_csf10_ATCGCTCAGCGAATGT-1	12.6416	4	56.6059	4	57.328	4	16.1674	4	60.2902	4
Batch1_csf10_ATCGGGCAGCAGGCTA-1	44.8865	2	44.3941	2	45.2934	2	26.6961	2	66.946	2
Batch1_csf10_ATCGTGCTCATTGAAG-1	123.041	6	61.4195	6	43.2103	6	60.8672	6	94.7001	6
Batch1_csf10_ATGACTTTCTATTCGG-1	11.5348	1	45.9624	1	55.203	1	17.1656	1	50.0807	1
Batch1_csf10_ATGAGGAAGCTATCGC-1	56.4172	2	27.8617	2	42.7255	2	10.8998	2	67.0805	2
Batch1_csf10_ATGCAACAGGTTGCAG-1	26.9825	9	48.4737	9	43.5306	9	30.8452	9	71.5512	9
Batch1_csf10_ATGCACCTCGGTAATA-1	12.1662	4	67.5011	4	41.5476	4	11.8874	4	78.7367	4
Batch1_csf10_ATGGAGGCATCAGGTA-1	58.2744	1	9.97875	1	47.0953	1	8.29707	1	61.5573	1
Batch1_csf10_ATGGGACGTCGTTCTC-1	16.168	1	15.276	1	18.014	1	73.2192	1	49.03	1
Batch1_csf10_ATGGGTTAGTCACACC-1	64.5348	2	47.8394	2	42.9679	2	46.0089	2	82.3605	2
Batch1_csf10_ATGTGAGGTCAATTGC-1	5.73922	4	82.6931	4	51.4282	4	3.96484	4	60.2102	4
Batch1_csf10_ATGTGAGGTGGATGGT-1	51.284	3	11.0516	3	31.306	3	29.9703	3	43.2041	3
Batch1_csf10_ATGTTAGAGCGATGGC-1	12.1977	4	93.9663	4	48.6925	4	45.1064	4	63.1468	4
Batch1_csf10_ATTGACCGTTGTGACT-1	5.66835	2	9.78386	2	27.0482	2	27.4534	2	86.7284	2
Batch1_csf10_ATTGACTTCACTGTCA-1	6.31474	2	63.4769	2	59.8104	2	45.3885	2	70.6475	2
Batch1_csf10_ATTGCCTCATTTGCTA-1	18.2462	9	53.002	9	63.223	9	48.2372	9	56.1506	9
Batch1_csf10_ATTGCGACATCTATCA-1	75.9706	1	40.0918	1	46.6775	1	28.4381	1	64.6226	1
Batch1_csf10_ATTGGGAGTACAAAGT-1	129.954	2	31.9596	2	57.5158	2	36.5441	2	23.2976	2
Batch1_csf10_ATTGGGAGTCCAGCAC-1	15.9029	2	61.5402	2	50.8506	2	11.2199	2	77.9944	2
Batch1_csf10_ATTGTTGGTTCACCTC-1	50.9462	1	47.6971	1	52.7008	1	2.27015	1	84.5789	1
Batch1_csf10_ATTTAGCTCCTTTCGT-1	94.716	2	24.7611	2	57.8732	2	11.9128	2	47.4318	2
Batch1_csf10_ATTTGCCCATCATGTC-1	6.50868	3	60.3257	3	46.5558	3	11.5985	3	77.0012	3
Batch1_csf10_CAAAGGGCAGGTATTG-1	31.1056	3	30.3156	3	46.5039	3	8.45304	3	65.1609	3
Batch1_csf10_CAAAGTCAGCGAAGAA-1	13.1399	5	42.1539	5	25.228	5	2.51693	5	70.1918	5
Batch1_csf10_CAAAGTCAGGGAGGCA-1	18.8747	5	46.1732	5	24.455	5	26.4084	5	60.1363	5
Batch1_csf10_CAAATTGAGATGCTAA-1	52.9832	1	10.4566	1	57.9545	1	33.9237	1	74.6774	1
Batch1_csf10_CAACTAAAGGAACCGC-1	7.83546	6	47.0581	6	37.6433	6	60.6091	6	89.7582	6
Batch1_csf10_CAAGGTCCACATGCTT-1	9.69378	4	112.477	4	56.6782	4	38.254	4	61.7357	4
Batch1_csf10_CAAGGTTAGCAATCGG-1	77.8772	2	7.77295	2	42.5624	2	32.7621	2	72.7033	2
Batch1_csf10_CAATCCATCCTAAATC-1	56.6944	1	42.4752	1	38.0431	1	16.7295	1	92.673	1
Batch1_csf10_CAATGTTTCCATCCGG-1	13.5268	1	16.1567	1	43.8892	1	35.1101	1	52.9803	1
Batch1_csf10_CACAAGCCAAACCGTA-1	57.3994	3	51.5331	3	56.0124	3	32.7475	3	39.8327	3
Batch1_csf10_CACAAGCCATGTGGGT-1	73.0956	6	60.3054	6	19.8635	6	88.464	6	108.692	6
Batch1_csf10_CACATAAAGAGGAAAT-1	34.5501	1	19.4598	1	37.94	1	21.8671	1	76.7658	1
Batch1_csf10_CACCTGGTCACCTGTA-1	8.11819	4	54.7386	4	47.2833	4	8.328	4	28.3926	4
Batch1_csf10_CACGCATTCGCCTCGA-1	1.15657	1	46.7158	1	66.6457	1	26.7824	1	67.3734	1
Batch1_csf10_CACGCATTCGTTATGT-1	17.6037	5	17.3862	5	15.3103	5	46.2649	5	71.7481	5
Batch1_csf10_CACTATGTCGAACGTG-1	15.8444	1	45.7899	1	56.0015	1	17.5073	1	61.0511	1
Batch1_csf10_CACTGTCAGGAGGCCT-1	13.8603	1	18.5889	1	34.4172	1	41.1339	1	68.8843	1
Batch1_csf10_CACTTGATCAAGGTCG-1	48.8396	4	50.2042	4	44.3944	4	35.0007	4	83.6329	4
Batch1_csf10_CAGAGAGCACCACATT-1	42.6002	1	3.0238	1	35.3014	1	8.3606	1	63.1257	1
Batch1_csf10_CAGGATCCAACTATCC-1	10.6796	5	70.7875	5	29.532	5	32.1858	5	76.9622	5
Batch1_csf10_CAGGGCAGTGAACGGT-1	50.4155	4	45.2323	4	52.9717	4	13.6144	4	60.4513	4
Batch1_csf10_CAGGTATAGTCTTGCA-1	16.0002	3	37.3983	3	32.2141	3	9.79751	3	72.0373	3
Batch1_csf10_CAGGTTTGTTGCTGTG-1	5.57519	1	65.5128	1	48.5658	1	28.3742	1	50.8959	1
Batch1_csf10_CAGTGAGTCGATTACT-1	5.10781	2	39.7649	2	34.234	2	34.0439	2	43.6776	2
Batch1_csf10_CAGTGTGAGGGCACTA-1	128.178	2	18.6497	2	57.7232	2	26.2231	2	81.4049	2
Batch1_csf10_CAGTTAAAGATGGATC-1	56.1993	1	41.8627	1	42.007	1	13.3374	1	53.6198	1
Batch1_csf10_CATAAACCATTACACC-1	8.60557	1	60.6136	1	54.0649	1	23.1834	1	67.2699	1
Batch1_csf10_CATAATCTCACGGACA-1	42.6894	2	18.9691	2	54.7105	2	8.06897	2	49.0842	2
Batch1_csf10_CATACTTAGACCATGG-1	99.2555	3	28.7624	3	28.0124	3	58.3747	3	76.9859	3
Batch1_csf10_CATACTTAGCTTCCTT-1	98.9297	1	30.3723	1	41.1637	1	11.1945	1	71.3832	1
Batch1_csf10_CATAGGGTCTCACCGG-1	17.8263	3	28.9334	3	64.1776	3	11.7506	3	74.6176	3
Batch1_csf10_CATCAATTCTATTGAC-1	15.6204	1	17.5635	1	44.3902	1	35.0938	1	59.2948	1
Batch1_csf10_CATCCTGCATTTGGAG-1	31.9182	1	31.5099	1	43.2364	1	30.7313	1	67.2613	1
Batch1_csf10_CATGAAGGTCAACATC-1	114.447	1	59.0196	1	63.0985	1	14.081	1	105.126	1
Batch1_csf10_CATGAAGGTGCGGTTC-1	77.838	2	44.7873	2	53.0862	2	9.39876	2	45.9191	2
Batch1_csf10_CATGAAGGTTAGTTTG-1	30.8347	1	19.8216	1	55.4383	1	19.1498	1	60.0658	1
Batch1_csf10_CATGCTCAGATTCCCA-1	6.94336	1	49.55	1	54.5024	1	10.5227	1	48.555	1
Batch1_csf10_CATGCTCAGTATGGTA-1	17.8662	6	43.3466	6	43.8834	6	11.7917	6	46.6814	6
Batch1_csf10_CATGCTGGTCCGTGAC-1	8.87322	1	61.007	1	37.407	1	9.10345	1	53.1781	1
Batch1_csf10_CATGCTTCAAGATAAG-1	12.1001	4	79.5764	4	49.7772	4	5.4719	4	52.7846	4
Batch1_csf10_CATTACGTCTCTCGCC-1	0.025025	1	10.2528	1	32.1668	1	53.8451	1	60.4235	1
Batch1_csf10_CATTAGCGTCATCCCT-1	59.4917	1	28.4861	1	38.4793	1	16.8724	1	69.3996	1
Batch1_csf10_CATTGAAAGCTCAACC-1	135.277	6	27.5273	6	32.5678	6	72.8056	6	74.3478	6
Batch1_csf10_CATTGCGGTAAAGCAT-1	8.58541	5	39.2052	5	28.8196	5	4.78502	5	86.5189	5
Batch1_csf10_CATTGTGTCCCTCGCT-1	4.51582	5	24.8748	5	28.5559	5	10.3571	5	70.3334	5
Batch1_csf10_CATTTGGTCATTATGC-1	68.557	1	23.2382	1	22.1737	1	15.1325	1	71.19	1
Batch1_csf10_CATTTGGTCGGTACAG-1	37.8062	2	24.0552	2	54.5539	2	2.35882	2	46.2424	2
Batch1_csf10_CCAACTGGTAGTAACG-1	59.3061	1	46.5826	1	57.5011	1	28.4574	1	67.378	1
Batch1_csf10_CCAATTAGTTAAGGCA-1	17.4111	1	36.1104	1	48.3305	1	26.5405	1	54.1099	1
Batch1_csf10_CCACATTCAAGGTGTC-1	69.858	6	29.1917	6	51.959	6	55.641	6	94.7449	6
Batch1_csf10_CCAGAAAGTTTGTTTC-1	35.0033	4	48.3224	4	50.3794	4	48.9797	4	97.2597	4
Batch1_csf10_CCAGAACCATTTCGAC-1	12.5121	1	21.0167	1	46.0737	1	5.89501	1	60.8606	1
Batch1_csf10_CCATAACGTCTTTATC-1	14.3953	2	11.3534	2	33.9824	2	12.4331	2	78.2945	2
Batch1_csf10_CCATCACAGCGAGGGA-1	10.5961	1	48.3549	1	27.2029	1	21.0122	1	20.2598	1
Batch1_csf10_CCATTAGTCACCCTGG-1	7.12638	3	47.3256	3	25.1294	3	30.9281	3	81.2202	3
Batch1_csf10_CCATTCGCACTCCCTT-1	108.623	8	71.5172	8	61.3214	8	31.7265	8	48.0689	8
Batch1_csf10_CCCGTAAGTGCTTCTC-1	18.4665	1	6.77825	1	46.7254	1	41.2012	1	50.6323	1
Batch1_csf10_CCCGTAGTCCTTTCTA-1	45.2689	1	74.9781	1	55.0306	1	29.7967	1	91.7767	1
Batch1_csf10_CCCTGACCATTCATGC-1	9.47638	2	31.8231	2	58.4649	2	11.0287	2	62.2329	2
Batch1_csf10_CCCTGGATCAACTTGT-1	7.39525	2	32.0566	2	50.4337	2	22.8795	2	68.2102	2
Batch1_csf10_CCCTGTGAGGATCCAG-1	7.71468	2	54.1456	2	48.0656	2	31.5323	2	48.0605	2
Batch1_csf10_CCCTGTGAGTCTATGT-1	92.2996	2	48.0549	2	48.2408	2	23.1284	2	77.5519	2
Batch1_csf10_CCGCATTAGATTATCC-1	95.1601	1	44.4072	1	66.2611	1	19.7224	1	79.8328	1
Batch1_csf10_CCGCATTAGTCGAAAC-1	26.5979	1	49.38	1	59.221	1	10.931	1	62.5947	1
Batch1_csf10_CCGCTATAGGTATTTC-1	5.92346	1	31.7783	1	44.5907	1	16.2133	1	34.6374	1
Batch1_csf10_CCGCTTACAAGCCAGT-1	57.2332	9	36.6465	9	27.6193	9	22.8498	9	67.6313	9
Batch1_csf10_CCGGCTATCTAATGAG-1	17.4259	1	76.1592	1	59.1437	1	21.2345	1	83.6578	1
Batch1_csf10_CCTAACGGTGAACGTA-1	119.574	2	9.58314	2	57.3078	2	12.0192	2	77.2486	2
Batch1_csf10_CCTAACGGTTAAGTCC-1	99.5268	6	12.933	6	16.2193	6	83.1805	6	62.6761	6
Batch1_csf10_CCTACCTGTTAACGTC-1	10.9216	7	69.7422	7	57.1711	7	16.6092	7	54.426	7
Batch1_csf10_CCTACCTGTTATGTGC-1	89.7598	4	27.379	4	54.2576	4	28.1022	4	70.5389	4
Batch1_csf10_CCTACTTTCTGCCATA-1	11.8087	5	38.7395	5	23.2436	5	46.1883	5	98.6265	5
Batch1_csf10_CCTATGGGTCGTAAAG-1	60.605	4	46.3337	4	47.2873	4	21.8863	4	47.8471	4
Batch1_csf10_CCTATGGGTGTTAGTC-1	22.0975	7	4.59276	7	48.7657	7	5.18656	7	58.8843	7
Batch1_csf10_CCTCAAATCAACTTGT-1	70.7703	1	57.3109	1	50.7625	1	14.2059	1	67.6155	1
Batch1_csf10_CCTCAAATCAAGCTCC-1	102.111	1	17.837	1	41.2306	1	71.3569	1	82.9864	1
Batch1_csf10_CCTCAGCCAATCCACT-1	25.9843	4	72.5181	4	61.5606	4	42.0774	4	70.9788	4
Batch1_csf10_CCTCCAACACTAACAG-1	120.996	4	63.6048	4	63.9426	4	22.7763	4	87.155	4
Batch1_csf10_CCTGTTGCAACGACTA-1	8.21108	2	13.521	2	59.6067	2	23.7174	2	48.3452	2
Batch1_csf10_CCTTAATAGCTTACAT-1	30.2278	1	48.7597	1	57.7124	1	25.3715	1	33.0748	1
Batch1_csf10_CCTTATTGTAGCCACC-1	5.46035	8	64.4965	8	72.3017	8	84.3187	8	89.4327	8
Batch1_csf10_CCTTGAGGTAACCCAT-1	20.3665	5	21.553	5	12.8394	5	84.993	5	101.896	5
Batch1_csf10_CGAAATGGTACTTCAA-1	13.4679	1	11.3075	1	36.9181	1	30.4954	1	66.7332	1
Batch1_csf10_CGAAGAAAGGCAAGTT-1	73.8958	2	54.5896	2	57.7906	2	43.6823	2	70.8791	2
Batch1_csf10_CGAAGAAAGGTTATGA-1	109.136	1	35.2081	1	37.1113	1	17.3541	1	88.4166	1
Batch1_csf10_CGAATAGGTGTGTTAC-1	14.5963	1	56.4669	1	55.5744	1	14.3831	1	57.9976	1
Batch1_csf10_CGAGCTTTCATGACAA-1	10.9132	2	15.4076	2	31.2798	2	22.8748	2	45.9223	2
Batch1_csf10_CGATAAATCTTTGGTG-1	8.34607	1	53.9537	1	46.533	1	10.3281	1	52.0292	1
Batch1_csf10_CGATATGCATTTATCG-1	2.21854	4	77.9609	4	48.0867	4	26.4491	4	57.7	4
Batch1_csf10_CGATGACCACATACCT-1	48.1451	1	6.84691	1	62.4182	1	26.7388	1	57.6975	1
Batch1_csf10_CGATGTTGTTAAGGCA-1	11.0927	3	32.3138	3	39.93	3	88.458	3	51.5842	3
Batch1_csf10_CGATTCATCAATCGCC-1	13.8834	1	58.4311	1	43.6237	1	9.06951	1	33.946	1
Batch1_csf10_CGATTGTGTGATAAAC-1	100.357	1	71.2611	1	55.0185	1	23.2849	1	67.8487	1
Batch1_csf10_CGCAAGGGTCCATCAG-1	69.1674	2	64.244	2	60.3133	2	49.8982	2	92.4533	2
Batch1_csf10_CGCAATCTCAATGTGA-1	130.392	6	69.8494	6	37.566	6	23.88	6	74.1351	6
Batch1_csf10_CGCAGCACATTCAACC-1	8.15696	2	36.6196	2	54.3366	2	20.9448	2	66.6268	2
Batch1_csf10_CGCATGAAGGACTTGG-1	27.0072	1	18.8665	1	31.2693	1	11.6628	1	44.2668	1
Batch1_csf10_CGCATTATCACAAGCG-1	11.5382	3	32.9685	3	16.7597	3	30.5433	3	51.8397	3
Batch1_csf10_CGCATTTCATCAATCC-1	8.27579	2	37.0328	2	45.5338	2	40.4154	2	50.2318	2
Batch1_csf10_CGCTAAACACCTTTGG-1	8.53757	4	94.0647	4	15.5888	4	91.9308	4	93.013	4
Batch1_csf10_CGCTACGTCACATTCG-1	144.422	8	94.0447	8	74.764	8	93.9346	8	93.7193	8
Batch1_csf10_CGCTCAGTCCAATACT-1	7.74259	3	32.5671	3	36.1631	3	29.5838	3	106.109	3
Batch1_csf10_CGCTTTAAGCTATATC-1	-0.00386658	2	36.9885	2	69.4361	2	11.6343	2	96.4011	2
Batch1_csf10_CGGAACGGTACGCACC-1	66.1703	2	11.5237	2	40.9576	2	9.37665	2	56.5268	2
Batch1_csf10_CGGTATTGTGGACACG-1	8.99569	1	49.7313	1	39.1586	1	7.3776	1	61.9572	1
Batch1_csf10_CGGTCAAAGTTACAGA-1	38.1852	6	9.28975	6	41.2735	6	6.36578	6	57.8476	6
Batch1_csf10_CGGTGAGGTTAGCTCG-1	3.38734	4	23.2162	4	40.8101	4	5.51213	4	52.2448	4
Batch1_csf10_CGGTGCACATATTTCG-1	101.465	1	77.4847	1	59.2574	1	43.6053	1	51.5322	1
Batch1_csf10_CGGTTAGAGCTCATTG-1	130.258	6	30.282	6	31.1337	6	56.6157	6	93.6923	6
Batch1_csf10_CGTAAACAGGCAGGCT-1	10.2571	2	33.5076	2	56.3162	2	6.84539	2	76.6767	2
Batch1_csf10_CGTAATCGTGCGGCAA-1	10.0196	2	26.6662	2	41.9638	2	6.66315	2	48.2991	2
Batch1_csf10_CGTCATTCAGCGATCG-1	4.50531	1	24.8593	1	30.77	1	10.3463	1	60.3895	1
Batch1_csf10_CGTCATTCATCACGAA-1	67.3679	4	10.6608	4	70.2349	4	16.6182	4	71.5548	4
Batch1_csf10_CGTCCATAGCTAAACA-1	4.67557	2	8.32471	2	53.4048	2	6.55839	2	46.3174	2
Batch1_csf10_CGTGAACCAGATTGCA-1	33.8822	2	49.4426	2	62.6996	2	11.3047	2	47.0922	2
Batch1_csf10_CGTGCGTGTAAGCGTA-1	84.9636	6	41.1951	6	20.6614	6	27.8296	6	49.3376	6
Batch1_csf10_CGTGCTTAGTTAACAG-1	92.7257	1	37.4766	1	53.5172	1	82.2592	1	82.3463	1
Batch1_csf10_CGTTCAATCGAACGTG-1	12.4794	1	9.85474	1	39.2134	1	13.5467	1	50.5211	1
Batch1_csf10_CTAACCATCAGTAGGT-1	11.6031	1	9.96784	1	55.8983	1	10.0556	1	39.7112	1
Batch1_csf10_CTAACCGGTTGCGGCT-1	8.57159	2	24.538	2	58.5808	2	32.8175	2	74.0597	2
Batch1_csf10_CTAATCTAGGTTCGAG-1	63.6148	5	21.1897	5	12.5444	5	87.0463	5	93.6992	5
Batch1_csf10_CTACATCCATTCAGGA-1	66.8273	2	24.068	2	47.8925	2	22.7403	2	79.1057	2
Batch1_csf10_CTACCCACAAGGTGTC-1	57.326	6	63.3237	6	51.7721	6	38.1529	6	90.917	6
Batch1_csf10_CTACCTAAGCAGGTTG-1	9.66283	9	13.5698	9	44.7092	9	40.6764	9	60.4402	9
Batch1_csf10_CTACCTAAGGTTACTT-1	8.65287	1	20.1256	1	56.4205	1	25.0718	1	61.2246	1
Batch1_csf10_CTAGGTTGTCATTACA-1	15.5562	2	29.702	2	44.5614	2	26.8812	2	45.9959	2
Batch1_csf10_CTATCCGCATCATAGG-1	5.39482	4	49.6161	4	45.804	4	21.7257	4	48.5795	4
Batch1_csf10_CTATGCTCACATAGTG-1	63.5489	6	20.9903	6	31.4649	6	31.8591	6	64.8802	6
Batch1_csf10_CTATGGCTCATGCGTC-1	5.0038	1	27.9341	1	40.1225	1	36.7338	1	40.1594	1
Batch1_csf10_CTATGGCTCGGTAAAC-1	27.7268	4	91.9811	4	41.5066	4	47.0432	4	79.6057	4
Batch1_csf10_CTATGTCCACTTTACA-1	30.2565	3	49.4321	3	34.9941	3	26.4258	3	71.9323	3
Batch1_csf10_CTATTGAGTCTCACTC-1	78.985	1	66.54	1	44.0121	1	8.77406	1	71.4657	1
Batch1_csf10_CTCAAATTCTTTGGAT-1	18.6372	6	39.6298	6	43.7121	6	9.10454	6	73.0781	6
Batch1_csf10_CTCAACATCCAAAGAC-1	100.999	1	64.6062	1	43.4252	1	8.945	1	77.8888	1
Batch1_csf10_CTCAGGGCAGCCATTT-1	118.079	2	23.0496	2	43.5962	2	30.701	2	55.0955	2
Batch1_csf10_CTCAGGGCATACTGAG-1	20.4903	5	37.6296	5	21.7365	5	45.2945	5	124.094	5
Batch1_csf10_CTCATAAGTCATTATG-1	15.6828	1	59.4602	1	68.5232	1	21.3641	1	55.436	1
Batch1_csf10_CTCCTCTCAAATACCG-1	10.0098	5	29.6207	5	25.507	5	16.6183	5	24.0617	5
Batch1_csf10_CTCCTCTCAATAACCG-1	3.46276	7	67.2242	7	59.2134	7	12.2766	7	58.162	7
Batch1_csf10_CTCGACCCAAAGGGAT-1	130.019	2	34.1078	2	61.7867	2	31.6629	2	83.9115	2
Batch1_csf10_CTCGATCAGCCCTTGG-1	62.3673	4	50.4391	4	49.4655	4	32.1881	4	78.5855	4
Batch1_csf10_CTCTCAGCAGATAACT-1	12.9363	4	84.7713	4	61.4574	4	9.73197	4	96.5866	4
Batch1_csf10_CTCTTGAAGGGCAGTC-1	95.8915	2	7.69552	2	49.6045	2	17.9727	2	67.1802	2
Batch1_csf10_CTGAATCGTGAGAAGG-1	54.0762	2	22.4085	2	43.9105	2	16.295	2	30.1844	2
Batch1_csf10_CTGAATGCACAATAGT-1	12.2551	7	87.7933	7	50.5673	7	27.2726	7	45.8232	7
Batch1_csf10_CTGCAACTCCAATAGA-1	59.8055	1	71.2649	1	51.3459	1	29.0307	1	75.3476	1
Batch1_csf10_CTGCAACTCGGGATGC-1	85.9861	2	24.3889	2	33.7276	2	16.2077	2	56.4721	2
Batch1_csf10_CTGGTCAGTCAATGTC-1	11.1501	3	34.2831	3	40.5224	3	37.9476	3	90.7816	3
Batch1_csf10_CTGTTAAGTACGCACC-1	11.8838	3	13.7418	3	26.1962	3	30.2192	3	47.4687	3
Batch1_csf10_CTGTTAAGTCAATCGT-1	32.0432	2	8.98552	2	45.1383	2	28.0688	2	58.4685	2
Batch1_csf10_CTGTTGCAGGACACGC-1	70.4352	4	64.1607	4	60.662	4	29.9328	4	56.669	4
Batch1_csf10_CTTAACAGTACTTACA-1	19.7162	11	8.13656	11	45.0945	11	12.346	11	59.5267	11
Batch1_csf10_CTTAACAGTGGCCCAT-1	13.468	3	101.53	3	33.7242	3	45.1498	3	77.5201	3
Batch1_csf10_CTTAGCGGTGCGCATC-1	111.355	1	18.1455	1	36.6312	1	35.5005	1	67.0795	1
Batch1_csf10_CTTATGTAGAGGATAG-1	12.4128	3	27.5099	3	10.3144	3	33.4347	3	68.258	3
Batch1_csf10_CTTGACTCACTCAGTT-1	74.5079	8	46.6881	8	56.4477	8	61.8542	8	74.0715	8
Batch1_csf10_CTTGAGGAGACTGAGT-1	89.0031	2	68.062	2	53.1085	2	31.0372	2	61.3209	2
Batch1_csf10_CTTGAGGAGCAAATTG-1	31.3305	2	44.9679	2	66.8564	2	3.26648	2	61.4635	2
Batch1_csf10_CTTGATGTCACTATAC-1	21.9974	10	42.6184	10	39.6017	10	12.2062	10	56.845	10
Batch1_csf10_CTTGCACAGAAGCAAG-1	127.32	1	27.4251	1	56.6654	1	13.2955	1	93.321	1
Batch1_csf10_CTTGCACAGGTTTCGC-1	14.483	3	26.2556	3	29.8573	3	62.5937	3	79.6815	3
Batch1_csf10_CTTGGTTCACAATGGC-1	126.054	8	84.7422	8	72.3342	8	93.9792	8	99.7504	8
Batch1_csf10_CTTGTGATCTCTATGG-1	21.6888	4	115.691	4	37.598	4	54.8645	4	135.55	4
Batch1_csf10_CTTGTGTCAGGTGACT-1	13.2468	2	-0.893322	2	29.5902	2	8.38503	2	45.8816	2
Batch1_csf10_CTTTAAGGTTTGTCCC-1	15.1721	1	42.812	1	53.5357	1	15.2878	1	44.5747	1
Batch1_csf10_CTTTCATGTACTTAGC-1	59.136	4	36.4778	4	40.7715	4	40.0276	4	35.7699	4
Batch1_csf10_CTTTGGTCATTCCTGG-1	69.0989	4	36.8763	4	41.9928	4	18.4516	4	47.6511	4
Batch1_csf10_GAACAATGTTCACTCC-1	92.1239	3	56.9935	3	48.6945	3	49.7536	3	94.1615	3
Batch1_csf10_GAACTTGCATACTTGC-1	89.9073	4	82.0334	4	66.5225	4	59.7348	4	69.348	4
Batch1_csf10_GAAGTATGTGCCCGAT-1	24.1393	1	30.7648	1	34.4072	1	6.68284	1	55.0225	1
Batch1_csf10_GAATCGGTCTGTGATT-1	5.59354	3	55.5791	3	34.6381	3	9.69784	3	74.3463	3
Batch1_csf10_GAATCTAAGCCCTTGG-1	52.9132	1	8.71704	1	42.1289	1	16.3618	1	47.7823	1
Batch1_csf10_GAATGACTCACCATAT-1	59.9709	1	45.4017	1	48.7691	1	14.5653	1	55.8883	1
Batch1_csf10_GAATGGTTCAACCTCA-1	8.89416	2	7.48137	2	33.9171	2	7.20508	2	47.7743	2
Batch1_csf10_GACAAACTCTGGTCTA-1	9.7276	1	5.81026	1	57.9783	1	24.6767	1	58.6189	1
Batch1_csf10_GACAATATCCCTCTCA-1	97.7924	2	43.2445	2	62.9413	2	6.97359	2	80.2144	2
Batch1_csf10_GACAGTTAGACTATTC-1	99.4052	2	83.1383	2	64.711	2	2.94252	2	85.5818	2
Batch1_csf10_GACAGTTAGCCATAAA-1	74.7752	1	98.7077	1	59.5859	1	19.9208	1	75.9709	1
Batch1_csf10_GACATTAAGCCAAACG-1	87.2892	1	37.8555	1	41.1311	1	13.2989	1	58.7329	1
Batch1_csf10_GACATTGCACTGACAA-1	17.9126	4	59.5207	4	57.5554	4	14.4382	4	57.9826	4
Batch1_csf10_GACCAGGGTAAGGCCG-1	9.75777	2	50.8514	2	43.9462	2	11.3177	2	60.4947	2
Batch1_csf10_GACTAAGGTCTCACTC-1	10.7899	2	73.6619	2	54.86	2	10.8555	2	41.5878	2
Batch1_csf10_GACTAGTAGCTCGATC-1	4.41641	1	43.3427	1	60.9729	1	34.6495	1	70.5213	1
Batch1_csf10_GACTTACGTGCTCCAA-1	13.779	5	64.5079	5	47.6228	5	48.2119	5	86.5728	5
Batch1_csf10_GAGACCCAGACAAGCT-1	77.2106	1	72.5229	1	29.2864	1	11.4684	1	85.4546	1
Batch1_csf10_GAGATACTCAGGTTAA-1	9.44491	1	11.9729	1	48.1127	1	13.0919	1	46.0821	1
Batch1_csf10_GAGCATGTCCTGATCA-1	57.9544	3	38.1733	3	45.9977	3	66.0725	3	97.2288	3
Batch1_csf10_GAGCCATCAGTTATCC-1	75.5238	2	31.2857	2	41.9244	2	53.1332	2	84.659	2
Batch1_csf10_GAGCCTTTCTACTACG-1	7.4666	3	80.5592	3	23.1818	3	73.1995	3	127.657	3
Batch1_csf10_GAGCTTGAGAAGCATC-1	10.2444	2	45.6508	2	57.8804	2	6.96726	2	48.3717	2
Batch1_csf10_GAGCTTTGTCATTTAG-1	104.387	2	28.8576	2	56.3673	2	57.08	2	65.2017	2
Batch1_csf10_GAGTGCGGTGTTTGCG-1	14.5905	1	23.6752	1	35.2912	1	9.43772	1	24.6686	1
Batch1_csf10_GAGTTACAGCCCGTTG-1	7.05666	3	38.6025	3	24.5634	3	43.4727	3	54.5602	3
Batch1_csf10_GATAGGTTCAATGGGT-1	19.637	1	64.6688	1	47.0483	1	16.9271	1	69.5885	1
Batch1_csf10_GATCACACACTCAATC-1	15.0498	2	10.271	2	67.3986	2	26.3941	2	64.182	2
Batch1_csf10_GATCACACAGCGATCG-1	35.0257	3	36.8238	3	24.8205	3	40.7353	3	78.8602	3
Batch1_csf10_GATCATGCAATCCACT-1	3.36998	2	28.0254	2	65.9839	2	24.3924	2	67.4633	2
Batch1_csf10_GATCTTAGTCAAAGGC-1	87.4888	1	39.6641	1	35.5685	1	35.4676	1	51.3439	1
Batch1_csf10_GATGGCTCATTGAACG-1	12.9351	3	41.853	3	56.0857	3	4.40958	3	44.2051	3
Batch1_csf10_GATTAACCAACTTCGT-1	68.1936	8	70.6073	8	63.5674	8	28.5712	8	77.572	8
Batch1_csf10_GATTCGCTCGCCTGCA-1	75.5609	1	4.36857	1	66.4627	1	6.14285	1	53.7347	1
Batch1_csf10_GATTGATCACTCCCAA-1	68.1388	2	48.1752	2	41.0837	2	10.4191	2	52.0135	2
Batch1_csf10_GATTGCACAAGGTGTC-1	9.6203	1	50.9911	1	37.3344	1	11.6368	1	59.0224	1
Batch1_csf10_GCAAATATCACCAGGA-1	112.948	2	56.051	2	44.6233	2	4.46174	2	62.3067	2
Batch1_csf10_GCAACGGGTATGGTAG-1	106.539	2	48.8274	2	57.1849	2	53.0605	2	35.9134	2
Batch1_csf10_GCACACCGTTTGTCCC-1	8.44736	2	65.7805	2	55.02	2	12.0673	2	44.4611	2
Batch1_csf10_GCACAGCAGCAGCCAA-1	9.01917	2	11.3472	2	42.5324	2	14.1769	2	55.6858	2
Batch1_csf10_GCACCAAAGAATGGCT-1	16.4483	1	57.7914	1	61.3509	1	45.1296	1	66.1687	1
Batch1_csf10_GCACCAAAGCTTCCTT-1	9.22023	1	52.2695	1	44.4699	1	12.1897	1	73.9953	1
Batch1_csf10_GCACCAAAGTGTTTGT-1	178.042	8	84.103	8	77.4048	8	55.0126	8	76.1573	8
Batch1_csf10_GCACGAATCAATGTTC-1	17.8399	4	87.0948	4	53.9457	4	25.3457	4	38.4761	4
Batch1_csf10_GCAGTAAGTCAACAAG-1	16.1373	3	34.9655	3	51.3966	3	15.9658	3	51.7515	3
Batch1_csf10_GCATAAATCCTTGAGC-1	6.26351	5	44.5624	5	26.3882	5	108.728	5	103.058	5
Batch1_csf10_GCATAATCATTTATCG-1	65.0027	2	39.1996	2	28.7215	2	1.47132	2	79.091	2
Batch1_csf10_GCATGCTTCAAGTTAG-1	108.218	1	9.58106	1	59.9996	1	22.7303	1	83.7862	1
Batch1_csf10_GCCAGTTTCAGGTCGA-1	8.64588	2	59.1778	2	64.7101	2	26.1932	2	79.3317	2
Batch1_csf10_GCCATAGAGCCGCTAT-1	5.94024	1	45.5823	1	42.4973	1	16.2305	1	45.0904	1
Batch1_csf10_GCCCTGATCACAGGGC-1	137.328	1	31.8891	1	39.404	1	32.1411	1	80.2662	1
Batch1_csf10_GCCTCGATCGATTAAG-1	13.4105	4	61.1668	4	44.354	4	12.6829	4	60.2882	4
Batch1_csf10_GCGAGCTAGTGTAATG-1	59.1162	2	21.1703	2	57.639	2	10.9259	2	47.9301	2
Batch1_csf10_GCGAGGTTCGGTTATT-1	104.669	2	63.5241	2	29.8149	2	15.8928	2	52.5782	2
Batch1_csf10_GCGATTGAGGAGGATA-1	44.6839	10	44.5098	10	29.9373	10	18.3732	10	67.013	10
Batch1_csf10_GCGGATTCAACCGTGG-1	5.62699	1	59.0298	1	59.0241	1	9.17069	1	61.4235	1
Batch1_csf10_GCGTGTTTCGAAGTTA-1	51.4047	2	40.2468	2	54.7443	2	34.3932	2	49.2617	2
Batch1_csf10_GCTAACTGTGTGTTAC-1	63.4567	2	10.8969	2	21.3071	2	40.9694	2	63.1145	2
Batch1_csf10_GCTACAACACTAGCGG-1	51.2465	6	27.0695	6	13.2256	6	26.4144	6	53.6071	6
Batch1_csf10_GCTAGTCTCACCATAT-1	6.92609	5	60.0301	5	43.5037	5	13.4512	5	65.1733	5
Batch1_csf10_GCTAGTCTCCGCCTCT-1	14.8989	2	12.0936	2	43.551	2	22.3252	2	46.5815	2
Batch1_csf10_GCTAGTCTCCGGCTCA-1	52.7468	3	18.7299	3	53.716	3	22.234	3	113.571	3
Batch1_csf10_GCTCACTAGCGCTCCA-1	120.015	1	58.6764	1	61.7156	1	31.0486	1	70.3417	1
Batch1_csf10_GCTCACTAGGTTCGAG-1	13.1156	8	91.1243	8	70.2674	8	64.6126	8	89.7682	8
Batch1_csf10_GCTCAGGCAAGGTGTC-1	5.44295	4	48.5335	4	45.0301	4	3.66055	4	68.1393	4
Batch1_csf10_GCTCCTGAGCTGGACA-1	14.0247	4	72.3869	4	40.7694	4	13.3137	4	75.7125	4
Batch1_csf10_GCTCGTTAGGAGTCAT-1	41.0403	3	79.2703	3	28.7081	3	54.6506	3	68.0626	3
Batch1_csf10_GCTGAATAGTTACTCG-1	80.0049	4	82.1843	4	33.2889	4	9.42763	4	85.8787	4
Batch1_csf10_GCTGGATCATCCGTCA-1	17.0708	2	20.8142	2	47.4562	2	7.49578	2	58.406	2
Batch1_csf10_GCTGGGTAGCTCGACT-1	1.3077	3	17.6664	3	23.854	3	20.5901	3	55.0037	3
Batch1_csf10_GCTGGTAAGATGCAAC-1	34.1159	10	36.6467	10	43.5602	10	4.82292	10	65.9188	10
Batch1_csf10_GCTGGTAAGCATTACT-1	4.57077	1	76.303	1	62.0755	1	18.0587	1	75.4788	1
Batch1_csf10_GCTGGTAAGTAAGCTA-1	111.004	2	27.6946	2	33.3651	2	9.3234	2	49.6874	2
Batch1_csf10_GCTGGTAAGTTAGGCG-1	118.949	1	28.0567	1	63.6646	1	30.4155	1	72.8384	1
Batch1_csf10_GCTGTAACAGGCGAAA-1	18.5853	3	47.1529	3	25.7794	3	23.4061	3	54.7834	3
Batch1_csf10_GCTGTTGGTATATTCG-1	18.2696	3	12.9427	3	33.7952	3	35.0223	3	50.5194	3
Batch1_csf10_GCTTACATCAAGGGCC-1	81.5357	4	91.7995	4	58.1949	4	63.043	4	76.4098	4
Batch1_csf10_GCTTAGCTCCGCACCA-1	65.2858	9	46.2508	9	28.5149	9	20.6737	9	78.1135	9
Batch1_csf10_GCTTAGGAGGTAGTTA-1	7.05517	5	33.4416	5	42.0896	5	39.5902	5	82.6135	5
Batch1_csf10_GCTTTCAAGATAACTG-1	9.05821	1	2.54535	1	36.1684	1	32.2408	1	83.12	1
Batch1_csf10_GGAACAAAGGATGTTA-1	123.678	6	55.1853	6	50.8778	6	25.1152	6	76.4479	6
Batch1_csf10_GGAAGTAAGTTTGACT-1	18.1122	3	38.8581	3	46.3423	3	33.4102	3	56.8293	3
Batch1_csf10_GGACATCCACCATCCA-1	12.7989	1	35.4582	1	50.5512	1	7.95563	1	58.3722	1
Batch1_csf10_GGACATCCATCTATCA-1	134.443	6	49.0382	6	39.5277	6	31.3664	6	89.4434	6
Batch1_csf10_GGACCAGGTCAACTAC-1	16.5167	1	8.01762	1	40.1347	1	21.2816	1	54.3865	1
Batch1_csf10_GGACTAAGTGCTCCAA-1	77.3331	1	83.2171	1	52.7825	1	19.2723	1	68.7875	1
Batch1_csf10_GGAGGTACACTCAATC-1	75.3818	2	29.0904	2	53.9322	2	15.6522	2	49.4588	2
Batch1_csf10_GGAGTCGGTCGAAGCG-1	8.24528	3	15.8807	3	32.3425	3	15.8225	3	28.9643	3
Batch1_csf10_GGAGTCGGTGACCTGC-1	28.103	2	19.4102	2	56.9124	2	6.45735	2	53.5993	2
Batch1_csf10_GGAGTCGGTTCACTCC-1	5.49533	3	18.2927	3	30.2257	3	63.4862	3	71.4007	3
Batch1_csf10_GGATAGGCACTCCCTT-1	43.9344	2	25.5613	2	42.3259	2	22.8149	2	25.4046	2
Batch1_csf10_GGCACGTAGCTGATTT-1	19.1068	9	15.8615	9	34.6513	9	43.8735	9	55.0391	9
Batch1_csf10_GGCATGATCCGTTAGC-1	15.1215	7	20.4425	7	51.981	7	10.4173	7	41.6084	7
Batch1_csf10_GGCATGATCTAATCAC-1	-0.913605	1	2.41948	1	63.0648	1	52.2979	1	82.3033	1
Batch1_csf10_GGCCAGTAGAGCCGGT-1	62.1001	2	44.2663	2	50.3492	2	67.6564	2	78.9103	2
Batch1_csf10_GGCCTAAAGTTACCCA-1	12.3763	2	23.1593	2	47.364	2	21.0495	2	75.6611	2
Batch1_csf10_GGCGAAACACACTAAG-1	54.3522	1	34.2964	1	43.9412	1	7.14378	1	72.3931	1
Batch1_csf10_GGCGAATGTTTCCAAA-1	133.398	6	64.9222	6	31.7552	6	69.0732	6	90.2175	6
Batch1_csf10_GGCTGAGGTTAAGGAT-1	5.02334	9	28.5705	9	40.8525	9	3.2296	9	76.5555	9
Batch1_csf10_GGCTGGTAGTTGACCC-1	114.192	2	33.1681	2	47.7049	2	17.3086	2	68.6439	2
Batch1_csf10_GGCTTGAAGTCTATGT-1	116.439	6	74.9539	6	52.1601	6	53.1773	6	83.1573	6
Batch1_csf10_GGCTTGTTCCTGGAAG-1	19.1795	1	17.143	1	38.4836	1	14.4781	1	58.7092	1
Batch1_csf10_GGGAAGTAGGAACCAT-1	51.8845	1	14.7972	1	43.3028	1	36.1965	1	62.9131	1
Batch1_csf10_GGGACTCAGGGTTACG-1	11.5274	7	31.8722	7	39.9712	7	13.8301	7	70.721	7
Batch1_csf10_GGGCAATGTACGTTAC-1	79.9228	3	36.5493	3	17.4217	3	53.7345	3	45.5711	3
Batch1_csf10_GGGTTAGTCACCAGCT-1	6.47669	1	14.0642	1	44.7851	1	16.7815	1	43.3308	1
Batch1_csf10_GGGTTAGTCCAAAGAC-1	110.265	4	76.6787	4	51.1749	4	35.8531	4	51.2942	4
Batch1_csf10_GGTACCGCACTCCCAA-1	5.11044	1	14.9191	1	38.5651	1	38.4256	1	55.7115	1
Batch1_csf10_GGTACCGCATTCTGTA-1	10.6223	6	33.5073	6	23.0991	6	59.5115	6	77.7464	6
Batch1_csf10_GGTACTGAGCAAATTG-1	10.5885	9	57.2706	9	63.5423	9	43.7581	9	59.1127	9
Batch1_csf10_GGTACTGAGCAGCTAG-1	11.6827	1	17.3044	1	48.9886	1	6.80929	1	50.0641	1
Batch1_csf10_GGTAGTTAGATGCCTC-1	6.13706	1	16.1436	1	62.8809	1	10.2561	1	49.3686	1
Batch1_csf10_GGTAGTTAGGTATAGC-1	16.1878	4	129.573	4	40.0606	4	44.862	4	86.2337	4
Batch1_csf10_GGTAGTTAGGTCAATA-1	30.3437	3	16.6235	3	20.6308	3	42.4197	3	65.3335	3
Batch1_csf10_GGTCACGCAGTAATAC-1	10.8426	2	15.3038	2	47.7488	2	10.9096	2	56.2391	2
Batch1_csf10_GGTCCGTGTGAGAAGG-1	11.8102	1	19.9852	1	45.1411	1	20.4681	1	66.8636	1
Batch1_csf10_GGTCTAACAAGTTAAC-1	3.52729	3	35.7247	3	33.27	3	10.977	3	61.7992	3
Batch1_csf10_GGTGCACAGTGTAATG-1	112.888	6	15.1538	6	22.6866	6	32.5128	6	77.4955	6
Batch1_csf10_GGTGCTGCACTATCAC-1	7.37557	2	33.6282	2	46.3359	2	11.5281	2	20.6257	2
Batch1_csf10_GGTGGATGTGGACACG-1	82.0207	2	14.9846	2	41.41	2	10.6866	2	72.9991	2
Batch1_csf10_GGTGTGCAGAGCCGGT-1	2.9492	2	27.1226	2	26.8348	2	5.06214	2	35.1445	2
Batch1_csf10_GGTGTTTGTGAACCAA-1	7.92988	4	105.248	4	46.7435	4	6.28297	4	81.7907	4
Batch1_csf10_GGTGTTTGTGACCTTG-1	14.0751	4	5.15637	4	36.1934	4	9.26637	4	32.6218	4
Batch1_csf10_GGTTTACGTGTGTTAC-1	48.7836	1	33.1909	1	67.081	1	47.9125	1	67.0184	1
Batch1_csf10_GGTTTGACACGTAGGT-1	25.3883	4	15.9582	4	48.9544	4	33.9721	4	65.0739	4
Batch1_csf10_GGTTTGACACTTTGTA-1	31.7868	2	18.5556	2	60.7728	2	30.1005	2	52.4391	2
Batch1_csf10_GTAAACCAGTGTGAGT-1	151.372	1	29.8501	1	62.5784	1	36.167	1	53.1038	1
Batch1_csf10_GTAACCACAGCACTAA-1	9.3499	5	15.1948	5	20.8859	5	51.7261	5	97.9399	5
Batch1_csf10_GTAATGGGTTTAGTTG-1	39.2339	1	9.33612	1	52.4979	1	29.4895	1	50.7629	1
Batch1_csf10_GTACGCAAGCCATCGT-1	11.1147	4	96.7742	4	54.9332	4	21.1619	4	72.8143	4
Batch1_csf10_GTACTTAGTGATAAAC-1	6.45192	2	38.2259	2	41.0323	2	10.5794	2	40.99	2
Batch1_csf10_GTAGTAGGTCAAACTC-1	1.3694	2	5.77491	2	32.4699	2	13.0447	2	56.5032	2
Batch1_csf10_GTATACTTCCTTTAGG-1	4.76869	3	22.7532	3	31.1986	3	97.7009	3	49.5207	3
Batch1_csf10_GTATACTTCTCTATGG-1	65.3838	4	75.9338	4	49.9169	4	5.48045	4	48.9482	4
Batch1_csf10_GTATGGGTCCAGGAAT-1	1.85227	1	38.2014	1	43.6064	1	5.85541	1	46.9111	1
Batch1_csf10_GTCAACTGTCAGGGCA-1	54.8454	4	19.4145	4	57.5957	4	27.0959	4	71.1321	4
Batch1_csf10_GTCAAGCCAATCGTTC-1	64.8959	11	14.3903	11	46.8857	11	35.2537	11	68.2219	11
Batch1_csf10_GTCCCTCTCGCACACT-1	6.52323	5	34.457	5	47.1617	5	2.66707	5	90.9814	5
Batch1_csf10_GTCGGTTTCAGGTTGG-1	100.855	2	19.7284	2	42.5565	2	21.9736	2	59.7181	2
Batch1_csf10_GTCGGTTTCCTCACTT-1	60.9578	2	18.7183	2	44.7794	2	3.87087	2	48.0494	2
Batch1_csf10_GTGCAAGTCGCTTCGG-1	54.3551	7	106.584	7	42.5683	7	49.7527	7	95.0657	7
Batch1_csf10_GTGCGGTAGGGCGGAA-1	13.8946	2	17.89	2	52.9927	2	7.31493	2	45.7738	2
Batch1_csf10_GTGCTTATCCTTTCGT-1	60.0011	3	8.83446	3	66.7079	3	77.9359	3	62.5477	3
Batch1_csf10_GTGGAAGCAAGTTCCT-1	18.3336	1	23.4005	1	41.8855	1	44.1973	1	69.848	1
Batch1_csf10_GTGGGAACAGCCTGAG-1	4.56609	2	13.8347	2	54.7644	2	22.0167	2	82.3288	2
Batch1_csf10_GTTACCGGTAGACTGA-1	7.71879	5	80.9298	5	42.7363	5	30.2383	5	71.9373	5
Batch1_csf10_GTTATTGGTTCATTGA-1	13.1304	1	31.2382	1	32.9741	1	13.2592	1	57.5512	1
Batch1_csf10_GTTCATTAGTCTAACT-1	5.91783	1	26.9354	1	36.6217	1	10.0309	1	36.8471	1
Batch1_csf10_GTTCGATGTTCCGCAA-1	115.626	7	15.3274	7	43.3889	7	64.2607	7	88.2174	7
Batch1_csf10_GTTCGCGTCATCAGCC-1	7.63451	2	12.6736	2	42.4709	2	14.1788	2	35.6187	2
Batch1_csf10_GTTCGGGCAAACTTGG-1	34.9761	10	41.587	10	39.5288	10	-2.99335	10	84.0392	10
Batch1_csf10_GTTCGGGCACTAACGA-1	12.5662	2	46.0734	2	57.1722	2	47.5517	2	43.722	2
Batch1_csf10_GTTGCATGTGCGGAAT-1	60.7391	4	13.9107	4	56.7636	4	52.4055	4	68.2938	4
Batch1_csf10_GTTGGATAGTTTCCAG-1	26.6037	1	39.7862	1	48.7963	1	34.6472	1	63.9689	1
Batch1_csf10_GTTGTTCCAGGTCAAC-1	37.3613	1	37.6116	1	52.7937	1	33.1276	1	54.0256	1
Batch1_csf10_TAAACGGGTCCTTATT-1	97.5263	1	31.5528	1	45.5394	1	30.2953	1	45.2495	1
Batch1_csf10_TAAATCGAGAATGGGA-1	107.289	1	38.52	1	62.3951	1	25.0729	1	63.4442	1
Batch1_csf10_TAACACGCACACTGGG-1	58.3754	2	8.9676	2	45.9929	2	3.32167	2	64.7047	2
Batch1_csf10_TAACCAAAGGCGAGAG-1	6.43974	7	74.4208	7	61.7233	7	2.98644	7	74.1147	7
Batch1_csf10_TAACGAATCATTAGTC-1	41.374	1	36.2145	1	46.6267	1	4.79814	1	63.1861	1
Batch1_csf10_TAACGTTTCAAAGGCT-1	35.399	2	12.6858	2	42.4871	2	7.44499	2	60.0952	2
Batch1_csf10_TAACTGTTCGCTTGCG-1	129.407	9	12.0669	9	36.5602	9	84.9692	9	79.3285	9
Batch1_csf10_TAACTTGGTACACCCA-1	8.28201	1	13.6253	1	13.5662	1	14.8438	1	42.1697	1
Batch1_csf10_TACAATGAGGTGTCCT-1	10.3838	4	55.948	4	23.9799	4	27.0016	4	46.9791	4
Batch1_csf10_TACCGCCCACATAAGT-1	75.915	2	67.0055	2	50.1994	2	30.3553	2	53.4908	2
Batch1_csf10_TACCTGCAGCTAAATG-1	73.7348	1	11.0015	1	64.684	1	8.84886	1	63.7366	1
Batch1_csf10_TACCTGCAGGACTTAA-1	17.5411	4	46.6718	4	69.1781	4	5.11022	4	63.4793	4
Batch1_csf10_TACCTTTGTTAAGTCC-1	55.2178	2	24.512	2	42.9999	2	45.2966	2	61.7038	2
Batch1_csf10_TACGGGTCAACAGGCT-1	152.062	8	123.975	8	68.0551	8	93.2773	8	119.132	8
Batch1_csf10_TACGTTCCAACATGAT-1	10.727	4	31.7762	4	49.7056	4	7.38958	4	67.5644	4
Batch1_csf10_TACGTTCCAGCTACCC-1	23.6272	5	42.2399	5	45.3701	5	73.3528	5	111.437	5
Batch1_csf10_TACGTTCCAGGCTATA-1	58.6106	1	24.2837	1	44.9667	1	33.8199	1	67.3849	1
Batch1_csf10_TAGAAACGTTCGAATC-1	9.50264	1	15.4193	1	42.2138	1	16.0974	1	32.3828	1
Batch1_csf10_TAGAGGCGTAAAGCAT-1	13.5251	2	46.7905	2	43.08	2	36.0993	2	66.2128	2
Batch1_csf10_TAGAGGCGTCATCAGT-1	124.301	6	37.8282	6	18.6058	6	52.7053	6	83.9722	6
Batch1_csf10_TAGAGGTTCATTAGCT-1	24.9893	1	35.6963	1	37.6528	1	13.9034	1	65.9971	1
Batch1_csf10_TAGCCTATCTATCACG-1	15.7986	1	19.4956	1	46.7046	1	8.57555	1	30.7773	1
Batch1_csf10_TAGCCTTCATCCCAAT-1	32.9221	1	25.9415	1	29.9476	1	7.05584	1	38.7582	1
Batch1_csf10_TAGCTTCCAAGATAAG-1	32.5657	1	51.5752	1	54.4816	1	24.0867	1	46.2197	1
Batch1_csf10_TAGGAGGCAGCAAGCT-1	10.94	1	92.6893	1	66.4411	1	7.60838	1	90.6611	1
Batch1_csf10_TAGGCTTGTTAGTTTG-1	15.6658	4	89.2512	4	34.803	4	47.0802	4	70.6366	4
Batch1_csf10_TAGGTCGAGCTGGACA-1	10.6623	6	20.216	6	16.8622	6	18.6261	6	52.4901	6
Batch1_csf10_TAGGTCGAGTTACCTG-1	43.3007	10	45.3592	10	34.8949	10	1.40912	10	70.413	10
Batch1_csf10_TAGGTTAAGCGAATCG-1	7.25099	2	88.1949	2	37.3954	2	18.7085	2	40.4264	2
Batch1_csf10_TAGTAGTCACAGGCTG-1	29.2004	2	63.4655	2	53.8675	2	12.9055	2	35.1751	2
Batch1_csf10_TAGTGTGCATTCCTTT-1	5.03529	4	51.19	4	48.5558	4	7.20464	4	57.8813	4
Batch1_csf10_TAGTTGTTCACCTGTA-1	10.3357	4	22.5989	4	34.8374	4	33.5846	4	31.2988	4
Batch1_csf10_TAGTTGTTCCAACTTG-1	19.08	1	21.1018	1	51.291	1	5.53644	1	48.0169	1
Batch1_csf10_TAGTTTCAGTAGCTAA-1	51.3358	2	11.8948	2	37.1609	2	17.3212	2	29.123	2
Batch1_csf10_TATAACGAGCAAATCA-1	117.366	2	32.1988	2	26.0002	2	35.8457	2	72.2853	2
Batch1_csf10_TATCGAGCATAAGTCG-1	68.5694	2	23.2564	2	51.2873	2	9.22619	2	29.5423	2
Batch1_csf10_TATGACTTCGCAGGAC-1	16.8799	1	35.3296	1	44.5781	1	22.5936	1	61.645	1
Batch1_csf10_TATGAGCAGCTCATTG-1	16.4247	4	78.8204	4	34.154	4	38.3208	4	48.3935	4
Batch1_csf10_TATGGGAGTATTACCA-1	54.3301	2	50.0264	2	60.7318	2	34.3522	2	56.1652	2
Batch1_csf10_TATGGTAAGAATGGGA-1	71.4006	8	32.9773	8	58.42	8	32.7658	8	39.4315	8
Batch1_csf10_TATGGTGCATCAGGAC-1	73.3968	2	14.7408	2	58.9652	2	11.6488	2	81.7926	2
Batch1_csf10_TCAACAAAGGGTTAAC-1	16.1907	2	19.5206	2	46.1637	2	29.571	2	73.972	2
Batch1_csf10_TCAACAAAGTTTGACT-1	56.9762	2	20.6045	2	49.5438	2	34.6451	2	48.7855	2
Batch1_csf10_TCAACTGTCGCCTAGT-1	103.846	2	25.1347	2	69.4108	2	13.2782	2	85.9898	2
Batch1_csf10_TCAAGTTTCCAGAAAC-1	132.295	6	28.8323	6	46.6256	6	38.1067	6	79.7483	6
Batch1_csf10_TCAAGTTTCGGGACTA-1	15.2828	7	42.1262	7	49.4764	7	24.4324	7	52.0769	7
Batch1_csf10_TCAATCTAGACTCAAA-1	9.3081	8	73.874	8	69.8722	8	10.2896	8	85.2414	8
Batch1_csf10_TCAATCTAGCTTATCG-1	97.01	2	20.1433	2	37.7645	2	10.4282	2	69.46	2
Batch1_csf10_TCAATCTAGTGAATCA-1	53.5433	1	43.6929	1	48.6126	1	15.8254	1	87.5629	1
Batch1_csf10_TCAATGTTCGGTACAG-1	67.796	2	51.3638	2	30.1444	2	22.3175	2	31.5451	2
Batch1_csf10_TCACCCACAAGCCTAA-1	8.36334	1	66.4879	1	45.9549	1	6.65992	1	69.8142	1
Batch1_csf10_TCACCTAAGAAGTACC-1	99.9099	1	68.8427	1	55.0465	1	6.78374	1	46.4433	1
Batch1_csf10_TCACCTAAGGGTGGGA-1	8.63033	5	27.5933	5	39.043	5	43.6174	5	101.744	5
Batch1_csf10_TCACGTTCACGTAAAT-1	11.3773	4	71.6788	4	41.3697	4	45.1646	4	74.2415	4
Batch1_csf10_TCACTCGCATTGCATC-1	11.1075	4	21.2215	4	52.2309	4	75.4755	4	67.7826	4
Batch1_csf10_TCACTGTCACCACATT-1	106.726	9	69.1172	9	71.8714	9	60.3213	9	74.2473	9
Batch1_csf10_TCACTTTGTTCGGTAT-1	96.1219	6	24.9384	6	16.356	6	44.8703	6	61.0896	6
Batch1_csf10_TCAGCCAGTAACTACC-1	126.425	1	17.7439	1	59.5714	1	18.4839	1	70.5677	1
Batch1_csf10_TCAGGCTTCCAAACGG-1	88.2455	1	32.5253	1	34.1022	1	39.3702	1	72.6141	1
Batch1_csf10_TCAGGCTTCGAAGCAT-1	7.72118	4	48.1998	4	54.2033	4	18.0596	4	65.0486	4
Batch1_csf10_TCAGTAAAGGTGAGAA-1	76.6459	1	8.81976	1	51.78	1	29.8077	1	44.8516	1
Batch1_csf10_TCAGTAAAGTTTCGCA-1	10.1262	1	16.3357	1	45.0417	1	12.1564	1	58.5882	1
Batch1_csf10_TCATCAGTCAAGCGAT-1	41.0599	1	52.0333	1	51.4565	1	25.0861	1	73.872	1
Batch1_csf10_TCCAATAGTGTCCAGC-1	10.7932	3	58.6517	3	18.8393	3	28.3986	3	47.8058	3
Batch1_csf10_TCCAGCTAGCAATCCC-1	93.9074	1	66.9565	1	34.1048	1	6.42994	1	77.4754	1
Batch1_csf10_TCCCGTTGTGGTTCTG-1	120.299	6	24.8299	6	57.132	6	7.45916	6	69.4097	6
Batch1_csf10_TCCGAATGTAAACTGG-1	136.951	4	71.0746	4	57.1047	4	11.0939	4	72.4938	4
Batch1_csf10_TCCGGAGCACGAACGT-1	92.608	6	99.8197	6	53.0185	6	12.174	6	74.3398	6
Batch1_csf10_TCCGTTAAGCCGCTAT-1	50.042	3	51.2469	3	47.5757	3	33.1521	3	78.3189	3
Batch1_csf10_TCCTGGTAGTTGCAAA-1	23.0229	10	37.7447	10	44.953	10	8.93755	10	55.8775	10
Batch1_csf10_TCCTTTCAGGCGGATC-1	11.521	1	9.84712	1	48.9536	1	21.5792	1	55.1004	1
Batch1_csf10_TCGACTCAGCTTAAAG-1	15.5085	1	23.5453	1	51.6454	1	24.6642	1	65.1257	1
Batch1_csf10_TCGATAAAGTGCTGAG-1	14.1745	2	23.6009	2	52.0154	2	13.4675	2	48.0156	2
Batch1_csf10_TCGGCCATCGCGGAAC-1	104.633	1	49.9622	1	45.9479	1	5.12893	1	58.621	1
Batch1_csf10_TCGGCTAGTTGTTGTA-1	127.132	8	70.7816	8	68.331	8	74.6247	8	44.7277	8
Batch1_csf10_TCTATCGAGACGCATG-1	10.694	1	42.6296	1	43.7168	1	52.7118	1	78.2722	1
Batch1_csf10_TCTGGGCGTCGCAATT-1	5.79232	1	33.3828	1	35.977	1	7.70534	1	50.5645	1
Batch1_csf10_TCTGGGCGTGTAATGG-1	10.6071	2	4.82179	2	52.3285	2	18.5376	2	74.3487	2
Batch1_csf10_TCTGTGCAGTGGCTTC-1	18.6043	2	30.077	2	38.3539	2	56.6367	2	79.4864	2
Batch1_csf10_TCTTCATGTCAATGTC-1	13.6147	9	34.94	9	20.6918	9	36.1913	9	77.198	9
Batch1_csf10_TCTTGGATCTTCAAGT-1	5.98137	1	29.9785	1	48.7634	1	11.057	1	40.8502	1
Batch1_csf10_TCTTTGGAGAAGCAAG-1	41.7172	2	29.0739	2	48.7811	2	5.50126	2	47.6503	2
Batch1_csf10_TCTTTGGAGCGATAAC-1	48.3807	6	24.3692	6	41.8656	6	21.895	6	63.7214	6
Batch1_csf10_TCTTTGGAGTTTACCG-1	127.36	4	51.9962	4	73.505	4	78.0695	4	64.0526	4
Batch1_csf10_TCTTTGTGTCAATGTC-1	84.6962	5	47.9172	5	29.8142	5	9.48886	5	77.5863	5
Batch1_csf10_TGAAAGGAGGGCACTA-1	71.2949	1	23.7952	1	64.9621	1	11.2378	1	43.9979	1
Batch1_csf10_TGAACAGGTTTACTGA-1	8.6281	4	80.7712	4	25.4621	4	8.63523	4	64.7005	4
Batch1_csf10_TGACCTGGTTTCGCCT-1	11.584	1	53.0699	1	63.1845	1	4.94178	1	62.1942	1
Batch1_csf10_TGACCTTCAGCTACCC-1	14.6766	8	101.018	8	73.4738	8	34.2007	8	78.8357	8
Batch1_csf10_TGACGAAGTGCACTAT-1	11.8341	3	11.9985	3	49.7172	3	65.9099	3	86.9917	3
Batch1_csf10_TGACGAAGTGCATCGC-1	5.2749	3	41.6547	3	31.4938	3	27.2634	3	85.5196	3
Batch1_csf10_TGACTACGTGGTTACT-1	58.8654	1	38.1244	1	49.6171	1	14.8822	1	75.5113	1
Batch1_csf10_TGACTATTCACTTGAT-1	102.503	6	77.0397	6	14.6339	6	16.9901	6	104.104	6
Batch1_csf10_TGAGTCTGTACGGTTT-1	28.2362	4	36.7862	4	57.3396	4	10.8905	4	29.8236	4
Batch1_csf10_TGATGGCCATACTGAG-1	42.0533	1	42.0606	1	54.4924	1	11.0265	1	67.927	1
Batch1_csf10_TGCACACTCAGGCCTT-1	11.2012	8	103.877	8	67.8598	8	16.7614	8	101.383	8
Batch1_csf10_TGCAGCAAGTCTACCA-1	155.271	6	47.2616	6	63.9859	6	63.6201	6	85.3229	6
Batch1_csf10_TGCATGACAAATAAGG-1	7.09691	1	38.6617	1	53.8382	1	39.2047	1	78.5433	1
Batch1_csf10_TGCCCATAGATGCTAA-1	11.5128	1	43.0671	1	54.9878	1	6.27683	1	82.0798	1
Batch1_csf10_TGCCCTGAGGATGTTA-1	12.8442	1	7.02935	1	60.2678	1	25.7056	1	73.7733	1
Batch1_csf10_TGCGATACATCATGCT-1	11.4593	1	21.7385	1	61.3394	1	31.7605	1	28.2886	1
Batch1_csf10_TGCGCCATCACAAACA-1	10.2918	6	64.1451	6	45.3292	6	35.1035	6	74.1679	6
Batch1_csf10_TGCGCTTAGGTCACTC-1	29.314	1	72.4097	1	26.4524	1	18.6144	1	62.9615	1
Batch1_csf10_TGCTTGATCCCGTTGG-1	18.743	3	53.219	3	38.7304	3	18.0162	3	75.7244	3
Batch1_csf10_TGGCATGAGTGGCTTC-1	9.11965	2	48.9455	2	57.5554	2	35.9216	2	78.9049	2
Batch1_csf10_TGGCCTTAGGCGAGAG-1	34.5611	1	28.7599	1	62.4073	1	6.66656	1	71.7166	1
Batch1_csf10_TGGTAAGGTAGTAACG-1	83.837	2	5.84215	2	65.3262	2	14.327	2	69.479	2
Batch1_csf10_TGGTAGTAGCAATTGA-1	50.5022	2	37.4479	2	37.455	2	21.1275	2	56.1936	2
Batch1_csf10_TGGTGAGTCTAAGTCT-1	29.4729	3	47.541	3	25.1196	3	-0.342174	3	72.2033	3
Batch1_csf10_TGGTGCTTCTAATCGT-1	61.8299	4	15.7032	4	48.7547	4	20.1351	4	46.0377	4
Batch1_csf10_TGGTTCATCATTTGCG-1	12.8617	1	19.0372	1	33.7355	1	8.02012	1	54.7831	1
Batch1_csf10_TGGTTTGTCACAGGGC-1	4.21213	2	6.27089	2	24.7921	2	10.0452	2	64.6585	2
Batch1_csf10_TGTAACCGTTGGGCGA-1	76.715	2	28.3845	2	57.181	2	36.3871	2	105.834	2
Batch1_csf10_TGTAACTTCCCAGTAC-1	17.8628	2	20.8592	2	27.0673	2	7.36758	2	30.1028	2
Batch1_csf10_TGTCAGGAGGAGTCAT-1	28.349	10	30.3965	10	31.8001	10	-0.90256	10	62.4748	10
Batch1_csf10_TGTCTTGAGTATGGTA-1	1.67998	1	49.8271	1	28.3454	1	9.07972	1	42.7927	1
Batch1_csf10_TGTGGGTCACAATGGC-1	110.884	1	67.3622	1	56.8171	1	46.4331	1	64.2348	1
Batch1_csf10_TGTTAGCGTACGATTC-1	74.8534	2	63.2733	2	55.2007	2	51.5148	2	88.8065	2
Batch1_csf10_TGTTAGCGTTGTTTGA-1	2.55335	1	47.5421	1	53.4176	1	23.6355	1	62.4955	1
Batch1_csf10_TGTTCTTGTAACGTGA-1	42.0399	1	52.2934	1	48.1776	1	22.6958	1	74.4244	1
Batch1_csf10_TGTTCTTGTTAACGTC-1	6.24464	2	76.4972	2	48.5475	2	46.6015	2	59.2993	2
Batch1_csf10_TGTTCTTGTTAATCCA-1	90.1747	2	15.4168	2	52.5651	2	18.8584	2	55.5276	2
Batch1_csf10_TGTTTCGAGCCTTAAT-1	6.31182	11	43.4446	11	48.8099	11	19.0497	11	49.6888	11
Batch1_csf10_TGTTTCGAGGTTGCTC-1	13.3836	5	58.6505	5	31.4576	5	75.2418	5	77.4717	5
Batch1_csf10_TTAACGTTCAAAGGGA-1	111.187	1	35.7485	1	56.814	1	11.3159	1	59.837	1
Batch1_csf10_TTAACGTTCACATTAC-1	3.27355	1	85.706	1	45.8738	1	16.2615	1	56.8709	1
Batch1_csf10_TTAAGGATCTCACCGG-1	7.79966	9	36.333	9	46.9083	9	12.9244	9	51.7158	9
Batch1_csf10_TTACACCCAAATCACG-1	90.6736	2	15.2865	2	48.15	2	34.4503	2	60.8616	2
Batch1_csf10_TTACCATAGCCCGTTG-1	19.6013	4	65.3523	4	55.5012	4	24.7603	4	66.511	4
Batch1_csf10_TTACCATAGGATGGTT-1	12.3431	3	23.0376	3	32.9595	3	44.5609	3	70.0765	3
Batch1_csf10_TTAGAGCAGCGAATCG-1	119.061	2	44.4677	2	51.2068	2	45.4104	2	43.6644	2
Batch1_csf10_TTATAGCTCCGCCTCT-1	36.5384	1	58.6649	1	38.542	1	16.0614	1	53.4502	1
Batch1_csf10_TTATCACAGGCGCAAC-1	11.5328	2	8.46343	2	51.8899	2	8.29048	2	68.7717	2
Batch1_csf10_TTATCCTGTTTGTAGC-1	13.2127	5	45.5655	5	28.8526	5	35.3759	5	61.1503	5
Batch1_csf10_TTATTGGGTGAAGCAC-1	15.1045	2	2.25998	2	57.8335	2	3.55644	2	48.549	2
Batch1_csf10_TTCACTTGTTTAACCA-1	101.22	2	41.2724	2	49.118	2	49.1533	2	88.0295	2
Batch1_csf10_TTCATGCCACTTTACA-1	10.7199	3	70.1378	3	33.3819	3	22.6762	3	81.625	3
Batch1_csf10_TTCCAAAGTAAGGCTA-1	24.2343	1	14.2621	1	38.5877	1	38.706	1	48.3646	1
Batch1_csf10_TTCCTCCCACCTTCTC-1	13.5555	1	54.9373	1	51.7525	1	32.4	1	49.3812	1
Batch1_csf10_TTCCTCTAGTATGGGT-1	88.6858	2	53.9715	2	49.7991	2	33.7326	2	63.7371	2
Batch1_csf10_TTCTGTGAGCCTGCCA-1	15.9345	4	61.4457	4	58.4723	4	15.7576	4	42.68	4
Batch1_csf10_TTCTTGCTCGGGCAAC-1	39.9413	6	26.7278	6	35.3132	6	26.8881	6	68.9713	6
Batch1_csf10_TTCTTGCTCTTGAGGG-1	33.7856	6	15.2284	6	10.9216	6	24.3131	6	46.3036	6
Batch1_csf10_TTGACATTCACAGATA-1	4.11417	1	38.3045	1	47.0084	1	21.5526	1	31.5052	1
Batch1_csf10_TTGCGGGCAATGAAGA-1	14.268	1	83.7073	1	49.9247	1	16.9648	1	75.4412	1
Batch1_csf10_TTGGTTAGTTCTTACT-1	109.547	6	46.005	6	24.2136	6	39.2919	6	74.8975	6
Batch1_csf10_TTGGTTAGTTGCGGCT-1	63.1641	2	17.7593	2	39.2077	2	8.98972	2	51.2818	2
Batch1_csf10_TTGTGATTCGTGATGG-1	94.3197	1	36.3097	1	51.139	1	6.78453	1	55.0793	1
Batch1_csf10_TTGTGGACAGCAAGCT-1	74.2437	2	75.4933	2	64.0995	2	19.0814	2	70.2183	2
Batch1_csf10_TTGTTGTAGTTTCCAG-1	133.653	8	71.254	8	74.6837	8	60.0368	8	80.005	8
Batch1_csf10_TTTAACGGTAGCGGAT-1	2.92379	2	49.3131	2	49.3066	2	8.72201	2	60.1516	2
Batch1_csf10_TTTCACCTCTTGAAAG-1	17.7261	2	39.9348	2	66.942	2	8.16872	2	69.5847	2
Batch1_csf10_TTTCAGTAGCCTGCCA-1	0.631973	1	29.6721	1	46.5251	1	16.9498	1	58.8372	1
Batch1_csf10_TTTCAGTAGCTAGATA-1	3.72373	2	12.5967	2	55.7859	2	12.701	2	77.206	2
Batch1_csf10_TTTCGCGCAAACTTGG-1	58.5787	10	41.2259	10	39.6343	10	8.45829	10	49.9205	10
Batch1_csf10_TTTGCCCGTACGTCCA-1	11.6869	2	50.7933	2	50.741	2	6.88978	2	117.439	2
Batch1_csf10_TTTGCCCGTTGCACTG-1	60.9107	3	17.2553	3	25.1999	3	65.0379	3	79.8253	3
Batch1_csf10_TTTGCGCAGGCTAGAT-1	17.5918	3	49.0885	3	22.6337	3	8.56355	3	77.7537	3
Batch1_csf10_TTTGGACGTTCCTTTG-1	10.9691	4	79.4099	4	33.4381	4	37.2871	4	73.6554	4
Batch1_csf11_AAACCAGGTCAAAGAT-1	5.73687	3	1.79069	3	0.896457	3	9.391	3	9.27931	3
Batch1_csf11_AAACTGTCAAAGCCTA-1	13.4319	2	8.09138	2	3.36349	2	1.50533	2	22.0349	2
Batch1_csf11_AAACTGTCAGCACGTG-1	5.05795	6	32.4375	6	0.749072	6	6.15178	6	72.9223	6
Batch1_csf11_AAAGATGCACTATGGA-1	2.66009	7	29.6632	7	3.28663	7	2.88099	7	23.9363	7
Batch1_csf11_AAAGGCAAGCTTACTG-1	0.499381	2	3.87381	2	4.05878	2	2.39782	2	22.7395	2
Batch1_csf11_AAAGTGCTCAACCAAA-1	0.161148	3	2.43926	3	-0.427975	3	3.14752	3	16.4396	3
Batch1_csf11_AACACTAAGCATTTCG-1	3.7295	2	21.6948	2	0.994382	2	0.863391	2	28.5657	2
Batch1_csf11_AACGTTAAGAGCAACT-1	4.97509	3	6.79199	3	0.734547	3	2.36891	3	36.701	3
Batch1_csf11_AACTAACCACTGTCAT-1	6.47116	7	16.1978	7	3.73574	7	7.4446	7	33.5779	7
Batch1_csf11_AACTCGCTCGTTAGGG-1	10.1758	3	9.14798	3	1.57709	3	2.99366	3	30.8486	3
Batch1_csf11_AATAGCATCACAAAGC-1	35.9423	2	24.045	2	4.25099	2	9.34735	2	39.0818	2
Batch1_csf11_AATCCAAAGACTAATG-1	0.513587	4	42.6333	4	1.85719	4	4.22869	4	20.5073	4
Batch1_csf11_AATCCAAAGAGGAAAT-1	18.9162	2	4.50695	2	1.25283	2	1.17761	2	17.2998	2
Batch1_csf11_AATCCGGAGTTAGTTC-1	3.44647	7	25.6025	7	3.71179	7	2.93971	7	29.0782	7
Batch1_csf11_AATCGCGAGTAACGTA-1	5.6593	2	25.1492	2	4.3376	2	1.80186	2	20.447	2
Batch1_csf11_AATGACCAGCACGCAA-1	2.42199	2	7.56006	2	3.43405	2	1.416	2	23.5161	2
Batch1_csf11_ACAACATCAAGCTATG-1	1.75539	4	40.4571	4	2.59478	4	4.82194	4	30.4512	4
Batch1_csf11_ACAATGTCACGTAATG-1	1.94068	3	25.3711	3	1.07382	3	1.44116	3	34.6869	3
Batch1_csf11_ACAATTGAGGTTCATT-1	7.98807	2	8.51806	2	2.96483	2	1.82593	2	15.5412	2
Batch1_csf11_ACACGCGCAGCCCTTA-1	4.47901	6	29.982	6	4.48727	6	5.27459	6	43.0013	6
Batch1_csf11_ACAGGTAGTCGAAGTA-1	1.5785	7	6.11508	7	0.913725	7	2.78157	7	4.24861	7
Batch1_csf11_ACGAGGGAGGGATTTA-1	15.2337	1	3.82427	1	5.01543	1	1.31732	1	31.8264	1
Batch1_csf11_ACGCATGAGCAATCCC-1	19.2393	2	13.4647	2	2.54258	2	2.64226	2	22.9628	2
Batch1_csf11_ACGCCACGTGCAATAG-1	0.310765	7	0.737863	7	3.14454	7	5.98385	7	51.5894	7
Batch1_csf11_ACGCCCATCCTAAAGA-1	3.14968	7	0.178485	7	3.46204	7	0.449966	7	51.2593	7
Batch1_csf11_ACGGATAGTCCAGCTA-1	0.844849	2	5.33916	2	2.61263	2	2.03637	2	13.2146	2
Batch1_csf11_ACTAAACCACGTTACT-1	-0.395946	2	20.8863	2	5.14516	2	4.20015	2	28.9125	2
Batch1_csf11_ACTTAGTTCAGGCATG-1	4.81054	4	22.061	4	2.56293	4	4.37672	4	16.6745	4
Batch1_csf11_ACTTCCTTCACTATAC-1	2.24707	3	32.8649	3	2.10137	3	3.57387	3	26.8874	3
Batch1_csf11_AGCCCTTAGGATTATG-1	0.124674	2	5.3747	2	2.12762	2	1.93827	2	23.7806	2
Batch1_csf11_AGCCTGTTCATAACCT-1	2.50055	3	1.98202	3	2.00071	3	2.92187	3	52.0096	3
Batch1_csf11_AGCCTTCAGGACTTGG-1	20.2218	2	24.3709	2	4.24364	2	2.75307	2	35.9505	2
Batch1_csf11_AGCTTGTGTAAAGCAT-1	6.58875	2	2.94404	2	-0.233108	2	1.84693	2	38.599	2
Batch1_csf11_AGCTTGTGTACGAATG-1	39.2116	6	38.6757	6	3.14132	6	10.377	6	48.3815	6
Batch1_csf11_AGGAACCGTGAATCTC-1	13.7409	2	45.3163	2	4.48024	2	1.09597	2	19.7828	2
Batch1_csf11_AGGACAAAGTTTCAGT-1	9.64877	2	10.9392	2	4.15615	2	0.542504	2	23.5313	2
Batch1_csf11_AGGCGCTAGGGTTGGC-1	20.2714	2	10.6078	2	2.22727	2	1.92836	2	10.488	2
Batch1_csf11_AGGTGAGCATGGCCGA-1	1.72029	2	34.6056	2	0.938586	2	2.16382	2	39.9364	2
Batch1_csf11_AGTAAGCTCAACCGGA-1	19.1519	6	35.8077	6	2.5378	6	10.0668	6	58.6997	6
Batch1_csf11_AGTAAGTGTTCTCAAA-1	14.3225	2	9.04804	2	4.12111	2	1.676	2	13.472	2
Batch1_csf11_AGTAAGTGTTGTTTGA-1	8.40254	2	7.02192	2	3.02056	2	1.57443	2	7.51347	2
Batch1_csf11_AGTGATTCAGCGGATT-1	18.4376	2	11.9449	2	3.84492	2	2.60817	2	35.5919	2
Batch1_csf11_AGTTAGGGTGGCTCAC-1	1.55012	2	5.99458	2	-0.073679	2	0.0284299	2	27.2014	2
Batch1_csf11_ATCCTTTGTAGTAGGC-1	6.3002	2	7.63139	2	2.81169	2	0.709155	2	16.1405	2
Batch1_csf11_ATCTTAGGTGTGAGTA-1	0.334917	4	14.0853	4	4.37848	4	0.389709	4	14.6045	4
Batch1_csf11_ATGAGGAAGGCTTTAT-1	6.50653	2	13.5044	2	4.33428	2	4.08268	2	16.5046	2
Batch1_csf11_ATGAGGCGTTGCGAAA-1	1.87328	4	5.23277	4	2.79163	4	3.03882	4	47.17	4
Batch1_csf11_ATGGCCCGTATGGGAC-1	2.88287	6	12.11	6	1.75212	6	2.71108	6	27.4923	6
Batch1_csf11_ATGGCCTTCGCCTGCA-1	7.48904	3	19.1143	3	0.584003	3	3.88135	3	40.4635	3
Batch1_csf11_ATGGGACGTAACGTTC-1	2.76159	9	23.8993	9	1.01304	9	0.667275	9	20.6188	9
Batch1_csf11_ATGGTAATCTAATCGT-1	1.75662	2	57.2327	2	4.14742	2	2.38209	2	34.3622	2
Batch1_csf11_ATGTTCCCAAGCTTTC-1	0.230898	2	11.2414	2	5.83653	2	0.315545	2	45.2687	2
Batch1_csf11_ATTCAGTTCTCACTAG-1	24.983	2	15.1863	2	3.5098	2	-0.835664	2	33.6384	2
Batch1_csf11_ATTGACCGTATGTTGC-1	4.28305	2	29.1508	2	3.65363	2	2.05888	2	6.1967	2
Batch1_csf11_ATTGCCTCATCATCAC-1	1.84431	2	24.9624	2	3.21241	2	1.37245	2	44.064	2
Batch1_csf11_ATTTGCCCAGGACTAC-1	-0.956024	3	8.60977	3	1.05695	3	0.287911	3	26.5118	3
Batch1_csf11_CAACCAACATCCGTCA-1	10.6437	2	13.1681	2	3.49728	2	0.931627	2	7.81714	2
Batch1_csf11_CAAGATTCAGTGAGAG-1	0.456398	2	14.6005	2	3.48803	2	2.72585	2	45.6666	2
Batch1_csf11_CAATACTTCTCGCCTC-1	15.2525	2	35.4195	2	2.52302	2	4.72702	2	59.0115	2
Batch1_csf11_CAATGCCTCCATCCTT-1	14.5799	3	16.1271	3	3.05624	3	0.6491	3	25.6895	3
Batch1_csf11_CACAAGCCATTGTGAG-1	15.2845	2	9.52293	2	5.00323	2	-0.377254	2	14.8483	2
Batch1_csf11_CACAATAAGTTTCGCA-1	9.69135	2	20.6039	2	5.73796	2	1.48503	2	22.5424	2
Batch1_csf11_CACATAAAGCATTTCG-1	11.7085	2	4.66605	2	4.05635	2	1.61691	2	18.0924	2
Batch1_csf11_CACCAACTCGACTTTG-1	11.2432	2	4.55629	2	3.49291	2	0.621695	2	29.3638	2
Batch1_csf11_CACTATGTCAAAGGGA-1	9.39454	10	26.9531	10	1.678	10	-2.25255	10	50.4064	10
Batch1_csf11_CACTGTCAGCTTGAAA-1	0.223836	9	2.70518	9	4.05723	9	3.60763	9	9.65949	9
Batch1_csf11_CAGAGAGCAGAGGCTT-1	0.307442	2	6.14987	2	-0.0672685	2	6.71575	2	16.6978	2
Batch1_csf11_CAGCTGGCAATAAGGA-1	0.821091	2	29.2933	2	3.64187	2	1.30057	2	25.0094	2
Batch1_csf11_CAGGTAAGTTTGCAAC-1	7.98222	7	22.6071	7	2.25644	7	1.32826	7	32.4832	7
Batch1_csf11_CATATTCAGCGAATCG-1	15.2521	2	12.9447	2	2.56869	2	2.08881	2	14.1299	2
Batch1_csf11_CATGCTCAGCAATCCC-1	1.40143	5	10.7801	5	2.12718	5	13.7871	5	94.7968	5
Batch1_csf11_CCAAACCTCACAACAA-1	6.41558	3	36.7294	3	3.71325	3	1.04589	3	81.7988	3
Batch1_csf11_CCAAAGCCACCTTACG-1	-0.890479	3	18.7888	3	1.83534	3	2.8131	3	30.6962	3
Batch1_csf11_CCAACCGTCGAAATGC-1	1.66199	2	27.4338	2	5.11536	2	1.24245	2	18.8425	2
Batch1_csf11_CCAAGCTTCTTAAGGA-1	0.534229	2	31.026	2	2.55823	2	1.09604	2	27.6662	2
Batch1_csf11_CCAAGTGAGATGAAGG-1	0.65552	2	19.7744	2	3.36419	2	-0.416128	2	32.1225	2
Batch1_csf11_CCAATACGTTGAGCTT-1	-0.321784	2	11.2999	2	2.63252	2	0.740137	2	24.612	2
Batch1_csf11_CCAGCTTAGTTTCCAG-1	0.656147	2	7.62891	2	-0.341248	2	0.618755	2	27.8813	2
Batch1_csf11_CCATGGTTCGTCCATA-1	4.31481	2	24.1774	2	3.57745	2	1.99958	2	24.9603	2
Batch1_csf11_CCCACCTTCAACATTC-1	-0.327132	2	6.27939	2	0.367823	2	3.93363	2	32.9427	2
Batch1_csf11_CCCATCACAGCGATCG-1	1.64937	4	34.3048	4	2.33171	4	0.706975	4	28.8518	4
Batch1_csf11_CCCATCCTCAAGGTGT-1	4.05728	3	38.5478	3	1.96443	3	1.81596	3	39.0499	3
Batch1_csf11_CCCATTAAGGTTCATT-1	5.71383	4	13.8164	4	2.46441	4	0.636703	4	22.3375	4
Batch1_csf11_CCCATTCGTTAGGCGG-1	6.1845	4	4.31962	4	2.13909	4	2.31197	4	13.7946	4
Batch1_csf11_CCCGTAGTCTGGAAAC-1	2.30356	1	4.23668	1	4.69764	1	3.8391	1	13.7601	1
Batch1_csf11_CCCTGAGTCGATATAG-1	11.0224	2	18.858	2	3.08261	2	1.02845	2	18.9426	2
Batch1_csf11_CCCTGTGAGCGCTCCA-1	6.3354	2	25.4225	2	3.20809	2	2.61493	2	23.7913	2
Batch1_csf11_CCCTTGCTCAGGTCGA-1	1.16786	3	34.6652	3	1.51597	3	7.82942	3	60.9109	3
Batch1_csf11_CCTATGATCCCATAAT-1	5.51839	3	12.9875	3	0.438466	3	1.48822	3	18.3014	3
Batch1_csf11_CCTCAAGGTTAACGGA-1	9.01343	4	22.5019	4	2.43776	4	2.13333	4	40.8821	4
Batch1_csf11_CCTTATGAGCTTCTAG-1	13.5274	2	17.8798	2	3.33918	2	1.93463	2	38.2554	2
Batch1_csf11_CCTTATGAGGAGTCAT-1	1.98638	2	10.6661	2	4.40306	2	3.81854	2	27.9712	2
Batch1_csf11_CGACAAAGTAAGCTAG-1	21.6228	2	26.6391	2	3.68396	2	1.1203	2	24.5633	2
Batch1_csf11_CGATATGCAAGTTTCC-1	2.26795	7	19.095	7	1.31242	7	2.35209	7	17.8998	7
Batch1_csf11_CGATATGCACTTTGTA-1	4.85576	2	9.10696	2	3.10164	2	2.09146	2	24.1596	2
Batch1_csf11_CGCGATAAGGTTTCGC-1	10.8454	6	21.9261	6	1.78864	6	1.83429	6	32.7306	6
Batch1_csf11_CGCTAAACATTTGGAG-1	4.25584	2	7.96039	2	2.68576	2	-0.35997	2	23.154	2
Batch1_csf11_CGCTCAGTCCATTAAC-1	18.9541	2	10.3269	2	2.97114	2	1.21951	2	20.0911	2
Batch1_csf11_CGCTGGACATCGATAG-1	13.5524	2	46.8167	2	4.96862	2	3.1899	2	50.1158	2
Batch1_csf11_CGGCTAAAGTCATAAG-1	2.0554	2	15.9566	2	3.35213	2	0.388704	2	37.2608	2
Batch1_csf11_CGGTGCACAACCTGTT-1	6.94602	2	12.9659	2	2.80057	2	1.4241	2	12.8487	2
Batch1_csf11_CGGTTATGTGCGCATC-1	19.0843	2	9.26165	2	3.41542	2	-0.128987	2	12.5978	2
Batch1_csf11_CGTAAACAGCGCTCCA-1	1.23071	3	4.63983	3	0.949432	3	16.025	3	54.5403	3
Batch1_csf11_CGTAACGAGGTTGTAA-1	7.0389	2	7.31324	2	2.03471	2	1.58769	2	19.9169	2
Batch1_csf11_CGTTATAGTATATTCG-1	15.275	2	14.9086	2	2.8652	2	0.212522	2	20.9975	2
Batch1_csf11_CTAAGTCGTCCTCATC-1	2.78454	2	9.09779	2	0.228228	2	0.683641	2	18.7625	2
Batch1_csf11_CTAATGCGTCTTACTT-1	10.128	4	30.8586	4	3.43774	4	2.16254	4	52.913	4
Batch1_csf11_CTACCCACAAATACCG-1	7.03622	2	7.93222	2	1.87015	2	0.0110876	2	19.4511	2
Batch1_csf11_CTACTGATCAAGATGC-1	11.8226	2	28.538	2	2.84377	2	2.10563	2	32.1005	2
Batch1_csf11_CTATGCTCAGCTAAGC-1	1.47955	2	2.60514	2	3.53311	2	0.85791	2	25.5331	2
Batch1_csf11_CTCAAATTCTTGAAAG-1	17.8238	2	7.26369	2	-0.47288	2	1.57934	2	17.9994	2
Batch1_csf11_CTCAACATCTGGTCTA-1	5.35405	2	10.8531	2	4.15256	2	0.966543	2	27.9269	2
Batch1_csf11_CTCAAGCTCACAATGA-1	1.42682	2	5.47161	2	2.95652	2	0.548295	2	23.8209	2
Batch1_csf11_CTGTGCAGTTGTCATA-1	15.6551	2	29.6669	2	3.98397	2	1.61783	2	19.7714	2
Batch1_csf11_CTTAAGGCATGGGTTA-1	2.51494	3	7.95432	3	0.312751	3	0.199208	3	11.8434	3
Batch1_csf11_CTTAGTGTCACCCTGG-1	1.28035	5	12.6693	5	-0.852327	5	1.20936	5	58.319	5
Batch1_csf11_CTTGAGGAGTCATCAT-1	1.84877	2	7.26134	2	3.10539	2	6.45332	2	30.616	2
Batch1_csf11_CTTGGTTCAGCTAGAC-1	4.95717	2	7.8107	2	4.55065	2	1.1854	2	12.3349	2
Batch1_csf11_CTTGTGTCACCTACTG-1	2.53036	3	13.0175	3	0.315484	3	1.49328	3	36.0381	3
Batch1_csf11_GAAGAATAGTTTCACG-1	0.685074	3	30.2246	3	1.50556	3	0.323793	3	19.376	3
Batch1_csf11_GAAGGGTAGCCACTCG-1	7.65962	2	6.69194	2	3.10794	2	1.27007	2	26.318	2
Batch1_csf11_GAATGACTCTTACTCC-1	0.451844	2	9.58341	2	3.48723	2	1.75614	2	18.9645	2
Batch1_csf11_GACATTAAGGGTTGCA-1	2.15686	3	8.56808	3	-0.302447	3	0.461052	3	38.5649	3
Batch1_csf11_GACCAGGGTACTGCCA-1	18.3598	2	27.7101	2	2.52752	2	2.29092	2	25.3425	2
Batch1_csf11_GACCTGAAGCAATCCC-1	2.06225	2	10.9879	2	3.48312	2	1.00137	2	13.1054	2
Batch1_csf11_GACTTAAAGGAAGCCC-1	4.84063	6	28.6947	6	2.21766	6	8.01088	6	40.7518	6
Batch1_csf11_GAGCCATCAACCCTAT-1	9.70786	2	9.38133	2	0.932124	2	0.123504	2	22.5715	2
Batch1_csf11_GATCACACAAATGACT-1	2.30458	7	4.241	7	1.1142	7	-0.266368	7	34.4752	7
Batch1_csf11_GATCACACAACATGAT-1	2.91515	2	3.7406	2	0.624649	2	1.30325	2	29.0245	2
Batch1_csf11_GATGGACGTACACCCA-1	1.37656	7	2.16832	7	1.15623	7	1.03894	7	26.8952	7
Batch1_csf11_GATTGACAGCACTAGG-1	13.1948	2	18.5614	2	4.90156	2	0.70659	2	28.8508	2
Batch1_csf11_GATTGATCACCGTTTG-1	2.07322	2	38.5053	2	1.81487	2	1.53567	2	31.0121	2
Batch1_csf11_GATTGGCCAAATACCG-1	11.1195	2	4.59106	2	3.51666	2	-0.55059	2	13.9075	2
Batch1_csf11_GCAACTTGTTCGAATC-1	19.2998	2	11.7935	2	1.99506	2	0.700536	2	27.3607	2
Batch1_csf11_GCAAGGCTCCTAAATC-1	11.1969	2	28.4144	2	4.65639	2	4.14021	2	35.81	2
Batch1_csf11_GCACACCGTACGAACA-1	-0.600185	7	10.1191	7	1.70239	7	8.4859	7	49.4133	7
Batch1_csf11_GCACGAATCCGGCTCA-1	2.20543	2	5.68391	2	3.63072	2	0.81127	2	15.6477	2
Batch1_csf11_GCACTCAGTGTTAGAG-1	1.36058	4	47.0466	4	3.42231	4	2.28312	4	46.707	4
Batch1_csf11_GCACTTGGTCAATTGC-1	19.142	2	1.24572	2	2.75145	2	0.883847	2	24.9676	2
Batch1_csf11_GCAGCTAAGGTAGTTA-1	0.361842	2	6.38057	2	2.87655	2	0.973124	2	12.3623	2
Batch1_csf11_GCAGTACCATGCAATG-1	23.6256	2	11.3836	2	4.24189	2	3.07235	2	25.6463	2
Batch1_csf11_GCATAATCACATGAAT-1	0.855042	2	-0.0437047	2	4.52817	2	1.73925	2	15.4067	2
Batch1_csf11_GCATTTGTCGATATTC-1	5.02664	2	13.6679	2	3.0544	2	3.49889	2	31.9649	2
Batch1_csf11_GCCAACAAGGTAATTG-1	14.5772	2	35.5598	2	1.10961	2	-0.628084	2	35.5936	2
Batch1_csf11_GCCCTCAAGCTCGACT-1	0.756165	4	24.0201	4	5.66871	4	0.982263	4	24.8948	4
Batch1_csf11_GCCTGCATCAAAGGGA-1	19.5692	2	28.4847	2	4.28461	2	0.284849	2	10.377	2
Batch1_csf11_GCGAGGTTCTAACTAC-1	3.39509	3	1.21937	3	0.935788	3	2.13499	3	49.5034	3
Batch1_csf11_GCGCAAGGTATCCGCA-1	19.4393	2	7.07814	2	3.67018	2	0.344135	2	9.01959	2
Batch1_csf11_GCTAATAAGAGGAGTA-1	5.5436	2	5.96876	2	0.947852	2	2.45167	2	36.3726	2
Batch1_csf11_GCTACTATCCAATTAC-1	5.30535	3	13.609	3	1.81404	3	0.397965	3	38.4088	3
Batch1_csf11_GCTATAAAGGTTGTGG-1	2.47856	2	1.88882	2	1.46729	2	2.06411	2	20.1194	2
Batch1_csf11_GCTGAAAGTACGAACA-1	30.6608	2	27.9352	2	1.61492	2	2.84824	2	17.6972	2
Batch1_csf11_GCTGGTAAGCTGATGG-1	3.95823	2	18.8463	2	2.44449	2	1.28094	2	14.784	2
Batch1_csf11_GCTTCATCACACCCAC-1	2.09601	2	0.266238	2	2.44983	2	1.59898	2	30.3462	2
Batch1_csf11_GCTTGCGTCGAAACTA-1	17.9934	2	16.0591	2	3.38954	2	3.29979	2	26.5918	2
Batch1_csf11_GCTTGCGTCGGTTATT-1	9.14494	2	7.0927	2	3.02349	2	0.82082	2	17.09	2
Batch1_csf11_GGAACCTCACACCCAC-1	27.8905	2	19.0274	2	3.06999	2	2.13436	2	35.5445	2
Batch1_csf11_GGAACCTCATTTCGAC-1	0.86355	3	8.49868	3	0.096283	3	1.74532	3	28.8776	3
Batch1_csf11_GGACATAGTACGATTC-1	0.794684	8	16.0354	8	4.134	8	4.26912	8	17.5575	8
[truncated: 15,270 more rows]
