# Supplementary material for: Migration arrest and transendothelial trafficking of human pathogenic-like Th17 cells are mediated by differentially positioned chemokines
Source: Nat Commun. 2025 Feb 26;16:1978. doi: 10.1038/s41467-025-57002-6 (PMC11861662; doi:10.1038/s41467-025-57002-6)
Supplement: Supplementary file 37 — Source Data [file 41467_2025_57002_MOESM37_ESM.zip › Figure 3g Gene exp cluster.xlsx]

## Sheet: Gene.exp.cluster
	avg.exp	pct.exp	features.plot	id	avg.exp.scaled
ABCB1	0.296067	11.4418	ABCB1	0	0.497168
AQP3	438.18	67.0615	AQP3	0	-0.421671
BHLHE40	308.335	69.7486	BHLHE40	0	-0.292471
CCL20	0.0714687	3.17827	CCL20	0	0.825236
CCL3	0	0	CCL3	0	-0.427609
CCL4	0.0126609	0.375614	CCL4	0	-0.302009
CCL5	8.85372e+06	49.7833	CCL5	0	-0.36817
CCR2	18.6919	49.5233	CCR2	0	-0.427928
CCR5	9.90306	27.7088	CCR5	0	-0.288675
CCR6	3.11035	27.3909	CCR6	0	-0.292475
CD38	0.0512049	2.22479	CD38	0	-0.498025
CD69	54.7194	54.6085	CD69	0	-0.413084
CEBPD	0.151284	3.61167	CEBPD	0	-0.303286
CSF2	0	0	CSF2	0	-0.414714
CXCR3	3.93378	61.514	CXCR3	0	-0.422672
CXCR6	0.314933	7.88789	CXCR6	0	-0.289772
DPP4	358.583	59.6359	DPP4	0	0.418913
DUSP1	0.723679	20.9766	DUSP1	0	-0.29069
EOMES	1.36224	10.9217	EOMES	0	-0.352048
FURIN	0.559807	23.4614	FURIN	0	-0.320093
GZMA	20019.3	44.9581	GZMA	0	-0.288682
GZMB	0.000266987	0.0288934	GZMB	0	-0.510191
GZMK	10953.4	32.4762	GZMK	0	-0.28883
ICOS	1.29728	41.462	ICOS	0	-0.310706
ID2	3.73718	42.0688	ID2	0	-0.426907
IFNG	0.120574	4.70962	IFNG	0	-0.421031
IL12RB2	0.180217	6.32765	IL12RB2	0	-0.303019
IL18R1	0.567699	17.076	IL18R1	0	-0.324737
IL18RAP	0.379687	11.0084	IL18RAP	0	-0.285835
IL1R1	0.020191	0.837908	IL1R1	0	-0.520321
IL23R	0.0453097	0.924588	IL23R	0	0.181513
IL2RA	0.522207	20.9188	IL2RA	0	-0.293853
ITGA1	0.0859249	3.20717	ITGA1	0	-0.337707
ITGA4	5.78191e+07	88.067	ITGA4	0	-0.288675
KLRB1	2.11126e+40	54.3485	KLRB1	0	-0.288737
LTB	3.21544e+32	96.3016	LTB	0	-0.289198
MAF	8.69004e+06	74.9494	MAF	0	-0.288857
PDCD1	0.442246	17.3938	PDCD1	0	-0.435218
PRF1	8.47021	38.5727	PRF1	0	-0.368162
RORA	1340.71	82.5484	RORA	0	-0.288695
RORC	0.89074	14.9668	RORC	0	1.11828
TBX21	0.610371	25.2239	TBX21	0	-0.365491
TNFRSF25	17.0179	73.2736	TNFRSF25	0	-0.232947
ZFP36L2	7.50593e+13	96.4461	ZFP36L2	0	-0.288675
ABCB11	0.248715	4.47946	ABCB1	1	0.212697
AQP31	33.4062	44.2385	AQP3	1	-0.429281
BHLHE401	557.956	43.7442	BHLHE40	1	-0.273393
CCL201	0.0401542	0.834106	CCL20	1	0.056218
CCL31	0	0	CCL3	1	-0.427609
CCL41	0.00330097	0.0926784	CCL4	1	-0.302808
CCL51	4.73821e+08	37.1949	CCL5	1	-0.36817
CCR21	72.826	29.0701	CCR2	1	-0.427928
CCR51	0.740732	8.98981	CCR5	1	-0.288675
CCR61	1.58879	16.991	CCR6	1	-0.294966
CD381	0.0568016	1.17393	CD38	1	-0.486896
CD691	92.9819	42.2922	CD69	1	-0.412595
CEBPD1	0.418975	1.45196	CEBPD	1	-0.302823
CSF21	0.000452112	0.0308928	CSF2	1	-0.322443
CXCR31	25.304	42.7556	CXCR3	1	0.178563
CXCR61	0.156189	2.65678	CXCR6	1	-0.289772
DPP41	11.2477	36.6389	DPP4	1	-0.390465
DUSP11	149882	13.8091	DUSP1	1	2.5
EOMES1	0.613621	3.70714	EOMES	1	-0.384765
FURIN1	0.468173	9.73123	FURIN	1	-0.341453
GZMA1	1245.94	35.9901	GZMA	1	-0.288682
GZMB1	0	0	GZMB	1	-0.532012
GZMK1	1.10866e+06	23.2623	GZMK	1	-0.28883
ICOS1	1.8841	23.8184	ICOS	1	-0.310658
ID21	73.262	16.6512	ID2	1	-0.425254
IFNG1	0.088453	2.00803	IFNG	1	-0.44405
IL12RB21	0.0773453	1.82268	IL12RB2	1	-0.348846
IL18R11	0.283628	4.85017	IL18R1	1	-0.476047
IL18RAP1	0.11831	2.53321	IL18RAP	1	-0.338481
IL1R11	0.0509549	0.741427	IL1R1	1	-0.196842
IL23R1	0.00845002	0.0926784	IL23R	1	-0.266831
IL2RA1	0.523889	9.82391	IL2RA	1	-0.293853
ITGA11	0.0414067	1.17393	ITGA1	1	-0.375626
ITGA41	9.80393e+06	62.1254	ITGA4	1	-0.288675
KLRB11	4.40061e+19	41.7053	KLRB1	1	-0.288737
LTB1	3.04199e+38	92.493	LTB	1	-0.283438
MAF1	110494	46.988	MAF	1	-0.288857
PDCD11	0.287979	5.52981	PDCD1	1	-0.508808
PRF11	138.571	18.9682	PRF1	1	-0.368159
RORA1	6.04665e+07	56.6265	RORA	1	-0.288602
RORC1	0.269582	5.00463	RORC	1	-0.312458
TBX211	0.614198	11.9864	TBX21	1	-0.362418
TNFRSF251	3.41103	31.8505	TNFRSF25	1	-0.348223
ZFP36L21	1.21075e+08	88.9713	ZFP36L2	1	-0.288675
ABCB12	0.317486	6.06574	ABCB1	2	0.625846
AQP32	3096.82	53.4395	AQP3	2	-0.371689
BHLHE402	1904.46	51.2708	BHLHE40	2	-0.170481
CCL202	0.0228668	0.609963	CCL20	2	-0.368325
CCL32	0	0	CCL3	2	-0.427609
CCL42	0.0056123	0.10166	CCL4	2	-0.30261
CCL52	1602115037687600	42.2569	CCL5	2	-0.36817
CCR22	6533.4	41.0369	CCR2	2	-0.427922
CCR52	1.89168	13.5208	CCR5	2	-0.288675
CCR62	3.07377	22.162	CCR6	2	-0.292535
CD382	0.0448116	0.881057	CD38	2	-0.510737
CD692	6099.03	47.6788	CD69	2	-0.335823
CEBPD2	0.12608	2.27042	CEBPD	2	-0.30333
CSF22	0.00828769	0.237208	CSF2	2	1.27671
CXCR32	7.05113	46.5605	CXCR3	2	-0.334968
CXCR62	0.57068	3.35479	CXCR6	2	-0.289772
DPP42	15.9553	42.4263	DPP4	2	-0.379495
DUSP12	21.5485	16.5029	DUSP1	2	-0.290209
EOMES2	0.213107	3.592	EOMES	2	-0.402269
FURIN2	0.640505	12.9787	FURIN	2	-0.301282
GZMA2	121829	34.5307	GZMA	2	-0.288682
GZMB2	0.000784962	0.0338868	GZMB	2	-0.467858
GZMK2	22357	19.5527	GZMK	2	-0.28883
ICOS2	9.66621	25.6862	ICOS	2	-0.31002
ID22	176.571	22.3314	ID2	2	-0.422797
IFNG2	0.0810186	1.93155	IFNG	2	-0.449378
IL12RB22	0.10832	2.0671	IL12RB2	2	-0.335047
IL18R12	0.437524	6.47238	IL18R1	2	-0.394074
IL18RAP2	0.279501	4.20197	IL18RAP	2	-0.306014
IL1R12	0.0380482	0.474415	IL1R1	2	-0.332555
IL23R2	0.00391186	0.135547	IL23R	2	-0.322031
IL2RA2	0.815609	13.0803	IL2RA	2	-0.293833
ITGA12	0.0612825	1.52491	ITGA1	2	-0.358697
ITGA42	3.74937e+06	66.3843	ITGA4	2	-0.288675
KLRB12	3.85342e+21	51.7791	KLRB1	2	-0.288737
LTB2	1.82963e+41	94.0359	LTB	2	2.5
MAF2	470486	53.5073	MAF	2	-0.288857
PDCD12	0.293511	6.09963	PDCD1	2	-0.506169
PRF12	18.386	20.8743	PRF1	2	-0.368162
RORA2	23971	65.6727	RORA	2	-0.288695
RORC2	0.873116	6.98068	RORC	2	1.07769
TBX212	0.661148	14.1647	TBX21	2	-0.32471
TNFRSF252	7.38934	36.0556	TNFRSF25	2	-0.314519
ZFP36L22	1.6117e+09	92.5788	ZFP36L2	2	-0.288675
ABCB13	0.0162219	0.270062	ABCB1	3	-1.18404
AQP33	23.9505	53.6651	AQP3	3	-0.429459
BHLHE403	64.4849	15.0077	BHLHE40	3	-0.311109
CCL203	0.00450011	0.0771605	CCL20	3	-0.819374
CCL33	0	0	CCL3	3	-0.427609
CCL43	0.00424939	0.0771605	CCL4	3	-0.302727
CCL53	1.04776	4.66821	CCL5	3	-0.36817
CCR23	0.300294	5.24691	CCR2	3	-0.427928
CCR53	0.0920523	1.92901	CCR5	3	-0.288675
CCR63	0.507811	9.25926	CCR6	3	-0.296735
CD383	0.170331	3.125	CD38	3	-0.261155
CD693	3.47582	33.912	CD69	3	-0.413739
CEBPD3	0.00829997	0.308642	CEBPD	3	-0.303533
CSF23	0	0	CSF2	3	-0.414714
CXCR33	2.98882	24.8457	CXCR3	3	-0.449258
CXCR63	0.0127379	0.270062	CXCR6	3	-0.289772
DPP43	8.44107	14.5833	DPP4	3	-0.397005
DUSP13	0.78224	11.7284	DUSP1	3	-0.290689
EOMES3	0.0878483	1.35031	EOMES	3	-0.407743
FURIN3	0.442043	9.45216	FURIN	3	-0.347544
GZMA3	1.95152	7.25309	GZMA	3	-0.288682
GZMB3	0.00370174	0.0771605	GZMB	3	-0.229474
GZMK3	30.7396	8.41049	GZMK	3	-0.28883
ICOS3	20.5769	33.0247	ICOS	3	-0.309124
ID23	341.973	8.25617	ID2	3	-0.418864
IFNG3	0.174609	2.31481	IFNG	3	-0.382307
IL12RB23	0.0156328	0.385802	IL12RB2	3	-0.376337
IL18R13	0.207694	3.5108	IL18R1	3	-0.516494
IL18RAP3	0.0163626	0.385802	IL18RAP	3	-0.359015
IL1R13	0.00594733	0.115741	IL1R1	3	-0.670093
IL23R3	0.00736325	0.0385802	IL23R	3	-0.28005
IL2RA3	0.331577	5.78704	IL2RA	3	-0.293866
ITGA13	0.00990284	0.231481	ITGA1	3	-0.402461
ITGA43	2.25253e+11	67.0525	ITGA4	3	-0.288675
KLRB13	9.08129e+13	29.7068	KLRB1	3	-0.288737
LTB3	1.00657e+18	94.5602	LTB	3	-0.289198
MAF3	3.64942e+06	51.0802	MAF	3	-0.288857
PDCD13	0.456801	8.9892	PDCD1	3	-0.428275
PRF13	0.610989	11.034	PRF1	3	-0.368163
RORA3	19.7938	44.9074	RORA	3	-0.288695
RORC3	0.0490288	1.00309	RORC	3	-0.820468
TBX213	0.213984	5.36265	TBX21	3	-0.683846
TNFRSF253	2.21823	28.7809	TNFRSF25	3	-0.358328
ZFP36L23	7.5695e+07	87.963	ZFP36L2	3	-0.288675
ABCB14	0.181309	3.52537	ABCB1	4	-0.192256
AQP34	44.5459	38.0911	AQP3	4	-0.429072
BHLHE404	62.7079	31.5563	BHLHE40	4	-0.311244
CCL204	0.00295491	0.171969	CCL20	4	-0.85732
CCL34	0	0	CCL3	4	-0.427609
CCL44	0.40805	5.76096	CCL4	4	-0.268282
CCL54	1498242203345900	75.8383	CCL5	4	-0.36817
CCR24	192.441	42.2184	CCR2	4	-0.427928
CCR54	4.57479e+08	42.9923	CCR5	4	-0.288675
CCR64	0.708622	11.006	CCR6	4	-0.296406
CD384	0.181134	2.66552	CD38	4	-0.239674
CD694	6.24925	32.7601	CD69	4	-0.413704
CEBPD4	1.63861	6.70679	CEBPD	4	-0.300715
CSF24	0	0	CSF2	4	-0.414714
CXCR34	29.9601	56.3199	CXCR3	4	0.309558
CXCR64	386.572	17.2829	CXCR6	4	-0.28977
DPP44	2.78017	25.3654	DPP4	4	-0.410196
DUSP14	1.84554	11.4359	DUSP1	4	-0.290664
EOMES4	13.9079	36.4574	EOMES	4	0.196236
FURIN4	0.539681	10.5761	FURIN	4	-0.324784
GZMA4	4065210209271260	81.3414	GZMA	4	-0.288605
GZMB4	0.00808885	0.0859845	GZMB	4	0.129077
GZMK4	2.73917e+13	87.7042	GZMK	4	2.5
ICOS4	5.21102	30.0086	ICOS	4	-0.310385
ID24	6.46295	25.5374	ID2	4	-0.426842
IFNG4	0.382329	4.72915	IFNG	4	-0.233447
IL12RB24	0.136871	3.43938	IL12RB2	4	-0.322328
IL18R14	0.653634	10.5761	IL18R1	4	-0.278963
IL18RAP4	1.58227	8.51247	IL18RAP	4	-0.0436137
IL1R14	0	0	IL1R1	4	-0.732629
IL23R4	0.00147746	0.0859845	IL23R	4	-0.351642
IL2RA4	0.289782	4.90112	IL2RA	4	-0.293869
ITGA14	0.0805781	1.80567	ITGA1	4	-0.342261
ITGA44	1.19412e+06	65.5202	ITGA4	4	-0.288675
KLRB14	4092604791814440	28.1169	KLRB1	4	-0.288737
LTB4	2.88635e+10	78.7618	LTB	4	-0.289198
MAF4	115828	61.135	MAF	4	-0.288857
PDCD14	0.989076	17.7128	PDCD1	4	-0.174365
PRF14	468.595	40.1548	PRF1	4	-0.36815
RORA4	1514.2	51.9347	RORA	4	-0.288695
RORC4	0.106969	1.89166	RORC	4	-0.687012
TBX214	1.23043	20.2064	TBX21	4	0.132501
TNFRSF254	9.84585	26.7412	TNFRSF25	4	-0.293708
ZFP36L24	3.00381e+16	92.9493	ZFP36L2	4	-0.288675
ABCB15	0.0442107	0.519481	ABCB1	5	-1.01589
AQP35	113735	37.7489	AQP3	5	1.7083
BHLHE405	767.258	8.91775	BHLHE40	5	-0.257396
CCL205	0.0105143	0.4329	CCL20	5	-0.671677
CCL35	0	0	CCL3	5	-0.427609
CCL45	0.0148508	0.25974	CCL4	5	-0.301822
CCL55	5.03033e+10	6.83983	CCL5	5	-0.36817
CCR25	2.50434e+09	12.6407	CCR2	5	2.05892
CCR55	6.04922e+16	20.6926	CCR5	5	2.5
CCR65	0.820022	14.1126	CCR6	5	-0.296224
CD385	1.85338	3.63636	CD38	5	2.5
CD695	1.85961	20.8658	CD69	5	-0.41376
CEBPD5	0.204137	3.80952	CEBPD	5	-0.303195
CSF25	0	0	CSF2	5	-0.414714
CXCR35	127.607	31.342	CXCR3	5	2.5
CXCR65	5681.5	12.7273	CXCR6	5	-0.289743
DPP45	0.392994	7.09957	DPP4	5	-0.415759
DUSP15	0.972405	14.2857	DUSP1	5	-0.290685
EOMES5	0.0792774	1.21212	EOMES	5	-0.408118
FURIN5	1.43525	10.8225	FURIN	5	-0.116022
GZMA5	2.54205e+11	8.65801	GZMA	5	-0.288682
GZMB5	0.0231151	0.25974	GZMB	5	1.35715
GZMK5	8.44562e+06	7.61905	GZMK	5	-0.288829
ICOS5	2894.37	38.6147	ICOS	5	-0.0732979
ID25	5.80354	9.00433	ID2	5	-0.426858
IFNG5	0.0110717	0.25974	IFNG	5	-0.499505
IL12RB25	7.93324	9.17749	IL12RB2	5	2.5
IL18R15	0.926214	10.9091	IL18R1	5	-0.133773
IL18RAP5	0.0599141	1.2987	IL18RAP	5	-0.350243
IL1R15	0.148735	2.33766	IL1R1	5	0.831308
IL23R5	0.00396853	0.0865801	IL23R	5	-0.321342
IL2RA5	50973.6	32.381	IL2RA	5	2.5
ITGA15	0	0	ITGA1	5	-0.410896
ITGA45	1.22052e+19	60.6926	ITGA4	5	-0.288675
KLRB15	5.03095e+10	17.2294	KLRB1	5	-0.288737
LTB5	3.23254e+29	89.5238	LTB	5	-0.289198
MAF5	2.06564e+06	43.2035	MAF	5	-0.288857
PDCD15	0.453587	8.22511	PDCD1	5	-0.429808
PRF15	20935	30.0433	PRF1	5	-0.367599
RORA5	61.1448	55.9307	RORA	5	-0.288695
RORC5	0.0594969	1.55844	RORC	5	-0.796356
TBX215	0.305882	6.75325	TBX21	5	-0.610039
TNFRSF255	3.00526	27.8788	TNFRSF25	5	-0.35166
ZFP36L25	2.50466e+09	81.9913	ZFP36L2	5	-0.288675
ABCB16	0.166154	3.42163	ABCB1	6	-0.283304
AQP36	156372	77.4834	AQP3	6	2.5
BHLHE406	1.34995	19.9779	BHLHE40	6	-0.315934
CCL206	0.0280898	0.883002	CCL20	6	-0.240061
CCL36	0	0	CCL3	6	-0.427609
CCL46	0.0220176	0.441501	CCL4	6	-0.301211
CCL56	11314.9	12.9139	CCL5	6	-0.36817
CCR26	53848.1	28.5872	CCR2	6	-0.427875
CCR56	1330.4	22.7373	CCR5	6	-0.288675
CCR66	28.6147	38.7417	CCR6	6	-0.250732
CD386	0.188247	2.98013	CD38	6	-0.225531
CD696	6.31516	33.6645	CD69	6	-0.413703
CEBPD6	0.666734	8.0574	CEBPD	6	-0.302395
CSF26	0	0	CSF2	6	-0.414714
CXCR36	2.86796	23.3996	CXCR3	6	-0.452658
CXCR66	30.4889	19.9779	CXCR6	6	-0.289771
DPP46	181.295	21.1921	DPP4	6	0.00578809
DUSP16	4.31795	26.9316	DUSP1	6	-0.290607
EOMES6	0.0194946	0.551876	EOMES	6	-0.41073
FURIN6	0.928194	17.5497	FURIN	6	-0.23422
GZMA6	26.14	11.6998	GZMA	6	-0.288682
GZMB6	0	0	GZMB	6	-0.532012
GZMK6	3.64451	4.63576	GZMK	6	-0.28883
ICOS6	30.3057	35.5408	ICOS	6	-0.308326
ID26	1.06896	9.05077	ID2	6	-0.42697
IFNG6	0.112804	1.766	IFNG	6	-0.426599
IL12RB26	0.218998	4.30464	IL12RB2	6	-0.285743
IL18R16	0.382496	7.94702	IL18R1	6	-0.423385
IL18RAP6	0.0412123	1.21413	IL18RAP	6	-0.35401
IL1R16	0.125675	2.64901	IL1R1	6	0.588838
IL23R6	0.00189656	0.110375	IL23R	6	-0.346544
IL2RA6	66.831	12.362	IL2RA	6	-0.289341
ITGA16	0	0	ITGA1	6	-0.410896
ITGA46	8.05439e+08	70.0883	ITGA4	6	-0.288675
KLRB16	8.61884e+53	89.1832	KLRB1	6	2.5
LTB6	4.72206e+22	92.8256	LTB	6	-0.289198
MAF6	8.78524e+10	90.5077	MAF	6	-0.286854
PDCD16	0.57294	11.6998	PDCD1	6	-0.372874
PRF16	0.904615	15.7837	PRF1	6	-0.368163
RORA6	7.94875e+07	73.3996	RORA	6	-0.288572
RORC6	1.39402	14.7903	RORC	6	2.27752
TBX216	0.369709	7.39514	TBX21	6	-0.558777
TNFRSF256	32.6929	38.7417	TNFRSF25	6	-0.100152
ZFP36L26	1.59705e+09	90.8389	ZFP36L2	6	-0.288675
ABCB17	0.0834679	2.69122	ABCB1	7	-0.780048
AQP37	630.952	46.034	AQP3	7	-0.418047
BHLHE407	8.38511	40.2266	BHLHE40	7	-0.315396
CCL207	0.00559594	0.283286	CCL20	7	-0.792462
CCL37	0.00231594	0.141643	CCL3	7	2.25856
CCL47	0.480365	4.53258	CCL4	7	-0.262113
CCL57	5.95072e+22	50.9915	CCL5	7	0.643551
CCR27	4636.89	36.2606	CCR2	7	-0.427924
CCR57	5.77386	13.7394	CCR5	7	-0.288675
CCR67	4.97539	4.53258	CCR6	7	-0.289423
CD387	0.0867291	1.983	CD38	7	-0.427388
CD697	38.0898	49.4334	CD69	7	-0.413297
CEBPD7	0.131074	2.54958	CEBPD	7	-0.303321
CSF27	0.0156446	0.708215	CSF2	7	2.5
CXCR37	2.10824	38.6686	CXCR3	7	-0.474032
CXCR67	0.544453	7.08215	CXCR6	7	-0.289772
DPP47	4.70377	33.2861	DPP4	7	-0.405713
DUSP17	0.818642	18.8385	DUSP1	7	-0.290688
EOMES7	0.663003	12.8895	EOMES	7	-0.382607
FURIN7	0.409037	14.1643	FURIN	7	-0.355238
GZMA7	1.38075e+07	33.8527	GZMA	7	-0.288682
GZMB7	0.039142	0.849858	GZMB	7	2.5
GZMK7	5.5689e+09	29.745	GZMK	7	-0.288126
ICOS7	86.699	31.0198	ICOS	7	-0.303698
ID27	93031.6	44.051	ID2	7	1.78513
IFNG7	4.34509	2.26629	IFNG	7	2.5
IL12RB27	0.0207415	0.708215	IL12RB2	7	-0.374061
IL18R17	0.221001	4.81586	IL18R1	7	-0.509406
IL18RAP7	0.194722	3.11615	IL18RAP	7	-0.323091
IL1R17	0.00198394	0.141643	IL1R1	7	-0.711768
IL23R7	0	0	IL23R	7	-0.369613
IL2RA7	0.446004	12.3229	IL2RA	7	-0.293859
ITGA17	0.128379	3.82436	ITGA1	7	-0.301546
ITGA47	4.82192e+26	71.6714	ITGA4	7	2.5
KLRB17	1.9453e+29	14.5892	KLRB1	7	-0.288737
LTB7	1.9453e+29	89.9433	LTB	7	-0.289198
MAF7	1.0199e+08	31.0198	MAF	7	-0.288855
PDCD17	0.290806	7.08215	PDCD1	7	-0.507459
PRF17	3.75201e+07	40.7932	PRF1	7	0.642613
RORA7	2.24648e+12	53.1161	RORA	7	2.5
RORC7	0.0112785	0.708215	RORC	7	-0.90742
TBX217	4.81286	15.2975	TBX21	7	2.5
TNFRSF257	32.8558	38.5269	TNFRSF25	7	-0.0987717
ZFP36L27	333408958352594	92.9178	ZFP36L2	7	-0.288675
ABCB18	0.611925	18.5965	ABCB1	8	2.39472
AQP38	19.6799	41.5789	AQP3	8	-0.429539
BHLHE408	45646.5	69.8246	BHLHE40	8	2.5
CCL208	0.138797	5.26316	CCL20	8	2.47867
CCL38	0.00210813	0.175439	CCL3	8	2.01753
CCL48	0.730741	17.5439	CCL4	8	-0.240755
CCL58	2.00352e+23	85.2632	CCL5	8	2.5
CCR28	7989.9	78.5965	CCR2	8	-0.42792
CCR58	637236	81.7544	CCR5	8	-0.288675
CCR68	2121.77	43.1579	CCR6	8	2.5
CD388	0.35072	11.5789	CD38	8	0.0975296
CD698	911.474	65.614	CD69	8	-0.402133
CEBPD8	93.0357	23.6842	CEBPD	8	-0.142745
CSF28	0	0	CSF2	8	-0.414714
CXCR38	16.2676	63.1579	CXCR3	8	-0.0756695
CXCR68	6.99406e+08	84.386	CXCR6	8	2.5
DPP48	1498.32	68.0702	DPP4	8	2.5
DUSP18	117.445	30.5263	DUSP1	8	-0.287991
EOMES8	79.8885	34.9123	EOMES	8	2.5
FURIN8	1.54215	28.0702	FURIN	8	-0.0911034
GZMA8	1.82701e+20	85.4386	GZMA	8	2.5
GZMB8	0.00301453	0.175439	GZMB	8	-0.285639
GZMK8	7.87743e+09	50.1754	GZMK	8	-0.287834
ICOS8	42394.1	63.1579	ICOS	8	2.5
ID28	729.744	77.0175	ID2	8	-0.409644
IFNG8	2.88069	20	IFNG	8	1.55698
IL12RB28	1.03473	21.7544	IL12RB2	8	0.0776473
IL18R18	3.01879	29.2982	IL18R1	8	0.980843
IL18RAP8	17.4941	34.386	IL18RAP	8	2.5
IL1R18	0.01679	0.526316	IL1R1	8	-0.556083
IL23R8	0.288443	6.14035	IL23R	8	2.5
IL2RA8	776.527	9.47368	IL2RA	8	-0.241043
ITGA18	1.34131	26.4912	ITGA1	8	0.731599
ITGA48	51718.6	67.8947	ITGA4	8	-0.288675
KLRB18	1.69072e+50	76.6667	KLRB1	8	-0.288057
LTB8	1.26355e+08	80	LTB	8	-0.289198
MAF8	151918246538227	87.3684	MAF	8	2.5
PDCD18	4.43832	38.5965	PDCD1	8	1.47102
PRF18	1.26453e+08	58.2456	PRF1	8	2.5
RORA8	339207	86.1404	RORA	8	-0.288694
RORC8	0.514727	13.8596	RORC	8	0.252196
TBX218	1.47068	38.7719	TBX21	8	0.325455
TNFRSF258	2.26081	45.2632	TNFRSF25	8	-0.357967
ZFP36L28	4.02418e+24	98.7719	ZFP36L2	8	2.5
ABCB19	0.112263	3.43511	ABCB1	9	-0.607057
AQP39	10.5042	51.145	AQP3	9	-0.429712
BHLHE409	235.344	37.4046	BHLHE40	9	-0.29805
CCL209	0.0724445	1.52672	CCL20	9	0.8492
CCL39	0	0	CCL3	9	-0.427609
CCL49	0.0169184	0.381679	CCL4	9	-0.301646
CCL59	3.01385e+11	23.6641	CCL5	9	-0.36817
CCR29	85.8551	22.9008	CCR2	9	-0.427928
CCR59	0.84851	11.4504	CCR5	9	-0.288675
CCR69	13.3208	12.2137	CCR6	9	-0.275764
CD389	0.420761	5.34351	CD38	9	0.236799
CD699	250617	48.4733	CD69	9	2.5
CEBPD9	0.0797497	2.29008	CEBPD	9	-0.30341
CSF29	0	0	CSF2	9	-0.414714
CXCR39	3.15698	39.6947	CXCR3	9	-0.444527
CXCR69	0.282921	3.05344	CXCR6	9	-0.289772
DPP49	14.4076	38.9313	DPP4	9	-0.383101
DUSP19	0.803761	16.4122	DUSP1	9	-0.290688
EOMES9	0.120224	2.67176	EOMES	9	-0.406328
FURIN9	0.394782	9.92366	FURIN	9	-0.358561
GZMA9	2.60526	30.5344	GZMA	9	-0.288682
GZMB9	0	0	GZMB	9	-0.532012
GZMK9	1.78956	15.6489	GZMK	9	-0.28883
ICOS9	2.24826	34.7328	ICOS	9	-0.310628
ID29	0.902946	16.7939	ID2	9	-0.426974
IFNG9	0.0588736	1.9084	IFNG	9	-0.465248
IL12RB29	0.133344	3.43511	IL12RB2	9	-0.3239
IL18R19	0.351843	9.54198	IL18R1	9	-0.439713
IL18RAP9	0.0192414	1.14504	IL18RAP	9	-0.358435
IL1R19	0.0301479	0.763359	IL1R1	9	-0.415626
IL23R9	0.00382406	0.381679	IL23R	9	-0.323099
IL2RA9	0.422511	12.5954	IL2RA	9	-0.29386
ITGA19	0.025238	1.14504	ITGA1	9	-0.389398
ITGA49	2.53727e+06	65.6489	ITGA4	9	-0.288675
KLRB19	6638454823529020	38.9313	KLRB1	9	-0.288737
LTB9	3.0765e+08	94.6565	LTB	9	-0.289198
MAF9	47951.3	61.8321	MAF	9	-0.288857
PDCD19	0.372224	9.54198	PDCD1	9	-0.468621
PRF19	1.25122	23.6641	PRF1	9	-0.368163
RORA9	10.8579	57.6336	RORA	9	-0.288695
RORC9	0.0938928	3.05344	RORC	9	-0.717131
TBX219	0.453792	12.5954	TBX21	9	-0.491246
TNFRSF259	3.88126	45.8015	TNFRSF25	9	-0.344239
ZFP36L29	13274.8	91.6031	ZFP36L2	9	-0.288675
ABCB110	0.123381	4.32432	ABCB1	10	-0.540267
AQP310	1.39486	28.1081	AQP3	10	-0.429883
BHLHE4010	28.2997	30.2703	BHLHE40	10	-0.313874
CCL2010	0.0519989	1.08108	CCL20	10	0.347097
CCL310	0	0	CCL3	10	-0.427609
CCL410	0.167904	2.16216	CCL4	10	-0.288767
CCL510	0.891664	12.973	CCL5	10	-0.36817
CCR210	0.991109	18.3784	CCR2	10	-0.427928
CCR510	1.19393	11.8919	CCR5	10	-0.288675
CCR610	0.67089	9.72973	CCR6	10	-0.296468
CD3810	0.148152	2.16216	CD38	10	-0.305254
CD6910	130576	36.2162	CD69	10	1.2553
CEBPD10	0.140659	2.16216	CEBPD	10	-0.303304
CSF210	0	0	CSF2	10	-0.414714
CXCR310	1.21634	16.2162	CXCR3	10	-0.499125
CXCR610	0.902145	5.40541	CXCR6	10	-0.289772
DPP410	1.22314	21.0811	DPP4	10	-0.413824
DUSP110	0.877695	13.5135	DUSP1	10	-0.290687
EOMES10	0.402508	5.40541	EOMES	10	-0.393991
FURIN10	0.340776	7.02703	FURIN	10	-0.37115
GZMA10	1.58322	21.0811	GZMA	10	-0.288682
GZMB10	0	0	GZMB	10	-0.532012
GZMK10	881.384	13.5135	GZMK	10	-0.28883
ICOS10	3.10171	35.6757	ICOS	10	-0.310558
ID210	1.6076	14.0541	ID2	10	-0.426957
IFNG10	0.066324	0.540541	IFNG	10	-0.459909
IL12RB210	0.0549008	1.08108	IL12RB2	10	-0.358844
IL18R110	0.456438	10.2703	IL18R1	10	-0.384
IL18RAP10	0.41249	5.94595	IL18RAP	10	-0.279228
IL1R110	0.0663497	2.16216	IL1R1	10	-0.0349664
IL23R10	0	0	IL23R	10	-0.369613
IL2RA10	0.500912	9.18919	IL2RA	10	-0.293855
ITGA110	0	0	ITGA1	10	-0.410896
ITGA410	36133.7	74.0541	ITGA4	10	-0.288675
KLRB110	1.10751	15.1351	KLRB1	10	-0.288737
LTB10	2283.55	65.9459	LTB	10	-0.289198
MAF10	18117	63.2432	MAF	10	-0.288857
PDCD110	0.744098	11.8919	PDCD1	10	-0.291227
PRF110	23.4312	19.4595	PRF1	10	-0.368162
RORA10	18.9179	57.2973	RORA	10	-0.288695
RORC10	0.278007	5.40541	RORC	10	-0.293052
TBX2110	0.820417	16.2162	TBX21	10	-0.196794
TNFRSF2510	417.616	58.3784	TNFRSF25	10	2.5
ZFP36L210	361895	83.7838	ZFP36L2	10	-0.288675
ABCB111	0.358531	7.40741	ABCB1	11	0.872427
AQP311	4.64699	60.4938	AQP3	11	-0.429822
BHLHE4011	35.3654	54.321	BHLHE40	11	-0.313334
CCL2011	0.00499562	1.23457	CCL20	11	-0.807205
CCL311	0	0	CCL3	11	-0.427609
CCL411	40.7708	12.3457	CCL4	11	2.5
CCL511	1.75127e+17	56.7901	CCL5	11	-0.368167
CCR211	2.66685e+09	41.9753	CCR2	11	2.22029
CCR511	78.9042	43.2099	CCR5	11	-0.288675
CCR611	2.53397	33.3333	CCR6	11	-0.293419
CD3811	0.0677695	4.93827	CD38	11	-0.465088
CD6911	45.5078	59.2593	CD69	11	-0.413202
CEBPD11	2010.89	29.6296	CEBPD	11	2.5
CSF211	0	0	CSF2	11	-0.414714
CXCR311	5.0244	61.7284	CXCR3	11	-0.391988
CXCR611	2.43215e+06	19.7531	CXCR6	11	-0.277722
DPP411	48.3851	44.4444	DPP4	11	-0.303925
DUSP111	818.375	32.0988	DUSP1	11	-0.271782
EOMES11	15.6544	20.9877	EOMES	11	0.272564
FURIN11	15.4953	28.3951	FURIN	11	2.5
GZMA11	2.47672e+06	48.1481	GZMA	11	-0.288682
GZMB11	0	0	GZMB	11	-0.532012
GZMK11	41141	39.5062	GZMK	11	-0.28883
ICOS11	1.50041	39.5062	ICOS	11	-0.31069
ID211	121117	39.5062	ID2	11	2.45294
IFNG11	0.175143	7.40741	IFNG	11	-0.381925
IL12RB211	0.410834	12.3457	IL12RB2	11	-0.200284
IL18R111	6.62134	16.0494	IL18R1	11	2.5
IL18RAP11	0.987911	18.5185	IL18RAP	11	-0.163329
IL1R111	0.331278	8.64198	IL1R1	11	2.5
IL23R11	0	0	IL23R	11	-0.369613
IL2RA11	0.846355	25.9259	IL2RA	11	-0.293831
ITGA111	4.01476	11.1111	ITGA1	11	2.5
ITGA411	6.73169e+06	85.1852	ITGA4	11	-0.288675
KLRB111	3.42733e+28	55.5556	KLRB1	11	-0.288737
LTB11	6.03443e+06	97.5309	LTB	11	-0.289198
MAF11	421.496	76.5432	MAF	11	-0.288857
PDCD111	6.91362	22.2222	PDCD1	11	2.5
PRF111	127.14	45.679	PRF1	11	-0.368159
RORA11	363.349	75.3086	RORA	11	-0.288695
RORC11	0.321968	8.64198	RORC	11	-0.191794
TBX2111	1.22192	27.1605	TBX21	11	0.125666
TNFRSF2511	1.98142	51.8519	TNFRSF25	11	-0.360334
ZFP36L211	162958426549504	97.5309	ZFP36L2	11	-0.288675
