# Supplementary material for: Migration arrest and transendothelial trafficking of human pathogenic-like Th17 cells are mediated by differentially positioned chemokines
Source: Nat Commun. 2025 Feb 26;16:1978. doi: 10.1038/s41467-025-57002-6 (PMC11861662; doi:10.1038/s41467-025-57002-6)
Supplement: Supplementary file 37 — Source Data [file 41467_2025_57002_MOESM37_ESM.zip › Figure 3h Gene CCR6CCR2 type.xlsx]

## Sheet: Gene.exp.CCR2CCR6.type
	avg.exp	pct.exp	gene	id	avg.exp.scaled	colors
RORC	5.35502	15	RORC	CCR6+CCR2-_MS	11	#E0E0E0
IL23R	0.0673344	1.11111	IL23R	CCR6+CCR2-_MS	6	#CFCFCF
IL1R1	0.16808	4.16667	IL1R1	CCR6+CCR2-_MS	7	#D2D2D2
IL18R1	3.61615	21.3889	IL18R1	CCR6+CCR2-_MS	7	#D2D2D2
TBX21	9.37104	20.5556	TBX21	CCR6+CCR2-_MS	20	#FFFFFF
EOMES	74.4859	9.16667	EOMES	CCR6+CCR2-_MS	13	#E7E7E7
IFNG	3.30126	3.33333	IFNG	CCR6+CCR2-_MS	5	#CBCBCB
BHLHE40	13016.9	63.3333	BHLHE40	CCR6+CCR2-_MS	5	#CBCBCB
CSF2	0	0	CSF2	CCR6+CCR2-_MS	0	NA
ABCB1	0.792309	10.5556	ABCB1	CCR6+CCR2-_MS	11	#E0E0E0
CXCR6	5.43694e+08	14.4444	CXCR6	CCR6+CCR2-_MS	7	#D2D2D2
CXCR3	182.391	50.2778	CXCR3	CCR6+CCR2-_MS	5	#CBCBCB
CCR6	108.961	56.9444	CCR6	CCR6+CCR2-_MS	5	#CBCBCB
CCR5	505267	28.8889	CCR5	CCR6+CCR2-_MS	4	#C8C8C8
CCR2	193244	40	CCR2	CCR6+CCR2-_MS	4	#C8C8C8
CCL20	0.0511584	2.22222	CCL20	CCR6+CCR2-_MS	8	#D5D5D5
CCL5	4.34e+23	37.5	CCL5	CCR6+CCR2-_MS	20	#FFFFFF
CCL4	0.481815	2.22222	CCL4	CCR6+CCR2-_MS	5	#CBCBCB
CCL3	0	0	CCL3	CCR6+CCR2-_MS	0	NA
PRF1	2.73796e+08	40.5556	PRF1	CCR6+CCR2-_MS	20	#FFFFFF
GZMA	2.89e+20	31.9444	GZMA	CCR6+CCR2-_MS	20	#FFFFFF
GZMB	0	0	GZMB	CCR6+CCR2-_MS	4	#C8C8C8
GZMK	21841035045	18.8889	GZMK	CCR6+CCR2-_MS	4	#C8C8C8
ICOS	67354.6	52.7778	ICOS	CCR6+CCR2-_MS	20	#FFFFFF
PDCD1	4.29402	19.4444	PDCD1	CCR6+CCR2-_MS	14	#EAEAEA
CD38	0.0900815	2.22222	CD38	CCR6+CCR2-_MS	4	#C8C8C8
CD69	521.634	47.7778	CD69	CCR6+CCR2-_MS	2	#C1C1C1
KLRB1	2.03e+41	63.8889	KLRB1	CCR6+CCR2-_MS	4	#C8C8C8
DPP4	5697.78	58.8889	DPP4	CCR6+CCR2-_MS	20	#FFFFFF
FURIN	6.56963	27.7778	FURIN	CCR6+CCR2-_MS	15	#EDEDED
IL12RB2	0.987495	5.83333	IL12RB2	CCR6+CCR2-_MS	4	#C8C8C8
IL18RAP	5.31081	13.3333	IL18RAP	CCR6+CCR2-_MS	4	#C8C8C8
IL2RA	3509.98	22.2222	IL2RA	CCR6+CCR2-_MS	3	#C4C4C4
CEBPD	515.631	10.2778	CEBPD	CCR6+CCR2-_MS	20	#FFFFFF
ITGA1	0.0463854	1.94444	ITGA1	CCR6+CCR2-_MS	2	#C1C1C1
ZFP36L2	3.89e+16	93.3333	ZFP36L2	CCR6+CCR2-_MS	4	#C8C8C8
ID2	182583	33.8889	ID2	CCR6+CCR2-_MS	20	#FFFFFF
DUSP1	1.34775e+06	25	DUSP1	CCR6+CCR2-_MS	20	#FFFFFF
LTB	2.74e+39	95	LTB	CCR6+CCR2-_MS	4	#C8C8C8
ITGA4	9.46e+26	89.7222	ITGA4	CCR6+CCR2-_MS	20	#FFFFFF
RORA	4410000000000	88.0556	RORA	CCR6+CCR2-_MS	20	#FFFFFF
AQP3	391282	68.3333	AQP3	CCR6+CCR2-_MS	18	#F8F8F8
MAF	241000000000000	80.5556	MAF	CCR6+CCR2-_MS	20	#FFFFFF
TNFRSF25	112.088	70.2778	TNFRSF25	CCR6+CCR2-_MS	6	#CFCFCF
RORC1	2.04838	13.1579	RORC	CCR6+CCR2-_CON	5	#CBCBCB
IL23R1	0	0	IL23R	CCR6+CCR2-_CON	4	#C8C8C8
IL1R11	0.251125	1.31579	IL1R1	CCR6+CCR2-_CON	10	#DCDCDC
IL18R11	1.59906	36.8421	IL18R1	CCR6+CCR2-_CON	3	#C4C4C4
TBX211	1.47987	22.3684	TBX21	CCR6+CCR2-_CON	4	#C8C8C8
EOMES1	0.843812	9.21053	EOMES	CCR6+CCR2-_CON	3	#C4C4C4
IFNG1	39.7197	10.5263	IFNG	CCR6+CCR2-_CON	20	#FFFFFF
BHLHE401	801.067	50	BHLHE40	CCR6+CCR2-_CON	4	#C8C8C8
CSF21	0	0	CSF2	CCR6+CCR2-_CON	0	NA
ABCB11	0.617444	14.4737	ABCB1	CCR6+CCR2-_CON	8	#D5D5D5
CXCR61	5860.89	11.8421	CXCR6	CCR6+CCR2-_CON	4	#C8C8C8
CXCR31	57.9651	43.4211	CXCR3	CCR6+CCR2-_CON	3	#C4C4C4
CCR61	14.0951	52.6316	CCR6	CCR6+CCR2-_CON	4	#C8C8C8
CCR51	49.8629	32.8947	CCR5	CCR6+CCR2-_CON	4	#C8C8C8
CCR21	313.407	36.8421	CCR2	CCR6+CCR2-_CON	4	#C8C8C8
CCL201	0	0	CCL20	CCR6+CCR2-_CON	3	#C4C4C4
CCL51	154000000000000	36.8421	CCL5	CCR6+CCR2-_CON	4	#C8C8C8
CCL41	0.022609	1.31579	CCL4	CCR6+CCR2-_CON	4	#C8C8C8
CCL31	0	0	CCL3	CCR6+CCR2-_CON	0	NA
PRF11	27.963	47.3684	PRF1	CCR6+CCR2-_CON	4	#C8C8C8
GZMA1	2.35542e+06	42.1053	GZMA	CCR6+CCR2-_CON	4	#C8C8C8
GZMB1	0	0	GZMB	CCR6+CCR2-_CON	4	#C8C8C8
GZMK1	2.34959e+06	22.3684	GZMK	CCR6+CCR2-_CON	4	#C8C8C8
ICOS1	4.15293	44.7368	ICOS	CCR6+CCR2-_CON	4	#C8C8C8
PDCD11	0.656293	13.1579	PDCD1	CCR6+CCR2-_CON	3	#C4C4C4
CD381	0	0	CD38	CCR6+CCR2-_CON	3	#C4C4C4
CD691	38.2569	46.0526	CD69	CCR6+CCR2-_CON	2	#C1C1C1
KLRB11	1.22e+28	67.1053	KLRB1	CCR6+CCR2-_CON	4	#C8C8C8
DPP41	17.0539	50	DPP4	CCR6+CCR2-_CON	4	#C8C8C8
FURIN1	0.790872	18.4211	FURIN	CCR6+CCR2-_CON	4	#C8C8C8
IL12RB21	0.0904359	5.26316	IL12RB2	CCR6+CCR2-_CON	4	#C8C8C8
IL18RAP1	40.2868	17.1053	IL18RAP	CCR6+CCR2-_CON	20	#FFFFFF
IL2RA1	2.74676	17.1053	IL2RA	CCR6+CCR2-_CON	3	#C4C4C4
CEBPD1	15.1707	7.89474	CEBPD	CCR6+CCR2-_CON	4	#C8C8C8
ITGA11	0.0840665	1.31579	ITGA1	CCR6+CCR2-_CON	2	#C1C1C1
ZFP36L21	4.9715e+07	97.3684	ZFP36L2	CCR6+CCR2-_CON	4	#C8C8C8
ID21	6.96124	22.3684	ID2	CCR6+CCR2-_CON	4	#C8C8C8
DUSP11	7.25759	26.3158	DUSP1	CCR6+CCR2-_CON	4	#C8C8C8
LTB1	1.85e+20	94.7368	LTB	CCR6+CCR2-_CON	4	#C8C8C8
ITGA41	2578336648	92.1053	ITGA4	CCR6+CCR2-_CON	4	#C8C8C8
RORA1	5750.5	93.4211	RORA	CCR6+CCR2-_CON	4	#C8C8C8
AQP31	18683.8	77.6316	AQP3	CCR6+CCR2-_CON	3	#C4C4C4
MAF1	2.47845e+06	73.6842	MAF	CCR6+CCR2-_CON	4	#C8C8C8
TNFRSF251	312.698	76.3158	TNFRSF25	CCR6+CCR2-_CON	17	#F4F4F4
RORC2	0	0	RORC	CCR6-CCR2+_MS	1	#BEBEBE
IL23R2	0	0	IL23R	CCR6-CCR2+_MS	4	#C8C8C8
IL1R12	0.496279	0.925926	IL1R1	CCR6-CCR2+_MS	18	#F8F8F8
IL18R12	1.35309	21.2963	IL18R1	CCR6-CCR2+_MS	2	#C1C1C1
TBX212	2.26155	32.4074	TBX21	CCR6-CCR2+_MS	5	#CBCBCB
EOMES2	2.22437	11.1111	EOMES	CCR6-CCR2+_MS	3	#C4C4C4
IFNG2	2.04765	10.1852	IFNG	CCR6-CCR2+_MS	5	#CBCBCB
BHLHE402	346.814	62.037	BHLHE40	CCR6-CCR2+_MS	3	#C4C4C4
CSF22	0	0	CSF2	CCR6-CCR2+_MS	0	NA
ABCB12	0.0477301	2.77778	ABCB1	CCR6-CCR2+_MS	1	#BEBEBE
CXCR62	301.468	19.4444	CXCR6	CCR6-CCR2+_MS	4	#C8C8C8
CXCR32	122.558	69.4444	CXCR3	CCR6-CCR2+_MS	4	#C8C8C8
CCR62	0.186438	8.33333	CCR6	CCR6-CCR2+_MS	4	#C8C8C8
CCR52	266.41	38.8889	CCR5	CCR6-CCR2+_MS	4	#C8C8C8
CCR22	34434.9	59.2593	CCR2	CCR6-CCR2+_MS	4	#C8C8C8
CCL202	0.01591	0.925926	CCL20	CCR6-CCR2+_MS	5	#CBCBCB
CCL52	34024882512	76.8519	CCL5	CCR6-CCR2+_MS	4	#C8C8C8
CCL42	0.01591	0.925926	CCL4	CCR6-CCR2+_MS	4	#C8C8C8
CCL32	0	0	CCL3	CCR6-CCR2+_MS	0	NA
PRF12	7.01963	40.7407	PRF1	CCR6-CCR2+_MS	4	#C8C8C8
GZMA2	244448	65.7407	GZMA	CCR6-CCR2+_MS	4	#C8C8C8
GZMB2	0	0	GZMB	CCR6-CCR2+_MS	4	#C8C8C8
GZMK2	5176303483	50.9259	GZMK	CCR6-CCR2+_MS	4	#C8C8C8
ICOS2	218.346	42.5926	ICOS	CCR6-CCR2+_MS	4	#C8C8C8
PDCD12	0.851574	15.7407	PDCD1	CCR6-CCR2+_MS	3	#C4C4C4
CD382	0.106888	3.7037	CD38	CCR6-CCR2+_MS	4	#C8C8C8
CD692	118.987	50.9259	CD69	CCR6-CCR2+_MS	2	#C1C1C1
KLRB12	9.65e+20	62.037	KLRB1	CCR6-CCR2+_MS	4	#C8C8C8
DPP42	63.0982	52.7778	DPP4	CCR6-CCR2+_MS	4	#C8C8C8
FURIN2	0.404696	18.5185	FURIN	CCR6-CCR2+_MS	3	#C4C4C4
IL12RB22	1.63711	7.40741	IL12RB2	CCR6-CCR2+_MS	4	#C8C8C8
IL18RAP2	4.6607	12.963	IL18RAP	CCR6-CCR2+_MS	4	#C8C8C8
IL2RA2	4096.96	15.7407	IL2RA	CCR6-CCR2+_MS	4	#C8C8C8
CEBPD2	0.1591	9.25926	CEBPD	CCR6-CCR2+_MS	4	#C8C8C8
ITGA12	0.166046	4.62963	ITGA1	CCR6-CCR2+_MS	3	#C4C4C4
ZFP36L22	3.2352e+07	98.1481	ZFP36L2	CCR6-CCR2+_MS	4	#C8C8C8
ID22	108.833	31.4815	ID2	CCR6-CCR2+_MS	4	#C8C8C8
DUSP12	0.384304	14.8148	DUSP1	CCR6-CCR2+_MS	4	#C8C8C8
LTB2	5.83e+25	94.4444	LTB	CCR6-CCR2+_MS	4	#C8C8C8
ITGA42	4.59144e+07	87.037	ITGA4	CCR6-CCR2+_MS	4	#C8C8C8
RORA2	2339.27	80.5556	RORA	CCR6-CCR2+_MS	4	#C8C8C8
AQP32	82573.7	68.5185	AQP3	CCR6-CCR2+_MS	6	#CFCFCF
MAF2	225568	72.2222	MAF	CCR6-CCR2+_MS	4	#C8C8C8
TNFRSF252	7.46462	49.0741	TNFRSF25	CCR6-CCR2+_MS	1	#BEBEBE
RORC3	0.100091	2.46914	RORC	CCR6-CCR2+_CON	2	#C1C1C1
IL23R3	0	0	IL23R	CCR6-CCR2+_CON	4	#C8C8C8
IL1R13	0	0	IL1R1	CCR6-CCR2+_CON	2	#C1C1C1
IL18R13	5.84685	19.7531	IL18R1	CCR6-CCR2+_CON	12	#E3E3E3
TBX213	3.26059	30.8642	TBX21	CCR6-CCR2+_CON	7	#D2D2D2
EOMES3	2.37298	16.0494	EOMES	CCR6-CCR2+_CON	3	#C4C4C4
IFNG3	0.341691	7.40741	IFNG	CCR6-CCR2+_CON	4	#C8C8C8
BHLHE403	26.9697	49.3827	BHLHE40	CCR6-CCR2+_CON	3	#C4C4C4
CSF23	0	0	CSF2	CCR6-CCR2+_CON	0	NA
ABCB13	0	0	ABCB1	CCR6-CCR2+_CON	1	#BEBEBE
CXCR63	2416414934	8.64198	CXCR6	CCR6-CCR2+_CON	20	#FFFFFF
CXCR33	762.889	56.7901	CXCR3	CCR6-CCR2+_CON	19	#FBFBFB
CCR63	0	0	CCR6	CCR6-CCR2+_CON	4	#C8C8C8
CCR53	24379.2	27.1605	CCR5	CCR6-CCR2+_CON	4	#C8C8C8
CCR23	463.977	45.679	CCR2	CCR6-CCR2+_CON	4	#C8C8C8
CCL203	0	0	CCL20	CCR6-CCR2+_CON	3	#C4C4C4
CCL53	2710000000000	62.963	CCL5	CCR6-CCR2+_CON	4	#C8C8C8
CCL43	0.0424267	2.46914	CCL4	CCR6-CCR2+_CON	4	#C8C8C8
CCL33	0	0	CCL3	CCR6-CCR2+_CON	0	NA
PRF13	298223	38.2716	PRF1	CCR6-CCR2+_CON	4	#C8C8C8
GZMA3	3620000000000	74.0741	GZMA	CCR6-CCR2+_CON	4	#C8C8C8
GZMB3	0	0	GZMB	CCR6-CCR2+_CON	4	#C8C8C8
GZMK3	393000000000000	54.321	GZMK	CCR6-CCR2+_CON	20	#FFFFFF
ICOS3	280.31	32.0988	ICOS	CCR6-CCR2+_CON	4	#C8C8C8
PDCD13	0.857381	17.284	PDCD1	CCR6-CCR2+_CON	3	#C4C4C4
CD383	13.5688	3.7037	CD38	CCR6-CCR2+_CON	20	#FFFFFF
CD693	5490.55	45.679	CD69	CCR6-CCR2+_CON	3	#C4C4C4
KLRB13	264000000000	38.2716	KLRB1	CCR6-CCR2+_CON	4	#C8C8C8
DPP43	103.482	45.679	DPP4	CCR6-CCR2+_CON	4	#C8C8C8
FURIN3	0.433528	18.5185	FURIN	CCR6-CCR2+_CON	3	#C4C4C4
IL12RB23	101.785	9.87654	IL12RB2	CCR6-CCR2+_CON	20	#FFFFFF
IL18RAP3	0.850397	11.1111	IL18RAP	CCR6-CCR2+_CON	2	#C1C1C1
IL2RA3	5761.43	16.0494	IL2RA	CCR6-CCR2+_CON	4	#C8C8C8
CEBPD3	0.278051	3.7037	CEBPD	CCR6-CCR2+_CON	4	#C8C8C8
ITGA13	0.904313	8.64198	ITGA1	CCR6-CCR2+_CON	13	#E7E7E7
ZFP36L23	9.10072e+07	100	ZFP36L2	CCR6-CCR2+_CON	4	#C8C8C8
ID23	2808.26	38.2716	ID2	CCR6-CCR2+_CON	4	#C8C8C8
DUSP13	0.300272	7.40741	DUSP1	CCR6-CCR2+_CON	4	#C8C8C8
LTB3	428000000000	95.0617	LTB	CCR6-CCR2+_CON	4	#C8C8C8
ITGA43	1.74e+20	96.2963	ITGA4	CCR6-CCR2+_CON	4	#C8C8C8
RORA3	1077.35	85.1852	RORA	CCR6-CCR2+_CON	4	#C8C8C8
AQP33	51.7065	75.3086	AQP3	CCR6-CCR2+_CON	3	#C4C4C4
MAF3	309408	56.7901	MAF	CCR6-CCR2+_CON	4	#C8C8C8
TNFRSF253	34.2665	54.321	TNFRSF25	CCR6-CCR2+_CON	2	#C1C1C1
RORC4	7.06172	33.4862	RORC	CCR6+CCR2+_MS	14	#EAEAEA
IL23R4	0.606908	5.9633	IL23R	CCR6+CCR2+_MS	20	#FFFFFF
IL1R14	0.162302	3.21101	IL1R1	CCR6+CCR2+_MS	7	#D2D2D2
IL18R14	8.27272	28.8991	IL18R1	CCR6+CCR2+_MS	17	#F4F4F4
TBX214	1.85807	28.4404	TBX21	CCR6+CCR2+_MS	4	#C8C8C8
EOMES4	103.886	18.8073	EOMES	CCR6+CCR2+_MS	17	#F4F4F4
IFNG4	1.17636	7.33945	IFNG	CCR6+CCR2+_MS	4	#C8C8C8
BHLHE404	118291	77.5229	BHLHE40	CCR6+CCR2+_MS	20	#FFFFFF
CSF24	0	0	CSF2	CCR6+CCR2+_MS	0	NA
ABCB14	1.1765	25.6881	ABCB1	CCR6+CCR2+_MS	15	#EDEDED
CXCR64	3.38445e+07	30.2752	CXCR6	CCR6+CCR2+_MS	4	#C8C8C8
CXCR34	342.974	60.5505	CXCR3	CCR6+CCR2+_MS	9	#D9D9D9
CCR64	5570.51	64.6789	CCR6	CCR6+CCR2+_MS	20	#FFFFFF
CCR54	2440594289	49.5413	CCR5	CCR6+CCR2+_MS	4	#C8C8C8
CCR24	9.90903e+08	77.0642	CCR2	CCR6+CCR2+_MS	7	#D2D2D2
CCL204	0.203558	5.9633	CCL20	CCR6+CCR2+_MS	20	#FFFFFF
CCL54	2.17e+16	61.0092	CCL5	CCR6+CCR2+_MS	4	#C8C8C8
CCL44	0.127333	3.66972	CCL4	CCR6+CCR2+_MS	4	#C8C8C8
CCL34	0	0	CCL3	CCR6+CCR2+_MS	0	NA
PRF14	4793.28	45.8716	PRF1	CCR6+CCR2+_MS	4	#C8C8C8
GZMA4	2.17e+16	53.6697	GZMA	CCR6+CCR2+_MS	4	#C8C8C8
GZMB4	0.00788203	0.458716	GZMB	CCR6+CCR2+_MS	9	#D9D9D9
GZMK4	3.33406e+08	34.8624	GZMK	CCR6+CCR2+_MS	4	#C8C8C8
ICOS4	24.4527	51.3761	ICOS	CCR6+CCR2+_MS	4	#C8C8C8
PDCD14	5.04751	25.2294	PDCD1	CCR6+CCR2+_MS	17	#F4F4F4
CD384	0.487457	2.75229	CD38	CCR6+CCR2+_MS	4	#C8C8C8
CD694	152415	60.0917	CD69	CCR6+CCR2+_MS	16	#F1F1F1
KLRB14	4.42e+50	77.0642	KLRB1	CCR6+CCR2+_MS	4	#C8C8C8
DPP44	351.558	71.5596	DPP4	CCR6+CCR2+_MS	5	#CBCBCB
FURIN4	6.78258	30.7339	FURIN	CCR6+CCR2+_MS	16	#F1F1F1
IL12RB24	0.78552	15.5963	IL12RB2	CCR6+CCR2+_MS	4	#C8C8C8
IL18RAP4	10.1082	27.9817	IL18RAP	CCR6+CCR2+_MS	6	#CFCFCF
IL2RA4	0.996414	16.5138	IL2RA	CCR6+CCR2+_MS	3	#C4C4C4
CEBPD4	138.742	14.2202	CEBPD	CCR6+CCR2+_MS	8	#D5D5D5
ITGA14	1.12672	11.0092	ITGA1	CCR6+CCR2+_MS	16	#F1F1F1
ZFP36L24	1.05e+25	95.8716	ZFP36L2	CCR6+CCR2+_MS	20	#FFFFFF
ID24	48647.8	50.4587	ID2	CCR6+CCR2+_MS	8	#D5D5D5
DUSP14	7.06895	22.0183	DUSP1	CCR6+CCR2+_MS	4	#C8C8C8
LTB4	2.48e+42	92.6606	LTB	CCR6+CCR2+_MS	20	#FFFFFF
ITGA44	9.79378e+06	91.2844	ITGA4	CCR6+CCR2+_MS	4	#C8C8C8
RORA4	31925.4	93.1193	RORA	CCR6+CCR2+_MS	4	#C8C8C8
AQP34	1790.85	79.8165	AQP3	CCR6+CCR2+_MS	3	#C4C4C4
MAF4	1.44935e+08	76.6055	MAF	CCR6+CCR2+_MS	4	#C8C8C8
TNFRSF254	198.143	63.7615	TNFRSF25	CCR6+CCR2+_MS	11	#E0E0E0
RORC5	7.06327	25.9542	RORC	CCR6+CCR2+_CON	14	#EAEAEA
IL23R5	0.0131167	0.763359	IL23R	CCR6+CCR2+_CON	4	#C8C8C8
IL1R15	0	0	IL1R1	CCR6+CCR2+_CON	2	#C1C1C1
IL18R15	2.56087	29.771	IL18R1	CCR6+CCR2+_CON	5	#CBCBCB
TBX215	1.92468	28.2443	TBX21	CCR6+CCR2+_CON	5	#CBCBCB
EOMES5	2.82126	19.8473	EOMES	CCR6+CCR2+_CON	3	#C4C4C4
IFNG5	0.225014	6.87023	IFNG	CCR6+CCR2+_CON	4	#C8C8C8
BHLHE405	606.095	60.3053	BHLHE40	CCR6+CCR2+_CON	4	#C8C8C8
CSF25	0	0	CSF2	CCR6+CCR2+_CON	0	NA
ABCB15	0.828909	16.7939	ABCB1	CCR6+CCR2+_CON	11	#E0E0E0
CXCR65	170.042	12.2137	CXCR6	CCR6+CCR2+_CON	4	#C8C8C8
CXCR35	197.346	58.0153	CXCR3	CCR6+CCR2+_CON	6	#CFCFCF
CCR65	9.53987	53.4351	CCR6	CCR6+CCR2+_CON	4	#C8C8C8
CCR55	2.02217e+08	38.1679	CCR5	CCR6+CCR2+_CON	4	#C8C8C8
CCR25	66.8986	53.4351	CCR2	CCR6+CCR2+_CON	4	#C8C8C8
CCL205	0	0	CCL20	CCR6+CCR2+_CON	3	#C4C4C4
CCL55	4.94e+16	62.5954	CCL5	CCR6+CCR2+_CON	4	#C8C8C8
CCL45	0.220696	3.05344	CCL4	CCR6+CCR2+_CON	5	#CBCBCB
CCL35	0	0	CCL3	CCR6+CCR2+_CON	0	NA
PRF15	445.913	47.3282	PRF1	CCR6+CCR2+_CON	4	#C8C8C8
GZMA5	1640000000000	58.0153	GZMA	CCR6+CCR2+_CON	4	#C8C8C8
GZMB5	0	0	GZMB	CCR6+CCR2+_CON	4	#C8C8C8
GZMK5	7.84321e+07	50.3817	GZMK	CCR6+CCR2+_CON	4	#C8C8C8
ICOS5	25156.7	51.9084	ICOS	CCR6+CCR2+_CON	10	#DCDCDC
PDCD15	1.33497	17.5573	PDCD1	CCR6+CCR2+_CON	5	#CBCBCB
CD385	4.2235	3.05344	CD38	CCR6+CCR2+_CON	9	#D9D9D9
CD695	68205.9	65.6489	CD69	CCR6+CCR2+_CON	9	#D9D9D9
KLRB15	1.33e+16	58.0153	KLRB1	CCR6+CCR2+_CON	4	#C8C8C8
DPP45	38.7313	68.7023	DPP4	CCR6+CCR2+_CON	4	#C8C8C8
FURIN5	0.792469	25.9542	FURIN	CCR6+CCR2+_CON	4	#C8C8C8
IL12RB25	1.7963	13.7405	IL12RB2	CCR6+CCR2+_CON	4	#C8C8C8
IL18RAP5	12.7897	23.6641	IL18RAP	CCR6+CCR2+_CON	8	#D5D5D5
IL2RA5	67856.7	19.8473	IL2RA	CCR6+CCR2+_CON	14	#EAEAEA
CEBPD5	10.0968	7.63359	CEBPD	CCR6+CCR2+_CON	4	#C8C8C8
ITGA15	0.150009	4.58015	ITGA1	CCR6+CCR2+_CON	3	#C4C4C4
ZFP36L25	251000000000	99.2366	ZFP36L2	CCR6+CCR2+_CON	4	#C8C8C8
ID25	21.7694	38.1679	ID2	CCR6+CCR2+_CON	4	#C8C8C8
DUSP15	459.283	30.5344	DUSP1	CCR6+CCR2+_CON	4	#C8C8C8
LTB5	1.75e+25	94.6565	LTB	CCR6+CCR2+_CON	4	#C8C8C8
ITGA45	4102301448	93.8931	ITGA4	CCR6+CCR2+_CON	4	#C8C8C8
RORA5	534322	94.6565	RORA	CCR6+CCR2+_CON	4	#C8C8C8
AQP35	10273	83.9695	AQP3	CCR6+CCR2+_CON	3	#C4C4C4
MAF5	1.05845e+07	72.5191	MAF	CCR6+CCR2+_CON	4	#C8C8C8
TNFRSF255	70.0047	76.3359	TNFRSF25	CCR6+CCR2+_CON	4	#C8C8C8
RORC6	0.0384746	1.76056	RORC	CCR6-CCR2-_MS	2	#BFBFBF
IL23R6	0	0	IL23R	CCR6-CCR2-_MS	4	#C1C1C1
IL1R16	0.00605029	0.352113	IL1R1	CCR6-CCR2-_MS	2	#BFBFBF
IL18R16	0.576092	10.0352	IL18R1	CCR6-CCR2-_MS	1	#BEBEBE
TBX216	1.08038	22.007	TBX21	CCR6-CCR2-_MS	3	#C0C0C0
EOMES6	23.0259	10.3873	EOMES	CCR6-CCR2-_MS	6	#C3C3C3
IFNG6	0.508182	7.39437	IFNG	CCR6-CCR2-_MS	4	#C1C1C1
BHLHE406	3076.15	50.1761	BHLHE40	CCR6-CCR2-_MS	4	#C1C1C1
CSF26	0	0	CSF2	CCR6-CCR2-_MS	0	NA
ABCB16	0.0903705	3.34507	ABCB1	CCR6-CCR2-_MS	2	#BFBFBF
CXCR66	48624	6.16197	CXCR6	CCR6-CCR2-_MS	4	#C1C1C1
CXCR36	56.0579	55.1056	CXCR3	CCR6-CCR2-_MS	2	#BFBFBF
CCR66	0.912752	11.6197	CCR6	CCR6-CCR2-_MS	4	#C1C1C1
CCR56	1.23e+17	17.2535	CCR5	CCR6-CCR2-_MS	20	#D3D3D3
CCR26	5092460284	30.4577	CCR2	CCR6-CCR2-_MS	20	#D3D3D3
CCL206	0.00302514	0.176056	CCL20	CCR6-CCR2-_MS	4	#C1C1C1
CCL56	2.5e+16	45.4225	CCL5	CCR6-CCR2-_MS	4	#C1C1C1
CCL46	5.80495	1.58451	CCL4	CCR6-CCR2-_MS	20	#D3D3D3
CCL36	0	0	CCL3	CCR6-CCR2-_MS	0	NA
PRF16	652.552	37.1479	PRF1	CCR6-CCR2-_MS	4	#C1C1C1
GZMA6	3060000000000000	42.6056	GZMA	CCR6-CCR2-_MS	4	#C1C1C1
GZMB6	0.0224967	0.352113	GZMB	CCR6-CCR2-_MS	20	#D3D3D3
GZMK6	7.08437e+06	33.0986	GZMK	CCR6-CCR2-_MS	4	#C1C1C1
ICOS6	93.1843	45.5986	ICOS	CCR6-CCR2-_MS	4	#C1C1C1
PDCD16	0.97101	17.0775	PDCD1	CCR6-CCR2-_MS	4	#C1C1C1
CD386	0.619215	4.40141	CD38	CCR6-CCR2-_MS	4	#C1C1C1
CD696	115939	47.3592	CD69	CCR6-CCR2-_MS	13	#CBCBCB
KLRB16	1.37e+54	35.7394	KLRB1	CCR6-CCR2-_MS	20	#D3D3D3
DPP46	354.549	42.6056	DPP4	CCR6-CCR2-_MS	5	#C2C2C2
FURIN6	0.617008	17.2535	FURIN	CCR6-CCR2-_MS	3	#C0C0C0
IL12RB26	0.0730719	2.8169	IL12RB2	CCR6-CCR2-_MS	4	#C1C1C1
IL18RAP6	4.35591	6.69014	IL18RAP	CCR6-CCR2-_MS	4	#C1C1C1
IL2RA6	85058.7	14.4366	IL2RA	CCR6-CCR2-_MS	17	#CFCFCF
CEBPD6	0.166265	2.28873	CEBPD	CCR6-CCR2-_MS	4	#C1C1C1
ITGA16	0.675167	4.0493	ITGA1	CCR6-CCR2-_MS	10	#C7C7C7
ZFP36L26	418000000000	94.8944	ZFP36L2	CCR6-CCR2-_MS	4	#C1C1C1
ID26	1725.21	30.6338	ID2	CCR6-CCR2-_MS	4	#C1C1C1
DUSP16	194.955	19.8944	DUSP1	CCR6-CCR2-_MS	4	#C1C1C1
LTB6	2.27e+22	92.4296	LTB	CCR6-CCR2-_MS	4	#C1C1C1
ITGA46	1939770315	88.9085	ITGA4	CCR6-CCR2-_MS	4	#C1C1C1
RORA6	2557.94	73.5915	RORA	CCR6-CCR2-_MS	4	#C1C1C1
AQP36	231288	54.2254	AQP3	CCR6-CCR2-_MS	12	#CACACA
MAF6	6.34326e+07	60.3873	MAF	CCR6-CCR2-_MS	4	#C1C1C1
TNFRSF256	165.533	58.6268	TNFRSF25	CCR6-CCR2-_MS	9	#C6C6C6
RORC7	0.0633386	1.5625	RORC	CCR6-CCR2-_CON	2	#B4B4C1
IL23R7	0	0	IL23R	CCR6-CCR2-_CON	4	#A0A0C8
IL1R17	0	0	IL1R1	CCR6-CCR2-_CON	2	#B4B4C1
IL18R17	1.90667	14.0625	IL18R1	CCR6-CCR2-_CON	3	#AAAAC4
TBX217	0.7387	28.125	TBX21	CCR6-CCR2-_CON	2	#B4B4C1
EOMES7	5.13578	12.5	EOMES	CCR6-CCR2-_CON	3	#AAAAC4
IFNG7	0.383176	10.1562	IFNG	CCR6-CCR2-_CON	4	#A0A0C8
BHLHE407	25578.2	42.9688	BHLHE40	CCR6-CCR2-_CON	7	#8282D2
CSF27	0	0	CSF2	CCR6-CCR2-_CON	0	NA
ABCB17	0.0268482	1.5625	ABCB1	CCR6-CCR2-_CON	1	#BEBEBE
CXCR67	9.86861	8.59375	CXCR6	CCR6-CCR2-_CON	4	#A0A0C8
CXCR37	17.7778	58.5938	CXCR3	CCR6-CCR2-_CON	2	#B4B4C1
CCR67	0.473362	13.2812	CCR6	CCR6-CCR2-_CON	4	#A0A0C8
CCR57	79.3774	21.0938	CCR5	CCR6-CCR2-_CON	4	#A0A0C8
CCR27	92.8744	35.1562	CCR2	CCR6-CCR2-_CON	4	#A0A0C8
CCL207	0.0134241	0.78125	CCL20	CCR6-CCR2-_CON	4	#A0A0C8
CCL57	13000000000000	54.6875	CCL5	CCR6-CCR2-_CON	4	#A0A0C8
CCL47	0.0134241	0.78125	CCL4	CCR6-CCR2-_CON	4	#A0A0C8
CCL37	0	0	CCL3	CCR6-CCR2-_CON	0	NA
PRF17	3463.94	32.8125	PRF1	CCR6-CCR2-_CON	4	#A0A0C8
GZMA7	224960	49.2188	GZMA	CCR6-CCR2-_CON	4	#A0A0C8
GZMB7	0	0	GZMB	CCR6-CCR2-_CON	4	#A0A0C8
GZMK7	107860	38.2812	GZMK	CCR6-CCR2-_CON	4	#A0A0C8
ICOS7	176.47	44.5312	ICOS	CCR6-CCR2-_CON	4	#A0A0C8
PDCD17	0.351105	14.0625	PDCD1	CCR6-CCR2-_CON	2	#B4B4C1
CD387	0.0268482	1.5625	CD38	CCR6-CCR2-_CON	3	#AAAAC4
CD697	1320.5	51.5625	CD69	CCR6-CCR2-_CON	2	#B4B4C1
KLRB17	733438	35.9375	KLRB1	CCR6-CCR2-_CON	4	#A0A0C8
DPP47	7.32341	42.9688	DPP4	CCR6-CCR2-_CON	4	#A0A0C8
FURIN7	0.30119	13.2812	FURIN	CCR6-CCR2-_CON	3	#AAAAC4
IL12RB27	0.157307	7.03125	IL12RB2	CCR6-CCR2-_CON	4	#A0A0C8
IL18RAP7	0.714733	10.9375	IL18RAP	CCR6-CCR2-_CON	2	#B4B4C1
IL2RA7	1.9373	17.9688	IL2RA	CCR6-CCR2-_CON	3	#AAAAC4
CEBPD7	0.0633386	1.5625	CEBPD	CCR6-CCR2-_CON	4	#A0A0C8
ITGA17	0.0671204	3.90625	ITGA1	CCR6-CCR2-_CON	2	#B4B4C1
ZFP36L27	1.96428e+07	96.0938	ZFP36L2	CCR6-CCR2-_CON	4	#A0A0C8
ID27	14.4459	34.375	ID2	CCR6-CCR2-_CON	4	#A0A0C8
DUSP17	1.04626	20.3125	DUSP1	CCR6-CCR2-_CON	4	#A0A0C8
LTB7	33700000000000	89.8438	LTB	CCR6-CCR2-_CON	4	#A0A0C8
ITGA47	4560000000000	90.625	ITGA4	CCR6-CCR2-_CON	4	#A0A0C8
RORA7	582.098	71.0938	RORA	CCR6-CCR2-_CON	4	#A0A0C8
AQP37	51.6353	56.25	AQP3	CCR6-CCR2-_CON	3	#AAAAC4
MAF7	795.743	47.6562	MAF	CCR6-CCR2-_CON	4	#A0A0C8
TNFRSF257	11.1685	61.7188	TNFRSF25	CCR6-CCR2-_CON	1	#BEBEBE
