# Supplementary material for: Migration arrest and transendothelial trafficking of human pathogenic-like Th17 cells are mediated by differentially positioned chemokines
Source: Nat Commun. 2025 Feb 26;16:1978. doi: 10.1038/s41467-025-57002-6 (PMC11861662; doi:10.1038/s41467-025-57002-6)
Supplement: Supplementary file 37 — Source Data [file 41467_2025_57002_MOESM37_ESM.zip › Figure 4a Trafficking .xlsx]

## Sheet: Trafficking
	N												6N2N												6L2N												6H2N												6P2P
	D1	D2	D3	D4	D5	D6	D7	D8	D9	D10	D11	D12	D1	D2	CD3	D4	D5	D6	D7	D8	D9	D10	D11	D12	D1	D2	CD3	D4	D5	D6	D7	D8	D9	D10	D11	D12	D1	D2	CD3	D4	D5	D6	D7	D8	D9	D10	D11	D12	D1
Rolling	8	22	17	7	8	8	5	7	12	26	4	3	18	55	48	58	25	28	28	34	16	16	4	15	15	60	50	52	52	44	29	35	16	20	8	15	34	73	53	72	49	48	40	32	23	22	24	20	52
Arrest	2	7	4	0	1	0	0	0	0	4	0	0	9	39	22	8	9	16	15	7	9	10	0	2	9	45	28	25	34	31	14	10	9	17	1	7	11	55	41	40	38	28	18	15	15	16	17	14	26
TEM	0	1	0	0	0	0	0	0	0	0	0	0	1	4	1	0	0	0	0	0	0	0	0	0	1	4	1	0	0	1	1	1	1	0	0	1	3	6	3	2	3	3	1	3	2	2	2	2	15
	Table Analyzed	Rolling			Table Analyzed	Rolling			Table Analyzed	Rolling			Table Analyzed	Rolling			Table Analyzed	Arrest			CCR2+CCR6hi
																					vs.
	CCR2+CCR6hi				CCR6HiCCR2-				CCR6LowCCR2-				CCR6-CCR2-				CCR6HiCCR2-				NAIVE
	vs.				vs.				vs.				vs.				vs.
	NAIVE				NAIVE				NAIVE				NAIVE				NAIVE				Wilcoxon matched-pairs signed rank test
																					P value	0.0005
	Wilcoxon matched-pairs signed rank test				Wilcoxon matched-pairs signed rank test				Wilcoxon matched-pairs signed rank test				Wilcoxon matched-pairs signed rank test				Wilcoxon matched-pairs signed rank test				Exact or approximate P value?	Exact
	P value	0.001			P value	0.001			P value	0.0024			P value	0.0039			P value	0.0005			P value summary	***
	Exact or approximate P value?	Exact			Exact or approximate P value?	Exact			Exact or approximate P value?	Exact			Exact or approximate P value?	Exact			Exact or approximate P value?	Exact			Significantly different (P < 0.05)?	Yes
	P value summary	***			P value summary	***			P value summary	**			P value summary	**			P value summary	***			One- or two-tailed P value?	Two-tailed
	Significantly different (P < 0.05)?	Yes			Significantly different (P < 0.05)?	Yes			Significantly different (P < 0.05)?	Yes			Significantly different (P < 0.05)?	Yes			Significantly different (P < 0.05)?	Yes			Sum of positive, negative ranks	78.00 , 0.000
	One- or two-tailed P value?	Two-tailed			One- or two-tailed P value?	Two-tailed			One- or two-tailed P value?	Two-tailed			One- or two-tailed P value?	Two-tailed			One- or two-tailed P value?	Two-tailed			Sum of signed ranks (W)	78
	Sum of positive, negative ranks	77.00 , -1.000			Sum of positive, negative ranks	77.00 , -1.000			Sum of positive, negative ranks	75.00 , -3.000			Sum of positive, negative ranks	63.50 , -2.500			Sum of positive, negative ranks	78.00 , 0.000			Number of pairs	12
	Sum of signed ranks (W)	76			Sum of signed ranks (W)	76			Sum of signed ranks (W)	72			Sum of signed ranks (W)	61			Sum of signed ranks (W)	78			Number of ties (ignored)	0
	Number of pairs	12			Number of pairs	12			Number of pairs	12			Number of pairs	12			Number of pairs	12
	Number of ties (ignored)	0			Number of ties (ignored)	0			Number of ties (ignored)	0			Number of ties (ignored)	1			Number of ties (ignored)	0
	Table Analyzed	Arrest			Table Analyzed	Arrest			Table Analyzed	TEM			Table Analyzed	Rolling			Table Analyzed	TEM			Table Analyzed	TEM
	CCR6LowCCR2-				CCR6-CCR2-				CCR2+CCR6hi				CCR2+CCR6hi				CCR2+CCR6hi				CCR6HiCCR2-
	vs.				vs.				vs.				vs.				vs.				vs.
	NAIVE				NAIVE				CCR6HiCCR2-				CCR6HiCCR2-				CCR6HiCCR2-				CCR6LowCCR2-
	Wilcoxon matched-pairs signed rank test				Wilcoxon matched-pairs signed rank test				Wilcoxon matched-pairs signed rank test				Wilcoxon matched-pairs signed rank test				Wilcoxon matched-pairs signed rank test				Wilcoxon matched-pairs signed rank test
	P value	0.0005			P value	0.001			P value	0.0005			P value	0.0605			P value	0.0005			P value	0.001
	Exact or approximate P value?	Exact			Exact or approximate P value?	Exact			Exact or approximate P value?	Exact			Exact or approximate P value?	Exact			Exact or approximate P value?	Exact			Exact or approximate P value?	Exact
	P value summary	***			P value summary	***			P value summary	***			P value summary	ns			P value summary	***			P value summary	***
	Significantly different (P < 0.05)?	Yes			Significantly different (P < 0.05)?	Yes			Significantly different (P < 0.05)?	Yes			Significantly different (P < 0.05)?	No			Significantly different (P < 0.05)?	Yes			Significantly different (P < 0.05)?	Yes
	One- or two-tailed P value?	Two-tailed			One- or two-tailed P value?	Two-tailed			One- or two-tailed P value?	Two-tailed			One- or two-tailed P value?	Two-tailed			One- or two-tailed P value?	Two-tailed			One- or two-tailed P value?	Two-tailed
	Sum of positive, negative ranks	78.00 , 0.000			Sum of positive, negative ranks	66.00 , 0.000			Sum of positive, negative ranks	78.00 , 0.000			Sum of positive, negative ranks	63.00 , -15.00			Sum of positive, negative ranks	78.00 , 0.000			Sum of positive, negative ranks	66.00 , 0.000
	Sum of signed ranks (W)	78			Sum of signed ranks (W)	66			Sum of signed ranks (W)	78			Sum of signed ranks (W)	48			Sum of signed ranks (W)	78			Sum of signed ranks (W)	66
	Number of pairs	12			Number of pairs	12			Number of pairs	12			Number of pairs	12			Number of pairs	12			Number of pairs	12
	Number of ties (ignored)	0			Number of ties (ignored)	1			Number of ties (ignored)	0			Number of ties (ignored)	0			Number of ties (ignored)	0			Number of ties (ignored)	1
[truncated: 11 more columns]

## Sheet: Arrested over rolling
	N												6N2N												6L2N												6H2N												6P2P
Arrest/Rolling	25	31.8182	23.5294	0	12.5	0	0	0	0	15.3846	0	0	50	70.9091	45.8333	13.7931	36	57.1429	53.5714	20.5882	56.25	62.5	0	13.3333	60	75	56	48.0769	65.3846	70.4545	48.2759	28.5714	56.25	85	12.5	46.6667	32.3529	75.3425	77.3585	55.5556	77.551	58.3333	45	46.875	65.2174	72.7273	70.8333	70	50
	Table Analyzed Arest/Rolling				Table Analyzed	Arest/Rolling			Table Analyzed	Arest/Rolling			Table Analyzed	Arest/Rolling							Table Analyzed	TEM/Arrest
	6N2N				6L2N				6H2N				6P2P								Column C	6L2N
	vs.				vs.				vs.				vs.								vs.	vs.
	Naïve				6N2N				6L2N				6H2N								Column B	6N2N
	Wilcoxon matched-pairs signed rank test				Wilcoxon matched-pairs signed rank test				Wilcoxon matched-pairs signed rank test				Wilcoxon matched-pairs signed rank test								Wilcoxon matched-pairs signed rank test
	P value 0.0010				P value	0.0029			P value	0.3013			P value	0.0269							P value	0.0781
	Exact or approximate P value? Exact				Exact or approximate P value?	Exact			Exact or approximate P value?	Exact			Exact or approximate P value?	Exact							Exact or approximate P value?	Exact
	P value summary ***				P value summary	**			P value summary	ns			P value summary	*							P value summary	ns
	Significantly different (P < 0.05)? Yes				Significantly different (P < 0.05)?	Yes			Significantly different (P < 0.05)?	No			Significantly different (P < 0.05)?	Yes							Significantly different (P < 0.05)?	No
	One- or two-tailed P value? Two-tailed				One- or two-tailed P value?	Two-tailed			One- or two-tailed P value?	Two-tailed			One- or two-tailed P value?	Two-tailed							One- or two-tailed P value?	Two-tailed
	Sum of positive, negative ranks "66.00	,	0.000"		Sum of positive, negative ranks	64.00 , -2.000			Sum of positive, negative ranks	53.00 , -25.00			Sum of positive, negative ranks	67.00 , -11.00							Sum of positive, negative ranks	25.00 , -3.000
	Sum of signed ranks (W) 66.00				Sum of signed ranks (W)	62			Sum of signed ranks (W)	28			Sum of signed ranks (W)	56							Sum of signed ranks (W)	22
	Number of pairs 12				Number of pairs	12			Number of pairs	12			Number of pairs	12							Number of pairs	11
	Number of ties (ignored) 1				Number of ties (ignored)	1			Number of ties (ignored)	0			Number of ties (ignored)	0							Number of ties (ignored)	4
[truncated: 11 more columns]

## Sheet: TEM over arrest
	N												6N2N												6L2N												6H2N												6P2P
TEM/Arrest	0	14.2857	0		0					0			11.1111	10.2564	4.54545	0	0	0	0	0	0	0		0	11.1111	8.88889	3.57143	0	0	3.22581	7.14286	10	11.1111	0	0	14.2857	27.2727	10.9091	7.31707	5	7.89474	10.7143	5.55556	20	13.3333	12.5	11.7647	14.2857	57.6923
	Table Analyzed	TEM/Arrest			Table Analyzed	TEM/Arrest			Table Analyzed	TEM/Arrest			Table Analyzed	TEM/Arrest
	6N2N				6L2N				6H2N				6P2P
	vs.				vs.				vs.				vs.
	N				6N2N				6L2N				6H2N
	Wilcoxon matched-pairs signed rank test				Wilcoxon matched-pairs signed rank test				Wilcoxon matched-pairs signed rank test				Wilcoxon matched-pairs signed rank test
	P value	0.5			P value	0.0781			P value	0.002			P value	0.0005
	Exact or approximate P value?	Exact			Exact or approximate P value?	Exact			Exact or approximate P value?	Exact			Exact or approximate P value?	Exact
	P value summary	ns			P value summary	ns			P value summary	**			P value summary	***
	Significantly different (P < 0.05)?	No			Significantly different (P < 0.05)?	No			Significantly different (P < 0.05)?	Yes			Significantly different (P < 0.05)?	Yes
	One- or two-tailed P value?	Two-tailed			One- or two-tailed P value?	Two-tailed			One- or two-tailed P value?	Two-tailed			One- or two-tailed P value?	Two-tailed
	Sum of positive, negative ranks	5.000 , -1.000			Sum of positive, negative ranks	25.00 , -3.000			Sum of positive, negative ranks	65.00 , -1.000			Sum of positive, negative ranks	78.00 , 0.000
	Sum of signed ranks (W)	4			Sum of signed ranks (W)	22			Sum of signed ranks (W)	64			Sum of signed ranks (W)	78
	Number of pairs	5			Number of pairs	11			Number of pairs	12			Number of pairs	12
	Number of ties (ignored)	2			Number of ties (ignored)	4			Number of ties (ignored)	1			Number of ties (ignored)	0
[truncated: 11 more columns]
