# Supplementary material for: Migration arrest and transendothelial trafficking of human pathogenic-like Th17 cells are mediated by differentially positioned chemokines
Source: Nat Commun. 2025 Feb 26;16:1978. doi: 10.1038/s41467-025-57002-6 (PMC11861662; doi:10.1038/s41467-025-57002-6)
Supplement: Supplementary file 37 — Source Data [file 41467_2025_57002_MOESM37_ESM.zip › Figure 4b PTX Trafficking .xlsx]

## Sheet: PTX trafficking
																						N					N with inhibitor					6N2N					6N2N with inhibitor					6L2N					6L2N with inhibitor
																					Rolling	7	4	3	19	6	7	4	2	21	5	22	4	15	23	30	29	6	18	25	27	35	8	15	32	30	33	18	21
																					Arrest	0	0	0	0	0	0	0	0	0	0	7	2	2	8	5	1	1	5	6	2	10	3	7	12	18	1	4	6
																					TEM	0	0	0	0	0	0	0	0	0	0	0	0	0	0	0	0	0	0	0	0	1	0	1	0	1	0	0	0
[truncated: 22 more columns]

## Sheet: Arrested over rolling
	N					N with inhibitor					6N2N					6N2N with inhibitor					6L2N					6L2N with inhibitor					6H2N					6H2N with inhibitor					6P2P					6P2Pwith inhibitor
Arrest/Rolling	0	0	0	0	0	0	0	0	0	0	31.8182	50	13.3333	34.7826	16.6667	3.44828	16.6667	27.7778	24	7.40741	28.5714	37.5	46.6667	37.5	60	3.0303	22.2222	28.5714	20	25	46.875	58.3333	70	59.4595	55.8824	2.94118	14.2857	22.2222	12.5	17.1429	60	80.9524	77.7778	52.0833	70.8333	8.33333	10	11.5385	15
[truncated: 1 more columns]

## Sheet: TEM over arrest
	N					N with inhibitor					6N2N					6N2N with inhibitor					6L2N					6L2N with inhibitor					6H2N					6H2N with inhibitor					6P2P					6P2Pwith inhibitor
TEM/Arrested											0	0	0	0	0	0	0	0	0	0	10	0	14.2857	0	5.55556	0	0	0	0	0	20	14.2857	14.2857	13.6364	15.7895	0	0	0	0	0	75	82.3529	85.7143	84	58.8235	33.3333	0	0	0
[truncated: 1 more columns]
