# Supplementary material for: Migration arrest and transendothelial trafficking of human pathogenic-like Th17 cells are mediated by differentially positioned chemokines
Source: Nat Commun. 2025 Feb 26;16:1978. doi: 10.1038/s41467-025-57002-6 (PMC11861662; doi:10.1038/s41467-025-57002-6)
Supplement: Supplementary file 37 — Source Data [file 41467_2025_57002_MOESM37_ESM.zip › Figure 5 a Trafficking TNFA IFNG.xlsx]

## Sheet: Trafficking
	N TNF a			N TNF a+IFNg			6N2N TNF a			6N2N TNF a+IFNg			6L2N TNF a			6L2N TNFa +IFNg			6H2N TNF a			6H2N TNF a+IFNg			6P2P TNFa			6P2P TNFa+IFNg
Rolling	8	10	9	9	11	8	39	46	40	43	38	35	42	43	38	45	43	41	45	47	43	47	51	45	54	48	44	50	48	42
Arrest	0	0	0	0	0	0	6	3	11	17	26	17	8	13	10	21	11	22	10	12	8	20	15	24	18	22	18	28	28	29
TEM	0	0	0	0	0	0	0	0	0	0	0	0	0	0	0	0	0	0	1	2	1	3	2	2	10	11	9	12	16	17

## Sheet: Arrested over rolling
	N TNF a			N TNF a+IFNg			6N2N TNF a			6N2N TNF a+IFNg			6L2N TNF a			6L2N TNFa +IFNg			6H2N TNF a			6H2N TNF a+IFNg			6P2P TNFa			6P2P TNFa+IFNg
Arreasted/Rolling	0	0	0	0	0	0	15.3846	6.52174	27.5	39.5349	68.4211	48.5714	19.0476	30.2326	26.3158	46.6667	25.5814	53.6585	22.2222	25.5319	18.6047	42.5532	29.4118	53.3333	33.3333	45.8333	40.9091	56	58.3333	69.0476

## Sheet: TEM over arrest
	N TNF a			N TNF a+IFNg			6N2N TNF a			6N2N TNF a+IFNg			6L2N TNF a			6L2N TNFa +IFNg			6H2N TNF a			6H2N TNF a+IFNg			6P2P TNFa			6P2P TNFa+IFNg
TEM/Arrest	0	0	0	0	0	0	0	0	0	0	0	0	0	0	0	0	0	0	10	16.6667	12.5	15	13.3333	8.33333	55.5556	50	50	42.8571	57.1429	58.6207
