# Supplementary material for: Migration arrest and transendothelial trafficking of human pathogenic-like Th17 cells are mediated by differentially positioned chemokines
Source: Nat Commun. 2025 Feb 26;16:1978. doi: 10.1038/s41467-025-57002-6 (PMC11861662; doi:10.1038/s41467-025-57002-6)
Supplement: Supplementary file 37 — Source Data [file 41467_2025_57002_MOESM37_ESM.zip › Figure 5 b Trafficking TNFA IFNG.AMG487.xlsx]

## Sheet: Sheet1
	N						N with inhibitor						6N2N						6N2N with inhibitor						6L2N						6L2N with inhibitor						6H2N						6H2N with inhibitor						6P2P
ROLLING	9	11	8	7	9	8	11	9	8	9	6	7	43	38	35	37	27	15	36	41	38	35	27	35	45	43	32	39	36	25	45	45	31	32	31	17	47	51	29	36	31	39	42	50	39	37	24	32	50
ARREST	0	0	0	0	0	0	0	0	0	0	0	0	17	26	17	12	18	7	4	9	6	7	12	12	21	11	22	11	17	20	9	6	8	4	13	3	20	15	24	21	19	34	18	6	21	18	10	37	28
TEM	0	0	0	0	0	0	0	0	0	0	0	0	0	0	0	0	0	0	0	0	0	0	0	0	0	0	0	0	0	0	0	0	0	0	0	0	2	3	2	3	1	2	2	1	2	2	0	1	12
[truncated: 11 more columns]

## Sheet: Arrested over rolling
	N						N with inhibitor						6N2N						6N2N with inhibitor						6L2N						6L2N with inhibitor						6H2N						6H2N with inhibitor						6P2P
Arrested/Rolling	0	0	0	0	0	0	0	0	0	0	0	0	39.5349	68.4211	48.5714	32.4324	66.6667	46.6667	11.1111	21.9512	15.7895	20	44.4444	34.2857	46.6667	25.5814	68.75	28.2051	47.2222	80	20	13.3333	25.8065	12.5	41.9355	17.6471	42.5532	29.4118	82.7586	58.3333	61.2903	87.1795	42.8571	12	53.8462	48.6486	41.6667	86.4865	56
	Arrested/Rolling				Arrested/Rolling
	6N2N				6L2N
	vs.				vs.
	6N2N				6L2N
	Wilcoxon matched-pairs signed rank test				Wilcoxon matched-pairs signed rank test
	P value	0.0312			P value	0.0312
	Exact or approximate P value?	Exact			Exact or approximate P value?	Exact
	P value summary	*			P value summary	*
	Significantly different (P < 0.05)?	Yes			Significantly different (P < 0.05)?	Yes
	One- or two-tailed P value?	Two-tailed			One- or two-tailed P value?	Two-tailed
	Sum of positive, negative ranks	0.000 , -21.00			Sum of positive, negative ranks	0.000 , -21.00
	Sum of signed ranks (W)	-21			Sum of signed ranks (W)	-21
	Number of pairs	6			Number of pairs	6
	Number of ties (ignored)	0			Number of ties (ignored)	0
[truncated: 11 more columns]

## Sheet: TEM over arrest
	N						N with inhibitor						6N2N						6N2N with inhibitor						6L2N						6L2N with inhibitor						6H2N						6H2N with inhibitor						6P2P
TEM/Arrested	0	0	0	0	0	0	0	0	0	0	0	0	0	0	0	0	0	0	0	0	0	0	0	0	0	0	0	0	0	0	0	0	0	0	0	0	10	20	8.33333	14.2857	5.26316	5.88235	11.1111	16.6667	9.52381	11.1111	0	2.7027	42.8571
[truncated: 11 more columns]
