# Supplementary material for: Migration arrest and transendothelial trafficking of human pathogenic-like Th17 cells are mediated by differentially positioned chemokines
Source: Nat Commun. 2025 Feb 26;16:1978. doi: 10.1038/s41467-025-57002-6 (PMC11861662; doi:10.1038/s41467-025-57002-6)
Supplement: Supplementary file 37 — Source Data [file 41467_2025_57002_MOESM37_ESM.zip › Figure 6 a ELISA.xlsx]

## Sheet: CCL8
CCL8
		Upper well			Lower chamber
	NS	0.0234465	0.0176246	0.0179117	0.0171803	0.0168579	0.0174623
	TNFα+INFγ	0.570186	0.490526	0.790218	1.33431	1.26022	1.95827

## Sheet: CCL7
CCL7
		Upper well			Lower chamber
	NS	35.1908	43.0397	47.1498	40.2075	46.4232	46.3541
	TNFα+INFγ	47.5469	55.4889	93.1139	63.6836	72.3973	124.939

## Sheet: CCL2
CCL2
		Upper well			Lower well
	NS	0.0164752	0.0171066	0.0157984	0.0189435	0.019887	0.0191432
	TNFα+INFγ	0.305359	0.324424	0.45983	0.656201	0.705741	0.810024
