# Supplementary material for: Migration arrest and transendothelial trafficking of human pathogenic-like Th17 cells are mediated by differentially positioned chemokines
Source: Nat Commun. 2025 Feb 26;16:1978. doi: 10.1038/s41467-025-57002-6 (PMC11861662; doi:10.1038/s41467-025-57002-6)
Supplement: Supplementary file 37 — Source Data [file 41467_2025_57002_MOESM37_ESM.zip › Figure 7a .xlsx]

## Sheet:  Figure 7A Trafficking
	CTL				CCL2				CCL2+BMS22
	Donor1	Donor2	Donor3	Donor4	Donor1	Donor2	Donor3	Donor4	Donor1	Donor2	Donor3	Donor4
Rolling	60	61	60	57	61	60	65	61			58	55
Arrest	37	49	35	30	49	55	51	48			31	27
TEM	17	11	18	14	11	2	4	2			3	1

## Sheet: Arrest over rolling
	CTL				CCL2				CCL2+BMS22
	Donor1	Donor2	Donor3	Donor4	Donor1	Donor2	Donor3	Donor4	Donor1	Donor2	Donor3	Donor4
Arrested/Rolling	61.6667	80.3279	58.3333	52.6316	80.3279	91.6667	78.4615	78.6885			53.4483	49.0909

## Sheet: TEM over arrest
	CTL				CCL2				CCL2+BMS22
	Donor1	Donor2	Donor3	Donor4	Donor1	Donor2	Donor3	Donor4	Donor1	Donor2	Donor3	Donor4
TEM/Arrested	45.9459	22.449	51.4286	46.6667	22.449	3.63636	7.84314	4.16667			9.67742	3.7037
