# Supplementary material for: Migration arrest and transendothelial trafficking of human pathogenic-like Th17 cells are mediated by differentially positioned chemokines
Source: Nat Commun. 2025 Feb 26;16:1978. doi: 10.1038/s41467-025-57002-6 (PMC11861662; doi:10.1038/s41467-025-57002-6)
Supplement: Supplementary file 37 — Source Data [file 41467_2025_57002_MOESM37_ESM.zip › Figure 7c .xlsx]

## Sheet: Trafficking Figure 7 C
	CTL				CTL+BMS22				Chimera				Chimera+BMS22
	Donor 1	Donor2	Donor3	Donor4	Donor 1	Donor2	Donor3	Donor4	Donor 1	Donor2	Donor3	Donor4	Donor 1	Donor2	Donor3	Donor4
Rolling	45	40	55	27		43	57	26	64	47	84	47	58	45	68	50
Arrest	28	20	32	13		19	36	14	53	34	74	36	43	24	40	22
TEM	16	12	18	7		1	3	0	9	6	6	4	9	2	2	0

## Sheet: Arested over rolling
	CTL				CTL+BMS22				Chimera				Chimera+BMS22
	Donor 1	Donor2	Donor3	Donor4	Donor 1	Donor2	Donor3	Donor4	Donor 1	Donor2	Donor3	Donor4	Donor 1	Donor2	Donor3	Donor4
Arrested/Rolling	62.2222	50	58.1818	48.1481		44.186	63.1579	53.8462	82.8125	72.3404	88.0952	76.5957	74.1379	53.3333	58.8235	44

## Sheet: TEM over arrest_x0009_
	CTL				CTL+BMS22				Chimera				Chimera+BMS22
	Donor 1	Donor2	Donor3	Donor4	Donor 1	Donor2	Donor3	Donor4	Donor 1	Donor2	Donor3	Donor4	Donor 1	Donor2	Donor3	Donor4
TEM/Arrested	57.1429	60	56.25	53.8462		5.26316	8.33333	0	16.9811	17.6471	8.10811	11.1111	20.9302	8.33333	5	0
