# Supplementary material for: Migration arrest and transendothelial trafficking of human pathogenic-like Th17 cells are mediated by differentially positioned chemokines
Source: Nat Commun. 2025 Feb 26;16:1978. doi: 10.1038/s41467-025-57002-6 (PMC11861662; doi:10.1038/s41467-025-57002-6)
Supplement: Supplementary file 37 — Source Data [file 41467_2025_57002_MOESM37_ESM.zip › Supplementary figure. 2b.Surface staining.xlsx]

## Sheet: S2b
		Naive			CCR2-CCR6-			CCR6LowCCR2-			CCR6HiCCR2-			CCR6HiCCR2+
	CXCR4	54.6	69.5	51.2301	78.1	88.9	80.812	91.5	94.4	92.23	93.2	95.2	90.12	96.7	98.4	88.42
	CCR4	0.688	0.736	0.4567	31.1	20.4	32.01	42.3	21.5	31.5	55.6	37.2	47.134	41.1	18.9	39.01
	CCR9	1.6	2.37	0.0529	1.71	4.59	4.01	5.54	6.72	5.12	2.95	7.24	6.224	5.54	12.8	11.18
	CXCR6	1.61	1.53	0.12	1.52	3.84	3.21	5.29	4.82	3.95	3.21	5.81	5.42	14.4	19.5	15.95
	CCR5	0.0784	0.039	0.0393	13.1	14.1	12.001	10.6	16.1	14.3	14.4	22.9	20.129	55	58.1	56.41
	CXCR5	1.62	4.41	3.125	16.1	18.5	17.123	18.3	21.8	17.9812	8.56	16.6	14.012	3.02	12.2	12.2
	CXCR3	1.97	4.01	1.2062	58.5	66.3	51.671	63.9	66.8	68.8	40.8	50.4	48.4	67.6	83	82.01
