# Supplementary material for: Migration arrest and transendothelial trafficking of human pathogenic-like Th17 cells are mediated by differentially positioned chemokines
Source: Nat Commun. 2025 Feb 26;16:1978. doi: 10.1038/s41467-025-57002-6 (PMC11861662; doi:10.1038/s41467-025-57002-6)
Supplement: Supplementary file 37 — Source Data [file 41467_2025_57002_MOESM37_ESM.zip › Supplementary figure. 4a.xlsx]

## Sheet: Ridge.CCR2
	Hu.CD192	ident
Batch2_csf24_ACCCGTTAGTTACCCA-1	66.7782	Batch2
Batch2_csf24_ACTACTAGTAGCCCGT-1	332.543	Batch2
Batch2_csf24_AGCTGGCAGTTGCGCT-1	18.2575	Batch2
Batch2_csf24_AGGCCAGGTATGGTGA-1	357.359	Batch2
Batch2_csf24_AGGCTTTGTTTGGGCC-1	607.75	Batch2
Batch2_csf24_ATACCTGTCTACTACG-1	93.3666	Batch2
Batch2_csf24_ATATAGGTCATGCATT-1	319.713	Batch2
Batch2_csf24_CACTCCCTCGTAACTT-1	501.6	Batch2
Batch2_csf24_CAGCGAATCGGGATGC-1	225.534	Batch2
Batch2_csf24_CATCGGTTCGTTCAAT-1	293.378	Batch2
Batch2_csf24_CCACTATCATCCAAGA-1	-247.064	Batch2
Batch2_csf24_CCAGGTTTCAATACAG-1	149.5	Batch2
Batch2_csf24_CCATCATCACGTAGTA-1	757.504	Batch2
Batch2_csf24_CCTGTTGCAATCTCTA-1	289.694	Batch2
Batch2_csf24_CGATTCATCAACATTC-1	604.108	Batch2
Batch2_csf24_CGCATCCCAGGACTAC-1	815.633	Batch2
Batch2_csf24_CGTTACTCATACTTCA-1	35.4671	Batch2
Batch2_csf24_GACTTCGGTGTTTGGT-1	239.444	Batch2
Batch2_csf24_GAGGGAGTCGCACACT-1	487.23	Batch2
Batch2_csf24_GAGTAATGTCCATTAA-1	19.7126	Batch2
Batch2_csf24_GATCGATAGAACCTAA-1	202.169	Batch2
Batch2_csf24_GATGCACCAGCTCATT-1	94.129	Batch2
Batch2_csf24_GATGGACGTATGGGAC-1	437.379	Batch2
Batch2_csf24_GCCCATTAGTCTTGCA-1	222.568	Batch2
Batch2_csf24_GCCTCATAGTCAGGCA-1	187.3	Batch2
Batch2_csf24_GCGGATTCAATACTGG-1	451.812	Batch2
Batch2_csf24_GCTGGATCAGGATCCG-1	15.05	Batch2
Batch2_csf24_GGAATCTAGATAATCG-1	484.162	Batch2
Batch2_csf24_GGCAAGCTCATTACCG-1	620.813	Batch2
Batch2_csf24_GGCATGATCCAATTAC-1	532.258	Batch2
Batch2_csf24_GGTTTACGTTGCACTG-1	209.616	Batch2
Batch2_csf24_GTTGAGCCATTCAACC-1	9.25818	Batch2
Batch2_csf24_TAACCGCTCCAACTAT-1	363.895	Batch2
Batch2_csf24_TATGAGCAGGCTAGAT-1	530.074	Batch2
Batch2_csf24_TCCTTGAAGGATGAAG-1	505.087	Batch2
Batch2_csf24_TCGTTATAGTAAACCA-1	114.188	Batch2
Batch2_csf24_TGATTACTCTCAAACT-1	475.563	Batch2
Batch2_csf24_TGCTAACGTCGTTCGA-1	150.976	Batch2
Batch2_csf24_TGTCTTGAGACCTTGC-1	603.115	Batch2
Batch2_csf24_TGTTGCATCGGTAAAC-1	543.757	Batch2
Batch2_csf24_TGTTGGTGTTTCCAAA-1	156.019	Batch2
Batch2_csf24_TTGCGCTAGTCAATAG-1	125.787	Batch2
Batch2_csf25_ACCCTAATCGCGTTAC-1	40.3628	Batch2
Batch2_csf25_CCGAAAGTCCAAACGG-1	20.471	Batch2
Batch2_csf25_CCTAGGTTCGTCCATA-1	13.7748	Batch2
Batch2_csf25_CTAAATGAGCGAATGT-1	15.8405	Batch2
Batch2_csf25_GGCACAATCAGGTAGT-1	16.6547	Batch2
Batch2_csf25_GGTAATGGTCTCAGCA-1	-224.544	Batch2
Batch2_csf25_TGACAACAGCTAAACA-1	0.680806	Batch2
Batch2_csf27_AAGGCTGTCAATGTTC-1	6.57835	Batch2
Batch2_csf27_AGCCTTTCAGATTCGA-1	10.6075	Batch2
Batch2_csf27_AGCGACTCACGGGCTA-1	7.98038	Batch2
Batch2_csf27_AGCTACCTCGCGGAAC-1	-1.11495	Batch2
Batch2_csf27_AGCTTTGTCCTCACGG-1	7.95573	Batch2
Batch2_csf27_ATCCTTTGTGAACGAC-1	14.1907	Batch2
Batch2_csf27_CAAGGTCCAACGTTAG-1	10.4181	Batch2
Batch2_csf27_CAGACCAAGTGCTGAG-1	8.47765	Batch2
Batch2_csf27_CCAAACCTCATGCGTC-1	12.786	Batch2
Batch2_csf27_CCCACCTTCATTAGTC-1	9.53004	Batch2
Batch2_csf27_CCTATTGAGGCAATCG-1	-2.25978	Batch2
Batch2_csf27_CCTCACACATAGCGAC-1	-1.47853	Batch2
Batch2_csf27_CGTTGTCAGCGCAAGC-1	4.45455	Batch2
Batch2_csf27_CTACCAGGTATTTACG-1	-7.2506	Batch2
Batch2_csf27_CTCAATAGTAGCTATC-1	12.4965	Batch2
Batch2_csf27_CTCACCCTCAATGGGT-1	3.41223	Batch2
Batch2_csf27_CTGGCTGTCATGGATA-1	9.99649	Batch2
Batch2_csf27_CTTAAGCGTGGACACG-1	9.81231	Batch2
Batch2_csf27_CTTAGTGTCAGCGATG-1	30.109	Batch2
Batch2_csf27_GAACAGGCACGTAAAT-1	-30.7689	Batch2
Batch2_csf27_GAATGGTTCGCGCATT-1	-5.64143	Batch2
Batch2_csf27_GACAACTAGGTTGCAG-1	-7.73177	Batch2
Batch2_csf27_GACATCCTCTTCGCCC-1	-12.5904	Batch2
Batch2_csf27_GACATTAAGTTACCCA-1	5.12236	Batch2
Batch2_csf27_GACTTGCTCGATATAG-1	-89.5318	Batch2
Batch2_csf27_GCAAGAAAGGAACCAT-1	-2.90968	Batch2
Batch2_csf27_GCGAATGTCCTAAATC-1	3.80324	Batch2
Batch2_csf27_GCTTGAACAAACGGTC-1	14.5514	Batch2
Batch2_csf27_GGTAAGGCAATAGAAG-1	-3.48044	Batch2
Batch2_csf27_GTAACCACATTTCTTC-1	6.053	Batch2
Batch2_csf27_GTCCAAACAATAGAAG-1	10.9813	Batch2
Batch2_csf27_TAGTCCTCACATAGTG-1	15.162	Batch2
Batch2_csf27_TATGAGCAGATTGAGC-1	17.0652	Batch2
Batch2_csf27_TATTACCAGAGCAACT-1	-0.5362	Batch2
Batch2_csf27_TCAACCATCAAACCGG-1	-2.39143	Batch2
Batch2_csf27_TCAACCATCCTTAGAT-1	0.759911	Batch2
Batch2_csf27_TCAATTGGTTGGCCAC-1	9.8012	Batch2
Batch2_csf27_TCCTTCTAGAAGTACC-1	-3.63504	Batch2
Batch2_csf27_TGAATAGTCCATAGAA-1	7.55483	Batch2
Batch2_csf27_TGAATCGCATTGCCGC-1	13.1401	Batch2
Batch2_csf27_TGAGTGAGTGCACAAA-1	16.5967	Batch2
Batch2_csf27_TGCGGCTGTTTGGGCC-1	7.40152	Batch2
Batch2_csf27_TGGGCCACAAAGTGCC-1	6.99488	Batch2
Batch2_csf27_TGTGCGCGTTAGGCTT-1	3.52112	Batch2
Batch2_csf27_TTCGAACGTCATTATG-1	7.55114	Batch2
Batch2_csf27_TTCGATTAGGGTTTGG-1	34.1289	Batch2
Batch2_csf27_TTCGGTCAGGGTGGGA-1	10.972	Batch2
Batch2_csf27_TTGAGGAGTTAGTTTG-1	-8.45844	Batch2
Batch2_csf36_AAAGCCTAGCTGATGG-1	34.247	Batch2
Batch2_csf36_AAAGGTGAGCCAAACG-1	59.8706	Batch2
Batch2_csf36_AAAGTCATCGCTTGAC-1	57.8203	Batch2
Batch2_csf36_AAATCACCATCAATCC-1	43.9237	Batch2
Batch2_csf36_AAGCATGGTTAATGCC-1	39.4786	Batch2
Batch2_csf36_AAGCGCTCAGTTAAAC-1	29.2233	Batch2
Batch2_csf36_AAGGCCCAGTTGGCCT-1	22.1513	Batch2
Batch2_csf36_AAGGCCGGTCTTTATC-1	15.4038	Batch2
Batch2_csf36_AAGTTGCAGAGGCGTC-1	44.5075	Batch2
Batch2_csf36_AAGTTGCAGCAAGACT-1	26.1575	Batch2
Batch2_csf36_AATAGCATCCCTCATT-1	58.664	Batch2
Batch2_csf36_ACACAATCATTGCCGC-1	24.9277	Batch2
Batch2_csf36_ACATAGTCATAAGCCA-1	66.0005	Batch2
Batch2_csf36_ACCAATTTCCACTAAT-1	64.1504	Batch2
Batch2_csf36_ACCACAACAGCTACCC-1	31.0293	Batch2
Batch2_csf36_ACTAGTGCACCACATT-1	27.4444	Batch2
Batch2_csf36_ACTAGTGCATGGATTG-1	15.7317	Batch2
Batch2_csf36_ACTTAGCGTCCATTAA-1	41.0724	Batch2
Batch2_csf36_AGACTCACAAACTTGG-1	15.8451	Batch2
Batch2_csf36_AGACTGAGTACTTCCC-1	18.643	Batch2
Batch2_csf36_AGCGCTAAGGCACTAG-1	15.4052	Batch2
Batch2_csf36_AGGCTTTGTCGCAATT-1	20.9453	Batch2
Batch2_csf36_AGGTTCTGTGGGTGTG-1	34.6045	Batch2
Batch2_csf36_AGTAAGCTCGCCTAAC-1	18.9488	Batch2
Batch2_csf36_AGTTAGGGTAGCGGAT-1	36.1124	Batch2
Batch2_csf36_ATAAGCATCCAGATAA-1	17.4932	Batch2
Batch2_csf36_ATAGCTTTCGCAAATA-1	27.7606	Batch2
Batch2_csf36_ATAGGCGTCCGTGACT-1	10.8068	Batch2
Batch2_csf36_ATCATCAGTTCCTTTG-1	25.1595	Batch2
Batch2_csf36_ATCGATTTCTCAGCTA-1	19.5724	Batch2
Batch2_csf36_ATGATCAAGGGCGGAA-1	14.6321	Batch2
Batch2_csf36_ATGGATTCAACCGTGG-1	41.8833	Batch2
Batch2_csf36_ATGGCAGTCACATTAC-1	45.9445	Batch2
Batch2_csf36_ATGTTGCGTGCGGCAA-1	28.5615	Batch2
Batch2_csf36_ATTGATGAGCGATAAC-1	30.6578	Batch2
Batch2_csf36_ATTTACGGTGCTTCGA-1	20.9455	Batch2
Batch2_csf36_CAACCTTCATTACACC-1	26.5603	Batch2
Batch2_csf36_CAATCGCTCGATGAAC-1	28.6815	Batch2
Batch2_csf36_CAATGGGTCCAACTAT-1	19.4563	Batch2
Batch2_csf36_CACAGATAGCAAACCG-1	47.8354	Batch2
Batch2_csf36_CACAGCAAGTACCCAC-1	17.3743	Batch2
Batch2_csf36_CAGAATGGTCCTTATT-1	19.5454	Batch2
Batch2_csf36_CAGACCAAGGCTGGTA-1	27.2421	Batch2
Batch2_csf36_CAGCGAATCTCAAGAA-1	53.1325	Batch2
Batch2_csf36_CATGAGGTCAGCATGG-1	19.6253	Batch2
Batch2_csf36_CCAATTAGTCGTTGCA-1	37.684	Batch2
Batch2_csf36_CCAGAACCAAGTTAAC-1	12.1531	Batch2
Batch2_csf36_CCATCAGGTCCATCCT-1	37.0548	Batch2
Batch2_csf36_CCATTAGTCAGCCTTA-1	21.5126	Batch2
Batch2_csf36_CCATTCGCAATGTGGC-1	13.3664	Batch2
Batch2_csf36_CCCATCACATAGGGTC-1	38.2595	Batch2
Batch2_csf36_CCTCATCGTGGACACG-1	50.5026	Batch2
Batch2_csf36_CCTTATTGTTAAGGAT-1	21.022	Batch2
Batch2_csf36_CGAACCAAGTCTAATC-1	36.7328	Batch2
Batch2_csf36_CGACACCGTGGGAACT-1	26.1132	Batch2
Batch2_csf36_CGAGCTTTCATGCATT-1	34.12	Batch2
Batch2_csf36_CGATAGCCACTAAGCA-1	20.2271	Batch2
Batch2_csf36_CGATGAAGTTGCTGTG-1	48.0515	Batch2
Batch2_csf36_CGATGACCACTTTGTA-1	10.735	Batch2
Batch2_csf36_CGCTAAACATACTTCA-1	12.6061	Batch2
Batch2_csf36_CGGAACCAGTGAGGAA-1	34.8359	Batch2
Batch2_csf36_CGGAACCAGTTTCGGC-1	62.1147	Batch2
Batch2_csf36_CGGAACGGTTTATCGA-1	15.1723	Batch2
Batch2_csf36_CGGTTATGTTGGTTAC-1	26.607	Batch2
Batch2_csf36_CGTTACTCATGCCTCA-1	29.2107	Batch2
Batch2_csf36_CGTTGTCAGTTACCTG-1	44.5787	Batch2
Batch2_csf36_CTACCATCAGGCTGTG-1	23.0063	Batch2
Batch2_csf36_CTATGTTAGTCATGAA-1	19.3296	Batch2
Batch2_csf36_CTATTGAGTGTTCCAG-1	51.16	Batch2
Batch2_csf36_CTCCTAAAGCCATCAC-1	18.7649	Batch2
Batch2_csf36_CTCGTTAAGCAAATTG-1	19.5719	Batch2
Batch2_csf36_CTGATTTAGACTTAAG-1	20.9446	Batch2
Batch2_csf36_CTGCAACTCACTTCGA-1	24.5335	Batch2
Batch2_csf36_CTTTAACAGGCGCATA-1	19.0689	Batch2
Batch2_csf36_GACCAGGGTTAGGCGG-1	37.2638	Batch2
Batch2_csf36_GAGCCTTTCCCACATA-1	33.2039	Batch2
Batch2_csf36_GAGCTAGTCGTTCGTA-1	27.5572	Batch2
Batch2_csf36_GAGTAATGTTAATGCC-1	30.9512	Batch2
Batch2_csf36_GATGCAAGTTTCCAAA-1	25.2863	Batch2
Batch2_csf36_GCAGCAATCTTCGCCC-1	20.1002	Batch2
Batch2_csf36_GCAGTAAGTTTGCTCC-1	49.5052	Batch2
Batch2_csf36_GCCCAATTCTTCGCCC-1	19.6283	Batch2
Batch2_csf36_GCCCTGATCAAAGGCT-1	21.6612	Batch2
Batch2_csf36_GCCGTGACAAGCCTCC-1	42.0119	Batch2
Batch2_csf36_GCCGTGACAGCTACCC-1	15.4048	Batch2
Batch2_csf36_GCGGGTTAGCGCAAGC-1	22.6265	Batch2
Batch2_csf36_GCTTACATCTAATGAG-1	41.1354	Batch2
Batch2_csf36_GCTTAGGAGGTGAGTT-1	20.2267	Batch2
Batch2_csf36_GCTTAGTGTCGGTTTG-1	17.2325	Batch2
Batch2_csf36_GCTTGAACAACTTGTC-1	20.1023	Batch2
Batch2_csf36_GCTTTCAAGAGGAGGT-1	23.786	Batch2
Batch2_csf36_GGAATAACATATAGGT-1	15.2902	Batch2
Batch2_csf36_GGCACGTAGGTTGGGC-1	47.7662	Batch2
Batch2_csf36_GGCAGGTTCGCAGCAA-1	25.6925	Batch2
Batch2_csf36_GGCCTAAAGGGTTAAC-1	21.9452	Batch2
Batch2_csf36_GGCTTAGAGGACTTAA-1	24.9524	Batch2
Batch2_csf36_GGTAACCCATCAATCC-1	26.8428	Batch2
Batch2_csf36_GGTGTCGCAGTTATGG-1	22.931	Batch2
Batch2_csf36_GGTTAAATCGGTTCCG-1	14.2082	Batch2
Batch2_csf36_GGTTAGTAGCACGGTA-1	20.9411	Batch2
Batch2_csf36_GTAAACCAGCCAAACG-1	34.2472	Batch2
Batch2_csf36_GTAATGGGTGCGTACC-1	25.2481	Batch2
Batch2_csf36_GTAGTCCTCAAAGGGA-1	15.4044	Batch2
Batch2_csf36_GTATTCGTCGAGGTTG-1	8.60996	Batch2
Batch2_csf36_GTCCGTAGTGGTTCTG-1	23.7151	Batch2
Batch2_csf36_GTCCGTTAGTCTTGCA-1	28.4394	Batch2
Batch2_csf36_GTCCTGAGTGAATCTC-1	42.3706	Batch2
Batch2_csf36_GTCGATTGTTAGTGGA-1	17.9381	Batch2
Batch2_csf36_GTGGATTAGCCATAAA-1	11.008	Batch2
Batch2_csf36_GTTAACCGTGACCTGC-1	14.6874	Batch2
Batch2_csf36_GTTCGCGTCTCCATCT-1	29.9405	Batch2
Batch2_csf36_GTTGAGCCAACTAAAC-1	42.0468	Batch2
Batch2_csf36_GTTGGATAGTGCTGAG-1	39.211	Batch2
Batch2_csf36_GTTGTTCCAGGCAACT-1	28.3025	Batch2
Batch2_csf36_TAAACGGGTGGAAGCT-1	34.4571	Batch2
Batch2_csf36_TAAAGGGAGTTTCCAG-1	19.2498	Batch2
Batch2_csf36_TAAGAAGCATGTGGCG-1	13.0119	Batch2
Batch2_csf36_TAATAGGTCATCGATT-1	14.6874	Batch2
Batch2_csf36_TAATGCGCAAATAAGG-1	37.1762	Batch2
Batch2_csf36_TACCATCCAACCTCGC-1	20.0088	Batch2
Batch2_csf36_TACCCGGTCACAAACA-1	14.0324	Batch2
Batch2_csf36_TACGGGTCACAATAGT-1	14.2085	Batch2
Batch2_csf36_TAGAAACGTAACTACC-1	15.4049	Batch2
Batch2_csf36_TAGTAGTCAATTAGGT-1	35.1253	Batch2
Batch2_csf36_TAGTCCTCAATAACCG-1	16.0202	Batch2
Batch2_csf36_TAGTTTGGTTAGTAGG-1	24.6312	Batch2
Batch2_csf36_TATGCATTCAGGTAGT-1	24.5172	Batch2
Batch2_csf36_TATGGTAAGCCTGGTT-1	38.5276	Batch2
Batch2_csf36_TATTACCAGCGATGGC-1	23.5389	Batch2
Batch2_csf36_TATTACCAGGTAACTA-1	28.9807	Batch2
Batch2_csf36_TCAAGTTTCTTCGCCC-1	12.4057	Batch2
Batch2_csf36_TCACAAGCAGCATTTC-1	20.2276	Batch2
Batch2_csf36_TCACCCACAATAAGCT-1	12.1886	Batch2
Batch2_csf36_TCACCTAAGTGGACCA-1	51.023	Batch2
Batch2_csf36_TCAGGCTTCGATATAG-1	18.6131	Batch2
Batch2_csf36_TCAGGGATCACAAATG-1	31.2721	Batch2
Batch2_csf36_TCATGAGCACGTAGTA-1	18.9876	Batch2
Batch2_csf36_TCCACTAAGCGCGAAC-1	21.0529	Batch2
Batch2_csf36_TCCATTTGTGTGAGAC-1	27.04	Batch2
Batch2_csf36_TCCGTTAAGACCATTT-1	36.4659	Batch2
Batch2_csf36_TCGACTCAGCTCAACC-1	36.8444	Batch2
Batch2_csf36_TCTAAGTTCATGACAA-1	28.1373	Batch2
Batch2_csf36_TGAAACTCATTTCATG-1	80.6339	Batch2
Batch2_csf36_TGACGAAGTGGCGTAG-1	71.3214	Batch2
Batch2_csf36_TGAGCGGGTTCCGCAA-1	13.3061	Batch2
Batch2_csf36_TGATTCAGTGGACACG-1	13.4136	Batch2
Batch2_csf36_TGCAGGATCCCTCATT-1	39.4457	Batch2
Batch2_csf36_TGCTTGATCTGCCATA-1	24.8453	Batch2
Batch2_csf36_TGGTTAGCATCCCAAT-1	25.1395	Batch2
Batch2_csf36_TGTAATGAGAGAGCAA-1	47.8859	Batch2
Batch2_csf36_TGTACCGGTGCGGAAT-1	24.6303	Batch2
Batch2_csf36_TGTTCTTGTTGCGCTA-1	11.3531	Batch2
Batch2_csf36_TTAGGTGCAGCTGCTC-1	37.3838	Batch2
Batch2_csf36_TTCAAGCGTCGAAGTA-1	18.1871	Batch2
Batch2_csf36_TTCAGGACAAACGGTC-1	38.2946	Batch2
Batch2_csf36_TTCCAACCAATCAAGT-1	29.2582	Batch2
Batch2_csf36_TTCTCACTCCAATACT-1	27.8219	Batch2
Batch2_csf36_TTGGCCAGTTGAGGAC-1	87.7747	Batch2
Batch2_csf36_TTTGCTGAGAGGATGA-1	49.2278	Batch2
Batch2_csf37_AAACCAGGTAAGTCGA-1	37.4623	Batch2
Batch2_csf37_AAAGGGATCGATATGA-1	74.8822	Batch2
Batch2_csf37_AAGAATCGTCTTTATC-1	42.7979	Batch2
Batch2_csf37_AATATGGTCGTGATTT-1	22.791	Batch2
Batch2_csf37_AATCACGCAGAATCGC-1	17.7608	Batch2
Batch2_csf37_AATGACCAGGAAACCT-1	29.1463	Batch2
Batch2_csf37_ACACAAGGTCTATCTT-1	27.089	Batch2
Batch2_csf37_ACACCAACAGAAACTT-1	36.7403	Batch2
Batch2_csf37_ACATTACTCCCTCGTC-1	6.24111	Batch2
Batch2_csf37_ACATTGTTCGCCTAAC-1	11.61	Batch2
Batch2_csf37_ACATTGTTCTGGCCCA-1	38.2615	Batch2
Batch2_csf37_ACCAATTTCGGTAAGT-1	37.2673	Batch2
Batch2_csf37_ACGGACCAGACTAACA-1	25.4928	Batch2
Batch2_csf37_ACTAATGAGCTATCGC-1	31.8737	Batch2
Batch2_csf37_ACTTGCTCAGAGAGCA-1	54.0324	Batch2
Batch2_csf37_AGAAAGGTCCATAGAA-1	45.8961	Batch2
Batch2_csf37_AGAAGGTCAACCTGTT-1	30.9231	Batch2
Batch2_csf37_AGCCCTTAGCGATAAC-1	72.8669	Batch2
Batch2_csf37_AGCGCTAAGCAAGTTA-1	36.9641	Batch2
Batch2_csf37_AGGTGATTCCTCTAAG-1	42.7037	Batch2
Batch2_csf37_AGTAAACGTGATTAGG-1	32.6998	Batch2
Batch2_csf37_AGTCATAAGCTTTACG-1	45.3278	Batch2
Batch2_csf37_AGTTACGCAAATAAGG-1	38.2174	Batch2
Batch2_csf37_AGTTCCTCACCTTCTC-1	17.3516	Batch2
Batch2_csf37_ATAGCAGGTTCGGTAT-1	24.4413	Batch2
Batch2_csf37_ATCAGGTAGCAAATTG-1	21.3553	Batch2
Batch2_csf37_ATCGTGACATTTCGCG-1	47.3538	Batch2
Batch2_csf37_ATCTTAGGTTTACCGG-1	22.0064	Batch2
Batch2_csf37_ATGGGCGGTACTTACA-1	23.3289	Batch2
Batch2_csf37_ATGTGAGGTCACCAGC-1	35.864	Batch2
Batch2_csf37_ATTGGCTGTCAATGTC-1	34.7531	Batch2
Batch2_csf37_ATTTGGTTCCTTAGAT-1	23.1923	Batch2
Batch2_csf37_ATTTGTCAGGCTACTC-1	27.7175	Batch2
Batch2_csf37_CAAAGGGCACAATCGA-1	51.6856	Batch2
Batch2_csf37_CAAAGTCAGTAATGGC-1	53.6366	Batch2
Batch2_csf37_CAAGATTCACATACCT-1	25.2031	Batch2
Batch2_csf37_CATCCTGCATCGGGCA-1	10.6393	Batch2
Batch2_csf37_CATTAGCGTATTTACG-1	43.3701	Batch2
Batch2_csf37_CATTGTGTCTGGGAAT-1	56.9483	Batch2
Batch2_csf37_CCATCACAGTTTGGTT-1	38.552	Batch2
Batch2_csf37_CCTATTTGTTAATGCC-1	71.2988	Batch2
Batch2_csf37_CCTCATCGTCCAGCAC-1	31.5324	Batch2
Batch2_csf37_CGAACCAAGCTATCCA-1	9.88252	Batch2
Batch2_csf37_CGATAAATCCCTCTCA-1	28.7996	Batch2
Batch2_csf37_CGATGTTGTAAGGTTG-1	29.9063	Batch2
Batch2_csf37_CGATTGTGTCCTCCTG-1	62.0936	Batch2
Batch2_csf37_CGATTGTGTGCGGCTT-1	24.0807	Batch2
Batch2_csf37_CGCAATCTCACTAGGG-1	50.6087	Batch2
Batch2_csf37_CGCTGGACAGCACGTG-1	42.706	Batch2
Batch2_csf37_CGGTGAGGTACGTTAC-1	24.1956	Batch2
Batch2_csf37_CGGTGCACAATTGCGA-1	28.3802	Batch2
Batch2_csf37_CGTACGTTCTTAAGGA-1	37.5047	Batch2
Batch2_csf37_CGTACTTCAGGACTAC-1	36.199	Batch2
Batch2_csf37_CGTTATTAGGGTTTCC-1	20.3714	Batch2
Batch2_csf37_CTAGGCGCACGGTTCC-1	17.2762	Batch2
Batch2_csf37_CTATGAGCACTTAACC-1	52.7044	Batch2
Batch2_csf37_CTGACCAGTTGAGTCT-1	18.8867	Batch2
Batch2_csf37_CTGGTGAAGTAAGCAC-1	43.0466	Batch2
Batch2_csf37_CTGTGCAGTGCTGAAA-1	26.4553	Batch2
Batch2_csf37_CTTAAGGCACATAAAC-1	69.0558	Batch2
Batch2_csf37_CTTCGAATCAGCCCTG-1	11.2214	Batch2
Batch2_csf37_CTTTAACAGTTTCAGT-1	34.2757	Batch2
Batch2_csf37_CTTTGGATCCGAATTT-1	32.2363	Batch2
Batch2_csf37_GAAGAATAGTTTGCTG-1	48.9505	Batch2
Batch2_csf37_GAAGTATGTCATTACA-1	10.2971	Batch2
Batch2_csf37_GACAGGCTCCCATAGC-1	34.5436	Batch2
Batch2_csf37_GACTAAGGTTGGAGCG-1	27.6705	Batch2
Batch2_csf37_GAGACCCAGGGTTACG-1	51.4689	Batch2
Batch2_csf37_GAGATACTCCCGCTGA-1	13.7377	Batch2
Batch2_csf37_GAGCTATAGGAACCAT-1	2.04575	Batch2
Batch2_csf37_GAGCTGGGTGTGAGGT-1	34.977	Batch2
Batch2_csf37_GAGGATGCATTCAGGA-1	6.67249	Batch2
Batch2_csf37_GAGGGAGTCTCAGCAC-1	47.5586	Batch2
Batch2_csf37_GAGTAACTCTTTGGAT-1	30.3779	Batch2
Batch2_csf37_GATGGACGTCACGATT-1	67.1494	Batch2
Batch2_csf37_GATTAACCAATATGGT-1	56.8993	Batch2
Batch2_csf37_GCAGCTAAGTTGGATA-1	36.9895	Batch2
Batch2_csf37_GCATTCATCGATTATC-1	7.27187	Batch2
Batch2_csf37_GCCAACAAGTTGGCCT-1	54.438	Batch2
Batch2_csf37_GCCTGAGCAAGTAAGA-1	48.2822	Batch2
Batch2_csf37_GCCTGCATCCTCACTT-1	20.6617	Batch2
Batch2_csf37_GCGAGCTAGCGGGACT-1	50.1046	Batch2
Batch2_csf37_GCGCAAGGTATGTTGC-1	57.353	Batch2
Batch2_csf37_GCGCAATCAGAATCGC-1	31.6241	Batch2
Batch2_csf37_GCTAACGAGGAAACTC-1	47.3107	Batch2
Batch2_csf37_GCTATCCAGCTAACTT-1	34.5741	Batch2
Batch2_csf37_GCTCAGGCAAATACCG-1	41.96	Batch2
Batch2_csf37_GCTCAGGCACTTTACA-1	62.4528	Batch2
Batch2_csf37_GGAAATTGTGTTTGGT-1	25.0845	Batch2
Batch2_csf37_GGAAGTTTCCCTCGCT-1	23.5918	Batch2
Batch2_csf37_GGCCATTTCCCAAATT-1	52.4359	Batch2
Batch2_csf37_GGCGATTCACACTAAG-1	32.8967	Batch2
Batch2_csf37_GGCTTATGTCCCTCTG-1	55.363	Batch2
Batch2_csf37_GGGACTCAGTCAAACA-1	17.7374	Batch2
Batch2_csf37_GGGTGGAAGCAAATCA-1	40.33	Batch2
Batch2_csf37_GGGTTGGGTAATAGGT-1	36.4601	Batch2
Batch2_csf37_GGTGGATGTGGCTTTG-1	50.82	Batch2
Batch2_csf37_GTACGCAAGGTCTTTG-1	32.0176	Batch2
Batch2_csf37_GTACTGACACCTCGAC-1	27.4102	Batch2
Batch2_csf37_GTCAAAGGTGTTGCTG-1	37.9708	Batch2
Batch2_csf37_GTCACTCAGTCGAAAC-1	41.6549	Batch2
Batch2_csf37_GTCCCTGAGCGAAGCC-1	6.36439	Batch2
Batch2_csf37_GTGAGTTAGCTAAATG-1	27.0013	Batch2
Batch2_csf37_GTTTCACCACTCAATC-1	72.7748	Batch2
Batch2_csf37_TAACGCCTCCCGTTCC-1	24.9776	Batch2
Batch2_csf37_TACAGAATCACAATGA-1	15.4046	Batch2
Batch2_csf37_TACTAGTTCCATTAGT-1	23.8215	Batch2
Batch2_csf37_TATCTTGCACAACATG-1	16.0682	Batch2
Batch2_csf37_TCAACAAAGGTTAGAC-1	35.8166	Batch2
Batch2_csf37_TCAGCCAGTTCGATGT-1	38.7543	Batch2
Batch2_csf37_TCCTTGAAGCATTTCG-1	14.2122	Batch2
Batch2_csf37_TCGAAGTAGTTAACAG-1	37.5291	Batch2
Batch2_csf37_TCGATGACAATCGTGA-1	13.5307	Batch2
Batch2_csf37_TCGGCCATCCATCCTT-1	32.5986	Batch2
Batch2_csf37_TCTGTAAGTACGTCCA-1	33.0375	Batch2
Batch2_csf37_TCTTTGGAGTCCTCAA-1	52.0015	Batch2
Batch2_csf37_TGAGACTAGGAACCTG-1	31.5762	Batch2
Batch2_csf37_TGATCTTAGTTGACGG-1	41.6398	Batch2
Batch2_csf37_TGCATTAGTCGAATCT-1	33.2206	Batch2
Batch2_csf37_TGCGCCATCAAGTTTC-1	39.9961	Batch2
Batch2_csf37_TGCTAACGTTGGTTAC-1	55.1384	Batch2
Batch2_csf37_TGGCCTTAGGATTATG-1	8.87102	Batch2
Batch2_csf37_TGGGTCCGTTGTGACT-1	29.9841	Batch2
Batch2_csf37_TGTGGCGCAATCAAAC-1	47.3288	Batch2
Batch2_csf37_TTCTGGCAGGACAAAG-1	46.4174	Batch2
Batch2_csf38_AAAGCGAAGCCAAACG-1	44.7248	Batch2
Batch2_csf38_ACGCACGCAGCATTTC-1	46.1558	Batch2
Batch2_csf38_ACTTGCTCAAGTTGCA-1	43.4523	Batch2
Batch2_csf38_AGGCGCAGTTACCGTG-1	48.2589	Batch2
Batch2_csf38_ATGAGGAAGGAACCGC-1	25.8081	Batch2
Batch2_csf38_CAATCGCTCAGCCCTG-1	52.7227	Batch2
Batch2_csf38_CCAAAGCCATTGGACA-1	33.4043	Batch2
Batch2_csf38_CGCTATATCTAATGGA-1	79.5601	Batch2
Batch2_csf38_CTGAATGCAACAGATT-1	62.8186	Batch2
Batch2_csf38_CTGTTAAGTGGTTCTG-1	44.771	Batch2
Batch2_csf38_GCGCAATCATCTATCA-1	91.0403	Batch2
Batch2_csf38_GGTAGTTAGATGGATC-1	44.5802	Batch2
Batch2_csf38_GGTTTATTCAGGTAAC-1	35.7085	Batch2
Batch2_csf38_TGTTAGCGTTAGACTC-1	32.3546	Batch2
Batch2_csf40_AAAGCCTAGCTGATGG-1	34.247	Batch2
Batch2_csf40_AAAGGTGAGCCAAACG-1	59.8706	Batch2
Batch2_csf40_AAAGTCATCGCTTGAC-1	57.8203	Batch2
Batch2_csf40_AAATCACCATCAATCC-1	43.9237	Batch2
Batch2_csf40_AAGCATGGTTAATGCC-1	39.4786	Batch2
Batch2_csf40_AAGCGCTCAGTTAAAC-1	29.2233	Batch2
Batch2_csf40_AAGGCCCAGTTGGCCT-1	22.1512	Batch2
Batch2_csf40_AAGGCCGGTCTTTATC-1	15.4038	Batch2
Batch2_csf40_AAGTTGCAGAGGCGTC-1	44.5075	Batch2
Batch2_csf40_AAGTTGCAGCAAGACT-1	26.1575	Batch2
Batch2_csf40_AATAGCATCCCTCATT-1	58.664	Batch2
Batch2_csf40_ACACAATCATTGCCGC-1	24.9277	Batch2
Batch2_csf40_ACATAGTCATAAGCCA-1	66.0005	Batch2
Batch2_csf40_ACCAATTTCCACTAAT-1	64.1504	Batch2
Batch2_csf40_ACCACAACAGCTACCC-1	31.0293	Batch2
Batch2_csf40_ACTAGTGCACCACATT-1	27.4444	Batch2
Batch2_csf40_ACTAGTGCATGGATTG-1	15.7317	Batch2
Batch2_csf40_ACTTAGCGTCCATTAA-1	41.0724	Batch2
Batch2_csf40_AGACTCACAAACTTGG-1	15.8451	Batch2
Batch2_csf40_AGACTGAGTACTTCCC-1	18.643	Batch2
Batch2_csf40_AGCGCTAAGGCACTAG-1	15.4052	Batch2
Batch2_csf40_AGGCTTTGTCGCAATT-1	20.9453	Batch2
Batch2_csf40_AGGTTCTGTGGGTGTG-1	34.6045	Batch2
Batch2_csf40_AGTAAGCTCGCCTAAC-1	18.9488	Batch2
Batch2_csf40_AGTTAGGGTAGCGGAT-1	36.1124	Batch2
Batch2_csf40_ATAAGCATCCAGATAA-1	17.4933	Batch2
Batch2_csf40_ATAGCTTTCGCAAATA-1	27.7606	Batch2
Batch2_csf40_ATAGGCGTCCGTGACT-1	10.8068	Batch2
Batch2_csf40_ATCATCAGTTCCTTTG-1	25.1595	Batch2
Batch2_csf40_ATCGATTTCTCAGCTA-1	19.5724	Batch2
Batch2_csf40_ATGATCAAGGGCGGAA-1	14.6321	Batch2
Batch2_csf40_ATGGATTCAACCGTGG-1	41.8833	Batch2
Batch2_csf40_ATGGCAGTCACATTAC-1	45.9445	Batch2
Batch2_csf40_ATGTTGCGTGCGGCAA-1	28.5615	Batch2
Batch2_csf40_ATTGATGAGCGATAAC-1	30.6578	Batch2
Batch2_csf40_ATTTACGGTGCTTCGA-1	20.9455	Batch2
Batch2_csf40_CAACCTTCATTACACC-1	26.5603	Batch2
Batch2_csf40_CAATCGCTCGATGAAC-1	28.6815	Batch2
Batch2_csf40_CAATGGGTCCAACTAT-1	19.4563	Batch2
Batch2_csf40_CACAGATAGCAAACCG-1	47.8354	Batch2
Batch2_csf40_CACAGCAAGTACCCAC-1	17.3743	Batch2
Batch2_csf40_CAGAATGGTCCTTATT-1	19.5454	Batch2
Batch2_csf40_CAGACCAAGGCTGGTA-1	27.2421	Batch2
Batch2_csf40_CAGCGAATCTCAAGAA-1	53.1325	Batch2
Batch2_csf40_CATGAGGTCAGCATGG-1	19.6253	Batch2
Batch2_csf40_CCAATTAGTCGTTGCA-1	37.684	Batch2
Batch2_csf40_CCAGAACCAAGTTAAC-1	12.1531	Batch2
Batch2_csf40_CCATCAGGTCCATCCT-1	37.0548	Batch2
Batch2_csf40_CCATTAGTCAGCCTTA-1	21.5126	Batch2
Batch2_csf40_CCATTCGCAATGTGGC-1	13.3664	Batch2
Batch2_csf40_CCCATCACATAGGGTC-1	38.2595	Batch2
Batch2_csf40_CCTCATCGTGGACACG-1	50.5026	Batch2
Batch2_csf40_CCTTATTGTTAAGGAT-1	21.022	Batch2
Batch2_csf40_CGAACCAAGTCTAATC-1	36.7328	Batch2
Batch2_csf40_CGACACCGTGGGAACT-1	26.1132	Batch2
Batch2_csf40_CGAGCTTTCATGCATT-1	34.12	Batch2
Batch2_csf40_CGATAGCCACTAAGCA-1	20.2271	Batch2
Batch2_csf40_CGATGAAGTTGCTGTG-1	48.0515	Batch2
Batch2_csf40_CGATGACCACTTTGTA-1	10.735	Batch2
Batch2_csf40_CGCTAAACATACTTCA-1	12.6061	Batch2
Batch2_csf40_CGGAACCAGTGAGGAA-1	34.8359	Batch2
Batch2_csf40_CGGAACCAGTTTCGGC-1	62.1147	Batch2
Batch2_csf40_CGGAACGGTTTATCGA-1	15.1723	Batch2
Batch2_csf40_CGGTTATGTTGGTTAC-1	26.607	Batch2
Batch2_csf40_CGTTACTCATGCCTCA-1	29.2107	Batch2
Batch2_csf40_CGTTGTCAGTTACCTG-1	44.5787	Batch2
Batch2_csf40_CTACCATCAGGCTGTG-1	23.0063	Batch2
Batch2_csf40_CTATGTTAGTCATGAA-1	19.3296	Batch2
Batch2_csf40_CTATTGAGTGTTCCAG-1	51.16	Batch2
Batch2_csf40_CTCCTAAAGCCATCAC-1	18.7649	Batch2
Batch2_csf40_CTCGTTAAGCAAATTG-1	19.5719	Batch2
Batch2_csf40_CTGATTTAGACTTAAG-1	20.9446	Batch2
Batch2_csf40_CTGCAACTCACTTCGA-1	24.5335	Batch2
Batch2_csf40_CTTTAACAGGCGCATA-1	19.0689	Batch2
Batch2_csf40_GACCAGGGTTAGGCGG-1	37.2638	Batch2
Batch2_csf40_GAGCCTTTCCCACATA-1	33.2039	Batch2
Batch2_csf40_GAGCTAGTCGTTCGTA-1	27.5572	Batch2
Batch2_csf40_GAGTAATGTTAATGCC-1	30.9512	Batch2
Batch2_csf40_GATGCAAGTTTCCAAA-1	25.2863	Batch2
Batch2_csf40_GCAGCAATCTTCGCCC-1	20.1003	Batch2
Batch2_csf40_GCAGTAAGTTTGCTCC-1	49.5052	Batch2
Batch2_csf40_GCCCAATTCTTCGCCC-1	19.6282	Batch2
Batch2_csf40_GCCCTGATCAAAGGCT-1	21.6612	Batch2
Batch2_csf40_GCCGTGACAAGCCTCC-1	42.0119	Batch2
Batch2_csf40_GCCGTGACAGCTACCC-1	15.4048	Batch2
Batch2_csf40_GCGGGTTAGCGCAAGC-1	22.6265	Batch2
Batch2_csf40_GCTTACATCTAATGAG-1	41.1354	Batch2
Batch2_csf40_GCTTAGGAGGTGAGTT-1	20.2267	Batch2
Batch2_csf40_GCTTAGTGTCGGTTTG-1	17.2325	Batch2
Batch2_csf40_GCTTGAACAACTTGTC-1	20.1023	Batch2
Batch2_csf40_GCTTTCAAGAGGAGGT-1	23.7859	Batch2
Batch2_csf40_GGAATAACATATAGGT-1	15.2902	Batch2
Batch2_csf40_GGCACGTAGGTTGGGC-1	47.7662	Batch2
Batch2_csf40_GGCAGGTTCGCAGCAA-1	25.6924	Batch2
Batch2_csf40_GGCCTAAAGGGTTAAC-1	21.9452	Batch2
Batch2_csf40_GGCTTAGAGGACTTAA-1	24.9524	Batch2
Batch2_csf40_GGTAACCCATCAATCC-1	26.8428	Batch2
Batch2_csf40_GGTGTCGCAGTTATGG-1	22.931	Batch2
Batch2_csf40_GGTTAAATCGGTTCCG-1	14.2082	Batch2
Batch2_csf40_GGTTAGTAGCACGGTA-1	20.9411	Batch2
Batch2_csf40_GTAAACCAGCCAAACG-1	34.2472	Batch2
Batch2_csf40_GTAATGGGTGCGTACC-1	25.248	Batch2
Batch2_csf40_GTAGTCCTCAAAGGGA-1	15.4043	Batch2
Batch2_csf40_GTATTCGTCGAGGTTG-1	8.60999	Batch2
Batch2_csf40_GTCCGTAGTGGTTCTG-1	23.7151	Batch2
Batch2_csf40_GTCCGTTAGTCTTGCA-1	28.4394	Batch2
Batch2_csf40_GTCCTGAGTGAATCTC-1	42.3706	Batch2
Batch2_csf40_GTCGATTGTTAGTGGA-1	17.9381	Batch2
Batch2_csf40_GTGGATTAGCCATAAA-1	11.008	Batch2
Batch2_csf40_GTTAACCGTGACCTGC-1	14.6874	Batch2
Batch2_csf40_GTTCGCGTCTCCATCT-1	29.9405	Batch2
Batch2_csf40_GTTGAGCCAACTAAAC-1	42.0468	Batch2
Batch2_csf40_GTTGGATAGTGCTGAG-1	39.211	Batch2
Batch2_csf40_GTTGTTCCAGGCAACT-1	28.3025	Batch2
Batch2_csf40_TAAACGGGTGGAAGCT-1	34.4571	Batch2
Batch2_csf40_TAAAGGGAGTTTCCAG-1	19.2498	Batch2
Batch2_csf40_TAAGAAGCATGTGGCG-1	13.0119	Batch2
Batch2_csf40_TAATAGGTCATCGATT-1	14.6874	Batch2
Batch2_csf40_TAATGCGCAAATAAGG-1	37.1762	Batch2
Batch2_csf40_TACCATCCAACCTCGC-1	20.0088	Batch2
Batch2_csf40_TACCCGGTCACAAACA-1	14.0324	Batch2
Batch2_csf40_TACGGGTCACAATAGT-1	14.2085	Batch2
Batch2_csf40_TAGAAACGTAACTACC-1	15.4049	Batch2
Batch2_csf40_TAGTAGTCAATTAGGT-1	35.1253	Batch2
Batch2_csf40_TAGTCCTCAATAACCG-1	16.0202	Batch2
Batch2_csf40_TAGTTTGGTTAGTAGG-1	24.6313	Batch2
Batch2_csf40_TATGCATTCAGGTAGT-1	24.5172	Batch2
Batch2_csf40_TATGGTAAGCCTGGTT-1	38.5276	Batch2
Batch2_csf40_TATTACCAGCGATGGC-1	23.5389	Batch2
Batch2_csf40_TATTACCAGGTAACTA-1	28.9808	Batch2
Batch2_csf40_TCAAGTTTCTTCGCCC-1	12.4057	Batch2
Batch2_csf40_TCACAAGCAGCATTTC-1	20.2276	Batch2
Batch2_csf40_TCACCCACAATAAGCT-1	12.1886	Batch2
Batch2_csf40_TCACCTAAGTGGACCA-1	51.023	Batch2
Batch2_csf40_TCAGGCTTCGATATAG-1	18.6131	Batch2
Batch2_csf40_TCAGGGATCACAAATG-1	31.2721	Batch2
Batch2_csf40_TCATGAGCACGTAGTA-1	18.9876	Batch2
Batch2_csf40_TCCACTAAGCGCGAAC-1	21.0529	Batch2
Batch2_csf40_TCCATTTGTGTGAGAC-1	27.04	Batch2
Batch2_csf40_TCCGTTAAGACCATTT-1	36.4659	Batch2
Batch2_csf40_TCGACTCAGCTCAACC-1	36.8444	Batch2
Batch2_csf40_TCTAAGTTCATGACAA-1	28.1373	Batch2
Batch2_csf40_TGAAACTCATTTCATG-1	80.6339	Batch2
Batch2_csf40_TGACGAAGTGGCGTAG-1	71.3215	Batch2
Batch2_csf40_TGAGCGGGTTCCGCAA-1	13.306	Batch2
Batch2_csf40_TGATTCAGTGGACACG-1	13.4136	Batch2
Batch2_csf40_TGCAGGATCCCTCATT-1	39.4457	Batch2
Batch2_csf40_TGCTTGATCTGCCATA-1	24.8454	Batch2
Batch2_csf40_TGGTTAGCATCCCAAT-1	25.1395	Batch2
Batch2_csf40_TGTAATGAGAGAGCAA-1	47.8859	Batch2
Batch2_csf40_TGTACCGGTGCGGAAT-1	24.6304	Batch2
Batch2_csf40_TGTTCTTGTTGCGCTA-1	11.3531	Batch2
Batch2_csf40_TTAGGTGCAGCTGCTC-1	37.3838	Batch2
Batch2_csf40_TTCAAGCGTCGAAGTA-1	18.1871	Batch2
Batch2_csf40_TTCAGGACAAACGGTC-1	38.2946	Batch2
Batch2_csf40_TTCCAACCAATCAAGT-1	29.2582	Batch2
Batch2_csf40_TTCTCACTCCAATACT-1	27.8219	Batch2
Batch2_csf40_TTGGCCAGTTGAGGAC-1	87.7747	Batch2
Batch2_csf40_TTTGCTGAGAGGATGA-1	49.2278	Batch2
Batch2_csf41_AAACCAGGTAAGTCGA-1	37.4623	Batch2
Batch2_csf41_AAAGGGATCGATATGA-1	74.8822	Batch2
Batch2_csf41_AAGAATCGTCTTTATC-1	42.7979	Batch2
Batch2_csf41_AATATGGTCGTGATTT-1	22.791	Batch2
Batch2_csf41_AATCACGCAGAATCGC-1	17.7608	Batch2
Batch2_csf41_AATGACCAGGAAACCT-1	29.1462	Batch2
Batch2_csf41_ACACAAGGTCTATCTT-1	27.089	Batch2
Batch2_csf41_ACACCAACAGAAACTT-1	36.7403	Batch2
Batch2_csf41_ACATTACTCCCTCGTC-1	6.24112	Batch2
Batch2_csf41_ACATTGTTCGCCTAAC-1	11.61	Batch2
Batch2_csf41_ACATTGTTCTGGCCCA-1	38.2615	Batch2
Batch2_csf41_ACCAATTTCGGTAAGT-1	37.2673	Batch2
Batch2_csf41_ACGGACCAGACTAACA-1	25.4929	Batch2
Batch2_csf41_ACTAATGAGCTATCGC-1	31.8737	Batch2
Batch2_csf41_ACTTGCTCAGAGAGCA-1	54.0324	Batch2
Batch2_csf41_AGAAAGGTCCATAGAA-1	45.8961	Batch2
Batch2_csf41_AGAAGGTCAACCTGTT-1	30.9231	Batch2
Batch2_csf41_AGCCCTTAGCGATAAC-1	72.8669	Batch2
Batch2_csf41_AGCGCTAAGCAAGTTA-1	36.9641	Batch2
Batch2_csf41_AGGTGATTCCTCTAAG-1	42.7037	Batch2
Batch2_csf41_AGTAAACGTGATTAGG-1	32.6998	Batch2
Batch2_csf41_AGTCATAAGCTTTACG-1	45.3278	Batch2
Batch2_csf41_AGTTACGCAAATAAGG-1	38.2174	Batch2
Batch2_csf41_AGTTCCTCACCTTCTC-1	17.3516	Batch2
Batch2_csf41_ATAGCAGGTTCGGTAT-1	24.4413	Batch2
Batch2_csf41_ATCAGGTAGCAAATTG-1	21.3553	Batch2
Batch2_csf41_ATCGTGACATTTCGCG-1	47.3538	Batch2
Batch2_csf41_ATCTTAGGTTTACCGG-1	22.0064	Batch2
Batch2_csf41_ATGGGCGGTACTTACA-1	23.3289	Batch2
Batch2_csf41_ATGTGAGGTCACCAGC-1	35.864	Batch2
Batch2_csf41_ATTGGCTGTCAATGTC-1	34.753	Batch2
Batch2_csf41_ATTTGGTTCCTTAGAT-1	23.1923	Batch2
Batch2_csf41_ATTTGTCAGGCTACTC-1	27.7175	Batch2
Batch2_csf41_CAAAGGGCACAATCGA-1	51.6856	Batch2
Batch2_csf41_CAAAGTCAGTAATGGC-1	53.6366	Batch2
Batch2_csf41_CAAGATTCACATACCT-1	25.2031	Batch2
Batch2_csf41_CATCCTGCATCGGGCA-1	10.6393	Batch2
Batch2_csf41_CATTAGCGTATTTACG-1	43.3701	Batch2
Batch2_csf41_CATTGTGTCTGGGAAT-1	56.9483	Batch2
Batch2_csf41_CCATCACAGTTTGGTT-1	38.552	Batch2
Batch2_csf41_CCTATTTGTTAATGCC-1	71.2988	Batch2
Batch2_csf41_CCTCATCGTCCAGCAC-1	31.5324	Batch2
Batch2_csf41_CGAACCAAGCTATCCA-1	9.88251	Batch2
Batch2_csf41_CGATAAATCCCTCTCA-1	28.7996	Batch2
Batch2_csf41_CGATGTTGTAAGGTTG-1	29.9063	Batch2
Batch2_csf41_CGATTGTGTCCTCCTG-1	62.0936	Batch2
Batch2_csf41_CGATTGTGTGCGGCTT-1	24.0807	Batch2
Batch2_csf41_CGCAATCTCACTAGGG-1	50.6087	Batch2
Batch2_csf41_CGCTGGACAGCACGTG-1	42.7061	Batch2
Batch2_csf41_CGGTGAGGTACGTTAC-1	24.1956	Batch2
Batch2_csf41_CGGTGCACAATTGCGA-1	28.3802	Batch2
Batch2_csf41_CGTACGTTCTTAAGGA-1	37.5047	Batch2
Batch2_csf41_CGTACTTCAGGACTAC-1	36.199	Batch2
Batch2_csf41_CGTTATTAGGGTTTCC-1	20.3714	Batch2
Batch2_csf41_CTAGGCGCACGGTTCC-1	17.2762	Batch2
Batch2_csf41_CTATGAGCACTTAACC-1	52.7044	Batch2
Batch2_csf41_CTGACCAGTTGAGTCT-1	18.8867	Batch2
Batch2_csf41_CTGGTGAAGTAAGCAC-1	43.0466	Batch2
Batch2_csf41_CTGTGCAGTGCTGAAA-1	26.4553	Batch2
Batch2_csf41_CTTAAGGCACATAAAC-1	69.0558	Batch2
Batch2_csf41_CTTCGAATCAGCCCTG-1	11.2214	Batch2
Batch2_csf41_CTTTAACAGTTTCAGT-1	34.2757	Batch2
Batch2_csf41_CTTTGGATCCGAATTT-1	32.2364	Batch2
Batch2_csf41_GAAGAATAGTTTGCTG-1	48.9505	Batch2
Batch2_csf41_GAAGTATGTCATTACA-1	10.2971	Batch2
Batch2_csf41_GACAGGCTCCCATAGC-1	34.5436	Batch2
Batch2_csf41_GACTAAGGTTGGAGCG-1	27.6705	Batch2
Batch2_csf41_GAGACCCAGGGTTACG-1	51.4689	Batch2
Batch2_csf41_GAGATACTCCCGCTGA-1	13.7377	Batch2
Batch2_csf41_GAGCTATAGGAACCAT-1	2.04576	Batch2
Batch2_csf41_GAGCTGGGTGTGAGGT-1	34.977	Batch2
Batch2_csf41_GAGGATGCATTCAGGA-1	6.6725	Batch2
Batch2_csf41_GAGGGAGTCTCAGCAC-1	47.5586	Batch2
Batch2_csf41_GAGTAACTCTTTGGAT-1	30.3779	Batch2
Batch2_csf41_GATGGACGTCACGATT-1	67.1494	Batch2
Batch2_csf41_GATTAACCAATATGGT-1	56.8993	Batch2
Batch2_csf41_GCAGCTAAGTTGGATA-1	36.9895	Batch2
Batch2_csf41_GCATTCATCGATTATC-1	7.27187	Batch2
Batch2_csf41_GCCAACAAGTTGGCCT-1	54.438	Batch2
Batch2_csf41_GCCTGAGCAAGTAAGA-1	48.2823	Batch2
Batch2_csf41_GCCTGCATCCTCACTT-1	20.6617	Batch2
Batch2_csf41_GCGAGCTAGCGGGACT-1	50.1046	Batch2
Batch2_csf41_GCGCAAGGTATGTTGC-1	57.353	Batch2
Batch2_csf41_GCGCAATCAGAATCGC-1	31.6242	Batch2
Batch2_csf41_GCTAACGAGGAAACTC-1	47.3107	Batch2
Batch2_csf41_GCTATCCAGCTAACTT-1	34.5741	Batch2
Batch2_csf41_GCTCAGGCAAATACCG-1	41.9601	Batch2
Batch2_csf41_GCTCAGGCACTTTACA-1	62.4528	Batch2
Batch2_csf41_GGAAATTGTGTTTGGT-1	25.0845	Batch2
Batch2_csf41_GGAAGTTTCCCTCGCT-1	23.5918	Batch2
Batch2_csf41_GGCCATTTCCCAAATT-1	52.4359	Batch2
Batch2_csf41_GGCGATTCACACTAAG-1	32.8967	Batch2
Batch2_csf41_GGCTTATGTCCCTCTG-1	55.363	Batch2
Batch2_csf41_GGGACTCAGTCAAACA-1	17.7374	Batch2
Batch2_csf41_GGGTGGAAGCAAATCA-1	40.33	Batch2
Batch2_csf41_GGGTTGGGTAATAGGT-1	36.4601	Batch2
Batch2_csf41_GGTGGATGTGGCTTTG-1	50.82	Batch2
Batch2_csf41_GTACGCAAGGTCTTTG-1	32.0176	Batch2
Batch2_csf41_GTACTGACACCTCGAC-1	27.4101	Batch2
Batch2_csf41_GTCAAAGGTGTTGCTG-1	37.9708	Batch2
Batch2_csf41_GTCACTCAGTCGAAAC-1	41.655	Batch2
Batch2_csf41_GTCCCTGAGCGAAGCC-1	6.36437	Batch2
Batch2_csf41_GTGAGTTAGCTAAATG-1	27.0013	Batch2
Batch2_csf41_GTTTCACCACTCAATC-1	72.7748	Batch2
Batch2_csf41_TAACGCCTCCCGTTCC-1	24.9776	Batch2
Batch2_csf41_TACAGAATCACAATGA-1	15.4046	Batch2
Batch2_csf41_TACTAGTTCCATTAGT-1	23.8215	Batch2
Batch2_csf41_TATCTTGCACAACATG-1	16.0682	Batch2
Batch2_csf41_TCAACAAAGGTTAGAC-1	35.8166	Batch2
Batch2_csf41_TCAGCCAGTTCGATGT-1	38.7543	Batch2
Batch2_csf41_TCCTTGAAGCATTTCG-1	14.2122	Batch2
Batch2_csf41_TCGAAGTAGTTAACAG-1	37.5291	Batch2
Batch2_csf41_TCGATGACAATCGTGA-1	13.5307	Batch2
Batch2_csf41_TCGGCCATCCATCCTT-1	32.5986	Batch2
Batch2_csf41_TCTGTAAGTACGTCCA-1	33.0375	Batch2
Batch2_csf41_TCTTTGGAGTCCTCAA-1	52.0015	Batch2
Batch2_csf41_TGAGACTAGGAACCTG-1	31.5762	Batch2
Batch2_csf41_TGATCTTAGTTGACGG-1	41.6399	Batch2
Batch2_csf41_TGCATTAGTCGAATCT-1	33.2206	Batch2
Batch2_csf41_TGCGCCATCAAGTTTC-1	39.9961	Batch2
Batch2_csf41_TGCTAACGTTGGTTAC-1	55.1384	Batch2
Batch2_csf41_TGGCCTTAGGATTATG-1	8.87102	Batch2
Batch2_csf41_TGGGTCCGTTGTGACT-1	29.9841	Batch2
Batch2_csf41_TGTGGCGCAATCAAAC-1	47.3288	Batch2
Batch2_csf41_TTCTGGCAGGACAAAG-1	46.4173	Batch2
Batch2_csf43_AAAGCGAAGCCAAACG-1	44.7248	Batch2
Batch2_csf43_ACGCACGCAGCATTTC-1	46.1558	Batch2
Batch2_csf43_ACTTGCTCAAGTTGCA-1	43.4522	Batch2
Batch2_csf43_AGGCGCAGTTACCGTG-1	48.2589	Batch2
Batch2_csf43_ATGAGGAAGGAACCGC-1	25.8081	Batch2
Batch2_csf43_CAATCGCTCAGCCCTG-1	52.7227	Batch2
Batch2_csf43_CCAAAGCCATTGGACA-1	33.4043	Batch2
Batch2_csf43_CGCTATATCTAATGGA-1	79.5601	Batch2
Batch2_csf43_CTGAATGCAACAGATT-1	62.8186	Batch2
Batch2_csf43_CTGTTAAGTGGTTCTG-1	44.771	Batch2
Batch2_csf43_GCGCAATCATCTATCA-1	91.0403	Batch2
Batch2_csf43_GGTAGTTAGATGGATC-1	44.5802	Batch2
Batch2_csf43_GGTTTATTCAGGTAAC-1	35.7085	Batch2
Batch2_csf43_TGTTAGCGTTAGACTC-1	32.3546	Batch2
Batch2_csf44_AAACGGGCAATGAGCC-1	92.6447	Batch2
Batch2_csf44_AAACTGTCATCATGCT-1	68.4705	Batch2
Batch2_csf44_AACTAACCATTTCATG-1	29.2214	Batch2
Batch2_csf44_AAGCGGCTCAGTTTAC-1	52.9887	Batch2
Batch2_csf44_AAGGTTATCCTTAGAT-1	29.6362	Batch2
Batch2_csf44_ACCGGCTGTTTATCGA-1	95.9622	Batch2
Batch2_csf44_AGAAGCAAGTATCGCC-1	105.218	Batch2
Batch2_csf44_AGCAGGCTCCAGCTAC-1	59.709	Batch2
Batch2_csf44_AGCCCTTAGGTAGACT-1	26.0229	Batch2
Batch2_csf44_AGCCTAGAGCATCTTG-1	72.3747	Batch2
Batch2_csf44_AGTAAACGTAGCCCGT-1	59.2382	Batch2
Batch2_csf44_ATAAGCCAGGCCTCTG-1	85.9955	Batch2
Batch2_csf44_ATCGTTAGTGGTTATC-1	17.0774	Batch2
Batch2_csf44_ATTATGGAGGTTCGAG-1	28.2274	Batch2
Batch2_csf44_ATTGCATTCATGAATG-1	75.9875	Batch2
Batch2_csf44_CAACTTAGTGCAGCTC-1	31.291	Batch2
Batch2_csf44_CAGGATAGTACTTAGC-1	80.0666	Batch2
Batch2_csf44_CAGGGCAGTTCATTAG-1	116.578	Batch2
Batch2_csf44_CATGAAGGTCCAGCAC-1	14.411	Batch2
Batch2_csf44_CATTGACGTACAGCAA-1	24.3465	Batch2
Batch2_csf44_CCATTGTCAGTTGCCC-1	67.4613	Batch2
Batch2_csf44_CCATTGTCATCATGCT-1	20.2081	Batch2
Batch2_csf44_CCCGAAGCACTAACAG-1	25.4134	Batch2
Batch2_csf44_CCTACTTTCTTTAGCG-1	68.1217	Batch2
Batch2_csf44_CGAATATCAGCACGTG-1	97.3045	Batch2
Batch2_csf44_CGACATTGTTGGGCGA-1	29.0458	Batch2
Batch2_csf44_CGGTTATGTCTACCTC-1	111.027	Batch2
Batch2_csf44_CTAGATGCATCTATGC-1	22.0523	Batch2
Batch2_csf44_CTATGCTCAGGTGACT-1	24.9032	Batch2
Batch2_csf44_CTGTGTGGTCACGATT-1	81.33	Batch2
Batch2_csf44_CTTGACTCAATCTCTA-1	81.0009	Batch2
Batch2_csf44_CTTGCTGCAATAACCG-1	39.1644	Batch2
Batch2_csf44_GAAGCCATCATAGGTA-1	56.3128	Batch2
Batch2_csf44_GAATCGGTCAAAGGGA-1	27.34	Batch2
Batch2_csf44_GACAAACTCCCTCATT-1	25.4248	Batch2
Batch2_csf44_GACTCAACATTAGCGA-1	83.5977	Batch2
Batch2_csf44_GAGCTGGGTACGAACA-1	26.6732	Batch2
Batch2_csf44_GATGCAAGTTGTCATA-1	32.7012	Batch2
Batch2_csf44_GATTACCGTTGTCATA-1	103.561	Batch2
Batch2_csf44_GCAAATATCCGCTATA-1	67.87	Batch2
Batch2_csf44_GCCATCAGTTAGTGCT-1	38.529	Batch2
Batch2_csf44_GGATAGGCACCTAACT-1	88.2636	Batch2
Batch2_csf44_GGCTCAAAGACCTTGC-1	22.4458	Batch2
Batch2_csf44_GGCTTATGTTAGCGCC-1	22.077	Batch2
Batch2_csf44_GGTACTGAGCCTGCCA-1	71.8844	Batch2
Batch2_csf44_GTTTCACCATCAGGAC-1	80.5664	Batch2
Batch2_csf44_TACAAACCAACCTTGT-1	88.4921	Batch2
Batch2_csf44_TATTGACTCCTGCAAC-1	25.0549	Batch2
Batch2_csf44_TCCATTACACGAACGT-1	98.2271	Batch2
Batch2_csf44_TCCCTCATCCTTTCGT-1	88.0433	Batch2
Batch2_csf44_TCGCGCTCAAAGGTAA-1	92.8242	Batch2
Batch2_csf44_TCGTTAAGTGTTAGAG-1	103.094	Batch2
Batch2_csf44_TCGTTATAGCGAATCG-1	81.4425	Batch2
Batch2_csf44_TGAGTCTGTAGCCATT-1	34.2769	Batch2
Batch2_csf44_TGAGTGAGTGACACAA-1	23.4748	Batch2
Batch2_csf44_TGATTACTCACAGGGC-1	27.5002	Batch2
Batch2_csf44_TGGATCGAGCAATCCC-1	88.316	Batch2
Batch2_csf44_TGGGTCCGTACGCACC-1	93.0961	Batch2
Batch2_csf44_TGGGTTTGTACAGCAA-1	81.0371	Batch2
Batch2_csf44_TGGTGTGAGGAACCTG-1	32.7666	Batch2
Batch2_csf44_TGTAACCGTTTCCACC-1	94.6299	Batch2
Batch2_csf44_TGTCAGGAGTCACACC-1	62.7639	Batch2
Batch2_csf44_TGTGCGCGTGCCCTTT-1	20.207	Batch2
Batch2_csf44_TTGCATCCATGGCCGA-1	25.8409	Batch2
Batch2_csf44_TTTGGACGTTGCACTG-1	67.1946	Batch2
Batch2_csf45_AAACGTTCAACAGAGG-1	81.1536	Batch2
Batch2_csf45_AAACTGTCAAACCGTA-1	53.9055	Batch2
Batch2_csf45_AAATCCTTCATAATCC-1	26.5143	Batch2
Batch2_csf45_AACATAGTCCATAAAG-1	54.7873	Batch2
Batch2_csf45_AACGGCTCATCGATAG-1	38.443	Batch2
Batch2_csf45_AACTGAGGTAATGCCT-1	127.388	Batch2
Batch2_csf45_AAGCAACTCCATAACT-1	48.181	Batch2
Batch2_csf45_AATCCAAAGGAAGCAA-1	80.01	Batch2
Batch2_csf45_AATGTGATCGCGTTAC-1	88.1837	Batch2
Batch2_csf45_ACAAACCAGATAACCA-1	119.999	Batch2
Batch2_csf45_ACAAGGCGTACTGCCA-1	75.8053	Batch2
Batch2_csf45_ACATACTTCGCGTTCG-1	95.5619	Batch2
Batch2_csf45_ACATAGTCAATGAAGA-1	107.856	Batch2
Batch2_csf45_ACATGTTTCAGGTCGA-1	38.6321	Batch2
Batch2_csf45_ACATTACTCTCTCGCC-1	19.963	Batch2
Batch2_csf45_ACCAATAAGCTCAACC-1	97.6547	Batch2
Batch2_csf45_ACCAATAAGCTCAAGG-1	63.7856	Batch2
Batch2_csf45_ACCCTCACAATAGAGA-1	64.5815	Batch2
Batch2_csf45_ACCCTGGTCTGGCTAC-1	107.164	Batch2
Batch2_csf45_ACCTAGTGTATTCGGT-1	62.6601	Batch2
Batch2_csf45_ACGCACGCATCCGTCA-1	86.1415	Batch2
Batch2_csf45_ACGGATTAGCCGCTAT-1	33.715	Batch2
Batch2_csf45_ACTAAGTCACCGGCAA-1	95.5663	Batch2
Batch2_csf45_ACTCGAACACATAGAT-1	108.333	Batch2
Batch2_csf45_ACTTAGCGTTAACGTC-1	122.678	Batch2
Batch2_csf45_AGACTAATCACTTCGA-1	65.0378	Batch2
Batch2_csf45_AGACTCACAGGTATAT-1	83.771	Batch2
Batch2_csf45_AGACTGAGTTAGGTAG-1	105.428	Batch2
Batch2_csf45_AGATTAGTCAAGGTGT-1	100.766	Batch2
Batch2_csf45_AGCCTTTCACGCCACT-1	24.9483	Batch2
Batch2_csf45_AGCCTTTCATTACTCA-1	57.7815	Batch2
Batch2_csf45_AGCGACTCAACATGAT-1	67.6736	Batch2
Batch2_csf45_AGCGCTAAGTTACACT-1	94.6143	Batch2
Batch2_csf45_AGTACTGCATTGTGAG-1	42.2379	Batch2
Batch2_csf45_AGTCGTTGTCAACATC-1	67.2424	Batch2
Batch2_csf45_AGTGCAAGTCATGAAG-1	93.0896	Batch2
Batch2_csf45_AGTGCAAGTGCCCGAT-1	56.5329	Batch2
Batch2_csf45_AGTGGCGGTTAGCGGG-1	61.4331	Batch2
Batch2_csf45_AGTTCCTCAGCTGCTC-1	73.9802	Batch2
Batch2_csf45_AGTTGGCCAAGCGATC-1	57.5474	Batch2
Batch2_csf45_ATACCCGGTACTTCCC-1	34.2766	Batch2
Batch2_csf45_ATACTGGCATCATGCT-1	66.9225	Batch2
Batch2_csf45_ATAGCGAGTCCATAGT-1	43.2878	Batch2
Batch2_csf45_ATCAGCACAGCAATTG-1	97.9464	Batch2
Batch2_csf45_ATCCCAATCCACTAAT-1	49.932	Batch2
Batch2_csf45_ATCGTGCTCTCCATCT-1	123.626	Batch2
Batch2_csf45_ATCTTAGGTACGCACC-1	53.8647	Batch2
Batch2_csf45_ATGCGATAGTAAACCA-1	99.4951	Batch2
Batch2_csf45_ATGCGTCTCACTTCGA-1	58.5376	Batch2
Batch2_csf45_ATGTAAGTCACGTTCA-1	33.2355	Batch2
Batch2_csf45_ATGTGGGTCTTAAGCT-1	72.9448	Batch2
Batch2_csf45_ATGTTTGGTTTGACTA-1	114.832	Batch2
Batch2_csf45_ATTGAGCAGTGTGATA-1	44.7929	Batch2
Batch2_csf45_ATTGCATTCAACCTCA-1	30.4737	Batch2
Batch2_csf45_ATTGCTCCATCCACCA-1	42.3227	Batch2
Batch2_csf45_ATTTGCCCAATAACCG-1	80.3369	Batch2
Batch2_csf45_CAACCTATCAGCATGG-1	79.1424	Batch2
Batch2_csf45_CACTATGTCCTCACGG-1	114.435	Batch2
Batch2_csf45_CAGATTCGTTAGACTC-1	41.1172	Batch2
Batch2_csf45_CAGCAATAGAGGCGAG-1	114.377	Batch2
Batch2_csf45_CAGGTTTGTGCTGAAA-1	102.906	Batch2
Batch2_csf45_CAGTGAGTCCTCAAGC-1	54.0438	Batch2
Batch2_csf45_CAGTGTGAGACTTAAG-1	92.6014	Batch2
Batch2_csf45_CATCAATTCGGGACTA-1	80.0568	Batch2
Batch2_csf45_CATGCCAGTGACATTC-1	42.4072	Batch2
Batch2_csf45_CATTATGGTTGGCCAC-1	76.3736	Batch2
Batch2_csf45_CATTGTCCATTTGTTG-1	50.5146	Batch2
Batch2_csf45_CCAAACCTCAGTTAGA-1	40.6326	Batch2
Batch2_csf45_CCAAGTGAGTTTCGGC-1	86.092	Batch2
Batch2_csf45_CCACATTCAGCAAGCT-1	50.3596	Batch2
Batch2_csf45_CCAGAACCATGCAATG-1	51.1417	Batch2
Batch2_csf45_CCATTGTCATTGTGTC-1	114.702	Batch2
Batch2_csf45_CCCGCAATCTCAAGAA-1	106.96	Batch2
Batch2_csf45_CCCTGTGAGTTATGGA-1	93.8897	Batch2
Batch2_csf45_CCGCCATCATTGCGCC-1	104.726	Batch2
Batch2_csf45_CCGTTGTAGTAACGTA-1	88.9636	Batch2
Batch2_csf45_CCTCAAATCAGGCATG-1	110.327	Batch2
Batch2_csf45_CCTGGTCCACGAACGT-1	34.4791	Batch2
Batch2_csf45_CCTTATTGTCCACAAT-1	99.8269	Batch2
Batch2_csf45_CCTTCCTCACGTAGGT-1	31.4721	Batch2
Batch2_csf45_CGATAAATCGGTAACG-1	55.8336	Batch2
Batch2_csf45_CGCACATTCCAACATT-1	78.8654	Batch2
Batch2_csf45_CGCGTTCCAGCCATAA-1	93.4936	Batch2
Batch2_csf45_CGCTCAGTCCAATTAC-1	44.8596	Batch2
Batch2_csf45_CGGGTTGCATTGACTC-1	46.7522	Batch2
Batch2_csf45_CGGTATTGTTCTTACT-1	56.098	Batch2
Batch2_csf45_CGTGAGGGTACTTAGC-1	58.4111	Batch2
Batch2_csf45_CGTGCTTAGACCTTGC-1	52.6701	Batch2
Batch2_csf45_CGTTCGTAGTAGCGCA-1	81.7077	Batch2
Batch2_csf45_CGTTTGTCAACTTGTC-1	54.9031	Batch2
Batch2_csf45_CGTTTGTCAAGCCTCC-1	93.5298	Batch2
Batch2_csf45_CGTTTGTCACAGGCTG-1	131.733	Batch2
Batch2_csf45_CTAGGCTTCTAATGGA-1	59.3203	Batch2
Batch2_csf45_CTCAAGCTCCTTTCTA-1	89.8488	Batch2
Batch2_csf45_CTCAATAGTGGTTACT-1	117.375	Batch2
Batch2_csf45_CTCAGCTAGGCTGTGA-1	40.3637	Batch2
Batch2_csf45_CTCAGGGCATTGCCCA-1	45.3027	Batch2
Batch2_csf45_CTCCTAAAGATTATCC-1	56.9557	Batch2
Batch2_csf45_CTCTCAGCATCCCTCT-1	74.8047	Batch2
Batch2_csf45_CTTAACGTCGCGAAAT-1	23.0985	Batch2
Batch2_csf45_CTTAAGCGTCCATAGT-1	77.4422	Batch2
Batch2_csf45_CTTCAACCAAACCGTA-1	58.862	Batch2
Batch2_csf45_CTTGAGGAGACTATTC-1	99.2744	Batch2
Batch2_csf45_CTTGATGTCCAGCTAC-1	65.83	Batch2
Batch2_csf45_CTTGATTAGAGCCGGT-1	42.7955	Batch2
Batch2_csf45_CTTGCACAGGTTAGGT-1	80.6146	Batch2
Batch2_csf45_GAAATACGTGCTCATG-1	108.465	Batch2
Batch2_csf45_GAACAGGCAATATGGT-1	42.5581	Batch2
Batch2_csf45_GAATCAGGTTAGTTTG-1	83.7892	Batch2
Batch2_csf45_GACAAACTCTTGAAAG-1	79.3989	Batch2
Batch2_csf45_GACATTCGTAGCTATC-1	98.469	Batch2
Batch2_csf45_GACCCAAAGATAATCG-1	43.2125	Batch2
Batch2_csf45_GACCTGAAGACTCAAA-1	35.5386	Batch2
Batch2_csf45_GACTAGTAGCTAACTT-1	100.714	Batch2
Batch2_csf45_GACTTGCTCCATCCGG-1	64.7201	Batch2
Batch2_csf45_GAGATACTCCACAATT-1	97.7994	Batch2
Batch2_csf45_GAGGGAGTCGATATTC-1	57.9904	Batch2
Batch2_csf45_GATCATAAGCATCTTG-1	99.693	Batch2
Batch2_csf45_GATCGATAGTAATGGC-1	83.9579	Batch2
Batch2_csf45_GCAAACTAGGCTGTGA-1	123.484	Batch2
Batch2_csf45_GCAAGGTGTCATTACA-1	52.464	Batch2
Batch2_csf45_GCACTTGGTACAAACG-1	111.636	Batch2
Batch2_csf45_GCAGGCTAGCCAGAGC-1	92.6233	Batch2
Batch2_csf45_GCAGTAAGTAAGTCGA-1	109.567	Batch2
Batch2_csf45_GCATCACTCCGCCTCT-1	47.8624	Batch2
Batch2_csf45_GCATTCATCAATTTGC-1	79.8833	Batch2
Batch2_csf45_GCCAATACACACCCAC-1	84.019	Batch2
Batch2_csf45_GCCCATAGTGACATGA-1	82.9363	Batch2
Batch2_csf45_GCCCATTAGACATAGC-1	111.991	Batch2
Batch2_csf45_GCCCTTTGTATTCAGC-1	57.9521	Batch2
Batch2_csf45_GCCGTGACATCATGTC-1	54.5596	Batch2
Batch2_csf45_GCGAACGGTCTTTATC-1	50.2617	Batch2
Batch2_csf45_GCGCCTATCCGGACAA-1	72.351	Batch2
Batch2_csf45_GCGTTTGGTCATTACA-1	55.4616	Batch2
Batch2_csf45_GCTAGATAGAAGTAGG-1	72.9219	Batch2
Batch2_csf45_GCTCACCCATTGAACG-1	55.2046	Batch2
Batch2_csf45_GCTGGTAAGTCAGGCA-1	56.6074	Batch2
Batch2_csf45_GCTTGCGTCCGGACAA-1	78.1337	Batch2
Batch2_csf45_GCTTGTTCAAAGGGAT-1	110.008	Batch2
Batch2_csf45_GGACCTTTCGGGACTA-1	78.4148	Batch2
Batch2_csf45_GGATATTCAACAGAGG-1	63.006	Batch2
Batch2_csf45_GGATGTCCAGGTAGCT-1	108.2	Batch2
Batch2_csf45_GGCAAGTGTTGGCGAG-1	104.868	Batch2
Batch2_csf45_GGCAATCCACCTAAGA-1	63.5666	Batch2
Batch2_csf45_GGCCGTTGTTAATTCG-1	58.4634	Batch2
Batch2_csf45_GGCTAATAGACCTTGC-1	43.8968	Batch2
Batch2_csf45_GGCTAATAGGCGCATA-1	104.939	Batch2
Batch2_csf45_GGCTATTGTCCATCCT-1	143.726	Batch2
Batch2_csf45_GGCTTATGTAGGTGAC-1	118.105	Batch2
Batch2_csf45_GGGTTGGGTTCCGGGT-1	73.9732	Batch2
Batch2_csf45_GGTACCGCACGGATAC-1	85.6698	Batch2
Batch2_csf45_GGTCCGTGTTGGTTTA-1	86.6552	Batch2
Batch2_csf45_GGTGCTTTCGGTAACG-1	43.6639	Batch2
Batch2_csf45_GGTGTGATCAAGGTAC-1	37.7717	Batch2
Batch2_csf45_GGTTCACTCATAGGCG-1	101.644	Batch2
Batch2_csf45_GGTTTACGTCATCCCT-1	59.8395	Batch2
Batch2_csf45_GGTTTAGCATATCGCT-1	83.5414	Batch2
Batch2_csf45_GTAAGGTTCAGCATGG-1	104.588	Batch2
Batch2_csf45_GTATACTTCCAGAAAC-1	62.3422	Batch2
Batch2_csf45_GTCATTGTCCAGAACG-1	82.5566	Batch2
Batch2_csf45_GTCCTCACATAACCAG-1	65.262	Batch2
Batch2_csf45_GTGCTTATCGTAACTT-1	79.9952	Batch2
Batch2_csf45_GTGGATTAGCTAGCCT-1	37.6892	Batch2
Batch2_csf45_GTGTTAAAGCAAATTG-1	79.6142	Batch2
Batch2_csf45_GTTCCAGGTAATAGGT-1	78.0148	Batch2
Batch2_csf45_GTTGTGACAACCTCGC-1	41.8015	Batch2
Batch2_csf45_GTTTGAGCATCATGTC-1	31.6393	Batch2
Batch2_csf45_GTTTGCATCGGTTCCG-1	81.0694	Batch2
Batch2_csf45_GTTTGTAGTGTTGCTG-1	81.6932	Batch2
Batch2_csf45_TAAACTGAGCCATCGT-1	106.345	Batch2
Batch2_csf45_TAACCAAAGGTCGAGC-1	65.1637	Batch2
Batch2_csf45_TACACCGGTTAGACTC-1	43.3915	Batch2
Batch2_csf45_TACAGGTAGTCATTCG-1	72.317	Batch2
Batch2_csf45_TACGGGTCATCAATCC-1	40.4761	Batch2
Batch2_csf45_TACTAGTTCAACTTGT-1	53.0352	Batch2
Batch2_csf45_TAGCGGATCGAAGCAT-1	83.6198	Batch2
Batch2_csf45_TAGTTACTCATTATGC-1	41.9505	Batch2
Batch2_csf45_TAGTTACTCCCTGGAT-1	56.0411	Batch2
Batch2_csf45_TAGTTGAAGTCTTGCA-1	73.1845	Batch2
Batch2_csf45_TAGTTTGGTACTTACA-1	102.104	Batch2
Batch2_csf45_TATTCGGTCGCGCATT-1	98.1338	Batch2
Batch2_csf45_TCAACATTCATCAGCC-1	114.76	Batch2
Batch2_csf45_TCAAGTGCATCCGGAG-1	56.6457	Batch2
Batch2_csf45_TCACCAATCGATTACT-1	43.3965	Batch2
Batch2_csf45_TCACCTAAGTCATTCG-1	84.1226	Batch2
Batch2_csf45_TCACTCGCATTGAACG-1	87.6672	Batch2
Batch2_csf45_TCAGGCTTCCTGGAAG-1	48.7922	Batch2
Batch2_csf45_TCATGAAAGGTTGCAG-1	35.6379	Batch2
Batch2_csf45_TCGGCTAGTCTGTCAG-1	71.3057	Batch2
Batch2_csf45_TCGTTAAGTTGCCTGA-1	69.9591	Batch2
Batch2_csf45_TCTAACTAGACTTAAG-1	35.7648	Batch2
Batch2_csf45_TCTAAGTTCATCGATT-1	49.0613	Batch2
Batch2_csf45_TCTAGTTAGCTCCCTC-1	66.1187	Batch2
Batch2_csf45_TCTGGCCCATAATGAC-1	45.7921	Batch2
Batch2_csf45_TCTGTGCAGAGGCGAG-1	67.0618	Batch2
Batch2_csf45_TCTTAGGTCGAAGCAT-1	78.231	Batch2
Batch2_csf45_TCTTTAGCACAAATAC-1	41.9946	Batch2
Batch2_csf45_TGACCTATCGAAATGC-1	69.3062	Batch2
Batch2_csf45_TGCAGGTCAAGATAAG-1	85.6496	Batch2
Batch2_csf45_TGCATCCAGCAACATA-1	59.2959	Batch2
Batch2_csf45_TGCGGTTTCCAATAGA-1	105.54	Batch2
Batch2_csf45_TGGCCAGCATTGGGTA-1	31.497	Batch2
Batch2_csf45_TGGCGGTAGAGGAGGT-1	47.0765	Batch2
Batch2_csf45_TGGCGTGCATAACCGA-1	92.6419	Batch2
Batch2_csf45_TGGGCGTAGTAGCCTC-1	61.054	Batch2
Batch2_csf45_TGGTAGTAGCTAGATA-1	91.8511	Batch2
Batch2_csf45_TGGTCTATCTATCTGG-1	41.5289	Batch2
Batch2_csf45_TGGTTTAGTCGCAATT-1	104.874	Batch2
Batch2_csf45_TGTAAGTCAGGAGCAA-1	64.0825	Batch2
Batch2_csf45_TGTATTGGTACTGCCA-1	39.8113	Batch2
Batch2_csf45_TGTGTCCAGTAGCTAA-1	60.9091	Batch2
Batch2_csf45_TGTGTGACATCCGGAG-1	72.3942	Batch2
Batch2_csf45_TTAACGTTCAGGCCAA-1	66.7974	Batch2
Batch2_csf45_TTATCCTGTTAGTTTG-1	63.3435	Batch2
Batch2_csf45_TTCCTCGTCTATTGAC-1	41.9899	Batch2
Batch2_csf45_TTCTCACTCAGGAGCC-1	79.5985	Batch2
Batch2_csf45_TTGAGCGAGGTCGAGC-1	41.6757	Batch2
Batch2_csf45_TTGATCAGTGGACCCT-1	42.8578	Batch2
Batch2_csf45_TTTAGTCAGGAAACCT-1	43.2343	Batch2
Batch2_csf45_TTTATGGGTAACGGGT-1	69.9874	Batch2
Batch2_csf45_TTTATGGGTTCTCAAA-1	43.0707	Batch2
Batch2_csf46_AAAGCGAAGCCAAACG-1	44.7248	Batch2
Batch2_csf46_ACGCACGCAGCATTTC-1	46.1558	Batch2
Batch2_csf46_ACTTGCTCAAGTTGCA-1	43.4522	Batch2
Batch2_csf46_AGGCGCAGTTACCGTG-1	48.2589	Batch2
Batch2_csf46_ATGAGGAAGGAACCGC-1	25.8081	Batch2
Batch2_csf46_CAATCGCTCAGCCCTG-1	52.7227	Batch2
Batch2_csf46_CCAAAGCCATTGGACA-1	33.4043	Batch2
Batch2_csf46_CGCTATATCTAATGGA-1	79.5601	Batch2
Batch2_csf46_CTGAATGCAACAGATT-1	62.8187	Batch2
Batch2_csf46_CTGTTAAGTGGTTCTG-1	44.771	Batch2
Batch2_csf46_GCGCAATCATCTATCA-1	91.0404	Batch2
Batch2_csf46_GGTAGTTAGATGGATC-1	44.5802	Batch2
Batch2_csf46_GGTTTATTCAGGTAAC-1	35.7085	Batch2
Batch2_csf46_TGTTAGCGTTAGACTC-1	32.3546	Batch2
Batch2_csf47_AAACGTTCAGGCTGTG-1	58.0387	Batch2
Batch2_csf47_AAACTGGGTGCGGTTC-1	58.3174	Batch2
Batch2_csf47_AAAGCCTAGGGTTATA-1	79.1554	Batch2
Batch2_csf47_AAATCACCACTATGTC-1	26.3947	Batch2
Batch2_csf47_AAATCGATCCCTCAAA-1	114.657	Batch2
Batch2_csf47_AACATTGAGACTATTC-1	70.3273	Batch2
Batch2_csf47_AACATTGAGCAGCCAA-1	63.1404	Batch2
Batch2_csf47_AACCAACAGATTGAGC-1	77.5195	Batch2
Batch2_csf47_AACCATAAGGAAACCT-1	69.674	Batch2
Batch2_csf47_AACCTCATCGCGAGTA-1	92.3185	Batch2
Batch2_csf47_AACCTCATCTGGCCAT-1	39.5256	Batch2
Batch2_csf47_AACTTCGTCAAAGGGA-1	39.9044	Batch2
Batch2_csf47_AAGCCTTGTCATTATG-1	108.163	Batch2
Batch2_csf47_AAGGAACCATGAAGCC-1	96.5508	Batch2
Batch2_csf47_AAGGACAAGCCCTTGG-1	19.6684	Batch2
Batch2_csf47_AAGGAGCAGTATCGCC-1	90.7186	Batch2
Batch2_csf47_AAGGCCCAGAGGATGA-1	87.6238	Batch2
Batch2_csf47_AAGGCCGGTGAGAAGG-1	46.983	Batch2
Batch2_csf47_AAGGCTGTCGTAAAGC-1	71.8203	Batch2
Batch2_csf47_AAGGTATGTTAGTCTA-1	67.6864	Batch2
Batch2_csf47_AAGGTATGTTTGCATA-1	108.562	Batch2
Batch2_csf47_AAGTTGTCAGACTCAA-1	92.0527	Batch2
Batch2_csf47_AATCCAAAGCTATCGC-1	92.6755	Batch2
Batch2_csf47_AATCCAAAGGTCGAGC-1	31.0732	Batch2
Batch2_csf47_AATCGGCCATCCTTGG-1	111.254	Batch2
Batch2_csf47_AATCTCTAGCGAAGCC-1	18.0119	Batch2
Batch2_csf47_AATTACCTCATTGAGA-1	84.8709	Batch2
Batch2_csf47_ACAACATCATTTGGCT-1	66.525	Batch2
Batch2_csf47_ACAATCAAGTCTAATC-1	38.2268	Batch2
Batch2_csf47_ACACAATCACAATACG-1	83.6946	Batch2
Batch2_csf47_ACAGCCGCATATTTCG-1	31.7709	Batch2
Batch2_csf47_ACAGTTGCACTAACAG-1	63.5294	Batch2
Batch2_csf47_ACCCAACTCACAAACA-1	102.936	Batch2
Batch2_csf47_ACCCTCACACTAGTAG-1	22.8928	Batch2
Batch2_csf47_ACCCTCCTCGCTCAGT-1	86.8408	Batch2
Batch2_csf47_ACCGCCATCGCTCAAC-1	67.3345	Batch2
Batch2_csf47_ACCTAGTGTTTCCTGC-1	82.8682	Batch2
Batch2_csf47_ACCTCCCTCAACATTC-1	108.204	Batch2
Batch2_csf47_ACGCCACGTCAATTGC-1	57.6187	Batch2
Batch2_csf47_ACGCCACGTCCATCAG-1	39.862	Batch2
Batch2_csf47_ACGCCACGTGCTCATG-1	102.357	Batch2
Batch2_csf47_ACGCCCATCCTTAGAT-1	94.6541	Batch2
Batch2_csf47_ACGGACCAGGAACCAT-1	85.0892	Batch2
Batch2_csf47_ACGTATTTCCTAAGTT-1	110.584	Batch2
Batch2_csf47_ACGTCAACACGCAATA-1	84.6163	Batch2
Batch2_csf47_ACTAATGAGGTTCATT-1	20.6487	Batch2
Batch2_csf47_ACTCACTCAATAGAGA-1	80.6484	Batch2
Batch2_csf47_ACTGGCTTCCAACATT-1	68.4164	Batch2
Batch2_csf47_ACTGGCTTCTACTACG-1	42.6522	Batch2
Batch2_csf47_AGAACAACACGGTAAC-1	77.0814	Batch2
Batch2_csf47_AGAGGAGGTTCACTCC-1	73.8122	Batch2
Batch2_csf47_AGCAGGCTCATGGTCC-1	93.1796	Batch2
Batch2_csf47_AGCAGGCTCTGGCCAT-1	90.9413	Batch2
Batch2_csf47_AGCATGGTCCTTGAGC-1	18.6056	Batch2
Batch2_csf47_AGCGAACGTCCAGCTA-1	34.427	Batch2
Batch2_csf47_AGCGAACGTGTCCAGC-1	34.3352	Batch2
Batch2_csf47_AGCGATCCAAGTTCCT-1	70.6154	Batch2
Batch2_csf47_AGCGATCCAATGTGGC-1	41.9383	Batch2
Batch2_csf47_AGCTTCTCAAATAGGA-1	38.6478	Batch2
Batch2_csf47_AGGCGAGAGCACTAGG-1	83.0386	Batch2
Batch2_csf47_AGGCGCTAGGTTATCT-1	46.5299	Batch2
Batch2_csf47_AGGCTATAGATAGCTA-1	61.5701	Batch2
Batch2_csf47_AGGGACCTCACTGTCA-1	72.5442	Batch2
Batch2_csf47_AGGGCTTCATCGTTCG-1	32.5989	Batch2
Batch2_csf47_AGGTGATTCGCTTGCG-1	75.2779	Batch2
Batch2_csf47_AGTAGGCGTTGTGACT-1	84.7097	Batch2
Batch2_csf47_AGTATCCGTAGCTTGT-1	75.4838	Batch2
Batch2_csf47_AGTCAGCCAGCTGCTC-1	96.9678	Batch2
Batch2_csf47_AGTGATGGTACGCACC-1	89.6073	Batch2
Batch2_csf47_AGTGATTCATGCGGAT-1	93.4329	Batch2
Batch2_csf47_AGTGCAAGTAGTAGGC-1	111.675	Batch2
Batch2_csf47_ATAACCCGTTCCGCAA-1	48.8286	Batch2
Batch2_csf47_ATACCTTAGCTCATTG-1	52.4708	Batch2
Batch2_csf47_ATATAGGTCGAAGTTA-1	79.7153	Batch2
Batch2_csf47_ATCCATCCATGGCCGA-1	15.8227	Batch2
Batch2_csf47_ATCCCAATCGCGAAAT-1	82.6723	Batch2
Batch2_csf47_ATCGATGCAAGTTAAC-1	101.715	Batch2
Batch2_csf47_ATCGCTTCAAGGTTAT-1	39.2786	Batch2
Batch2_csf47_ATCGTTAGTGCGGAAT-1	69.0881	Batch2
Batch2_csf47_ATCTAGCGTGTGTTAC-1	79.4672	Batch2
Batch2_csf47_ATGAAAGCATTAGTGG-1	23.5648	Batch2
Batch2_csf47_ATGAGGAAGATGCAAC-1	70.2947	Batch2
Batch2_csf47_ATGCAACAGTGCTGAG-1	63.1512	Batch2
Batch2_csf47_ATGCCTATCAGGGCAC-1	81.6895	Batch2
Batch2_csf47_ATGCCTATCATTTAGC-1	20.4085	Batch2
Batch2_csf47_ATGCGTCTCAATGGGT-1	45.2598	Batch2
Batch2_csf47_ATGGACCCAGTTATCC-1	77.7249	Batch2
Batch2_csf47_ATGGATGGTACTTCAA-1	94.843	Batch2
Batch2_csf47_ATGGCCTTCAGCACGA-1	93.6408	Batch2
Batch2_csf47_ATGGGCGGTGCTCCAA-1	69.3702	Batch2
Batch2_csf47_ATGGGTTAGGCCCATT-1	40.9546	Batch2
Batch2_csf47_ATGTTCCCAAGAACAA-1	30.8308	Batch2
Batch2_csf47_ATGTTCCCATGCGCCT-1	55.9476	Batch2
Batch2_csf47_ATGTTGCGTGATCCTG-1	77.7422	Batch2
Batch2_csf47_ATTCACCCATTGAACG-1	81.0809	Batch2
Batch2_csf47_ATTCAGTTCTCAAACT-1	81.1834	Batch2
Batch2_csf47_ATTGACTTCAACCTAT-1	84.1271	Batch2
Batch2_csf47_ATTGAGCAGGATCCAG-1	108.82	Batch2
Batch2_csf47_ATTGAGGGTTGAGGAC-1	78.7535	Batch2
Batch2_csf47_ATTGCCGGTATTCGTA-1	16.9659	Batch2
Batch2_csf47_ATTGCGACACCTAACT-1	84.3059	Batch2
Batch2_csf47_ATTTACGGTGGCTTTG-1	57.5038	Batch2
Batch2_csf47_ATTTAGGAGACAACAC-1	97.7834	Batch2
Batch2_csf47_ATTTGCCCAAGTTGCA-1	127.094	Batch2
Batch2_csf47_ATTTGTCAGACCAGGC-1	34.5774	Batch2
Batch2_csf47_CAACCGTTCCTGGTTA-1	45.3418	Batch2
Batch2_csf47_CAACCTATCTGGAACG-1	38.583	Batch2
Batch2_csf47_CAACTAAAGGCTTATT-1	89.8669	Batch2
Batch2_csf47_CAACTTAGTATGGTAG-1	63.7586	Batch2
Batch2_csf47_CAACTTAGTTAACGTC-1	69.0655	Batch2
Batch2_csf47_CAAGCGATCTAAGTCT-1	41.6038	Batch2
Batch2_csf47_CAAGGCCAGATAACGC-1	75.9323	Batch2
Batch2_csf47_CAATGCCTCGCGGATA-1	77.3719	Batch2
Batch2_csf47_CACAAAGGTGTGGCTC-1	112.403	Batch2
Batch2_csf47_CACGCATTCAGGTTGG-1	25.8219	Batch2
Batch2_csf47_CACTTGATCGATTAAG-1	87.3601	Batch2
Batch2_csf47_CAGCGAATCTAATCAC-1	25.4886	Batch2
Batch2_csf47_CAGCTAGAGTTACATC-1	63.0869	Batch2
Batch2_csf47_CAGTGAAGTTCCTTCA-1	82.0156	Batch2
Batch2_csf47_CAGTGAGTCAGGTTGG-1	104.618	Batch2
Batch2_csf47_CAGTGTGAGAGGCGGA-1	54.7663	Batch2
Batch2_csf47_CATAAACCAAGAACAA-1	46.393	Batch2
Batch2_csf47_CATAATCTCGGCTAAG-1	30.9576	Batch2
Batch2_csf47_CATACTTAGCCACTCG-1	54.368	Batch2
Batch2_csf47_CATAGAGGTACGGGCA-1	83.3855	Batch2
Batch2_csf47_CATAGCGAGAAGTACC-1	25.2704	Batch2
Batch2_csf47_CATCATGTCGTTCGTA-1	71.5539	Batch2
Batch2_csf47_CATGAAGGTTTGTGAC-1	100.395	Batch2
Batch2_csf47_CATTGTGTCGCGTTCG-1	82.8973	Batch2
Batch2_csf47_CATTTCGAGTGAGGAA-1	73.2595	Batch2
Batch2_csf47_CCAACCGTCAAGGTCG-1	48.9908	Batch2
Batch2_csf47_CCAACTGGTGGTTACT-1	77.5285	Batch2
Batch2_csf47_CCAATACGTTAGAGGC-1	95.8309	Batch2
Batch2_csf47_CCACTAATCCATAGAA-1	36.584	Batch2
Batch2_csf47_CCAGAAAGTGGCTTTG-1	86.9464	Batch2
Batch2_csf47_CCAGGTTTCCCACATA-1	28.3861	Batch2
Batch2_csf47_CCATCACAGCTGGGTA-1	24.7037	Batch2
Batch2_csf47_CCATCAGGTTAACGGA-1	125.919	Batch2
Batch2_csf47_CCATCATCATTCAGGA-1	42.0916	Batch2
Batch2_csf47_CCATTAGTCTCTCGCC-1	116.431	Batch2
Batch2_csf47_CCCGAAGCAGGATTAT-1	91.7686	Batch2
Batch2_csf47_CCCGTAGTCTCCATCT-1	110.447	Batch2
Batch2_csf47_CCCTGTGAGTATGGTA-1	69.6087	Batch2
Batch2_csf47_CCCTGTGAGTCTACCA-1	112.296	Batch2
Batch2_csf47_CCCTTACGTCCTGCAA-1	66.2815	Batch2
Batch2_csf47_CCTAACCAGCCTTAAT-1	47.7885	Batch2
Batch2_csf47_CCTAATCCAACTGTTC-1	33.4668	Batch2
Batch2_csf47_CCTATCGCACATGCTT-1	54.0826	Batch2
Batch2_csf47_CCTCAAGGTGGATGCG-1	81.8022	Batch2
Batch2_csf47_CCTCAAGGTTTAACCA-1	45.4041	Batch2
Batch2_csf47_CCTCATCGTCACAGAA-1	81.4211	Batch2
Batch2_csf47_CCTCGATAGCAAACCG-1	82.5864	Batch2
Batch2_csf47_CCTGGTCCATAGTCAG-1	31.6455	Batch2
Batch2_csf47_CCTTCCTCAATCATCC-1	87.5117	Batch2
Batch2_csf47_CGAAATGGTATGGTAG-1	83.7236	Batch2
Batch2_csf47_CGACTTATCACCCTGG-1	70.8394	Batch2
Batch2_csf47_CGAGGAGAGTAACTTC-1	49.0422	Batch2
Batch2_csf47_CGAGTTACACCTAAAG-1	84.3623	Batch2
Batch2_csf47_CGATAGGTCCGAATTT-1	108.421	Batch2
Batch2_csf47_CGCACAAAGGAGCCGT-1	86.8338	Batch2
Batch2_csf47_CGCGTGACACCTAAGA-1	35.0502	Batch2
Batch2_csf47_CGCGTTCCAACAGAGG-1	94.0236	Batch2
Batch2_csf47_CGCTGGACACAATAGT-1	38.6349	Batch2
Batch2_csf47_CGGAACCAGCACGGTA-1	69.7697	Batch2
Batch2_csf47_CGGAACCAGGGTTGCA-1	52.4917	Batch2
Batch2_csf47_CGGTATTGTTGGATGA-1	24.7734	Batch2
Batch2_csf47_CGGTTAGAGCATGTGG-1	53.3679	Batch2
Batch2_csf47_CGTAAGTAGTAAAGGG-1	51.882	Batch2
Batch2_csf47_CGTAATTTCCAAACAA-1	91.4758	Batch2
Batch2_csf47_CGTGAGGGTCATCAGT-1	79.3092	Batch2
Batch2_csf47_CGTGAGGGTCCTTCTA-1	41.2253	Batch2
Batch2_csf47_CGTTATGTCGTCCCGA-1	59.3506	Batch2
Batch2_csf47_CGTTATTAGGGCGGAA-1	130.898	Batch2
Batch2_csf47_CGTTTGGGTGGCTCAC-1	104.897	Batch2
Batch2_csf47_CGTTTGTCAAAGGGAT-1	86.0793	Batch2
Batch2_csf47_CTACCCACATGTTTCA-1	109.568	Batch2
Batch2_csf47_CTACTGGGTTTATGGC-1	43.7067	Batch2
Batch2_csf47_CTAGCTGGTTCCAGCA-1	74.5437	Batch2
Batch2_csf47_CTATATCAGCAGGCTA-1	72.7411	Batch2
Batch2_csf47_CTATGGCTCGCTTCGG-1	88.6343	Batch2
Batch2_csf47_CTATGTCCAATCATCC-1	61.1895	Batch2
Batch2_csf47_CTATGTCCATGACCAA-1	96.6869	Batch2
Batch2_csf47_CTATGTTAGTCGAAGT-1	98.2815	Batch2
Batch2_csf47_CTATTAGGTTAACGAG-1	43.6992	Batch2
Batch2_csf47_CTCAAATTCGAAGCAT-1	95.6556	Batch2
Batch2_csf47_CTCAAGCTCATGAATG-1	66.6033	Batch2
Batch2_csf47_CTCAATAGTAGGAGGA-1	21.1249	Batch2
Batch2_csf47_CTCGACCCACCTGGTC-1	77.395	Batch2
Batch2_csf47_CTCGACTAGATAACCA-1	53.7603	Batch2
Batch2_csf47_CTCGCTTGTCTACCTC-1	93.0033	Batch2
Batch2_csf47_CTGATGACACAACATG-1	91.0528	Batch2
Batch2_csf47_CTGCAAACATTGCGCC-1	45.3569	Batch2
Batch2_csf47_CTGGTCAGTATATTCG-1	105.531	Batch2
Batch2_csf47_CTGTTGCAGATGAAGG-1	49.1474	Batch2
Batch2_csf47_CTGTTGCAGGTTAGGT-1	76.4599	Batch2
Batch2_csf47_CTTAACAGTACTGCCA-1	51.5129	Batch2
Batch2_csf47_CTTAACAGTTCGAATC-1	30.9331	Batch2
Batch2_csf47_CTTAGAGCAGCCTTCA-1	89.4036	Batch2
Batch2_csf47_CTTAGCTCATGGCTAA-1	107.138	Batch2
Batch2_csf47_CTTATGTAGCAATCGG-1	39.1651	Batch2
Batch2_csf47_CTTGATTAGATAATCG-1	51.9385	Batch2
Batch2_csf47_CTTGCGCCACGTGCTC-1	80.0171	Batch2
Batch2_csf47_CTTTCTATCACCAGCT-1	67.432	Batch2
Batch2_csf47_GAACGAAAGGTGAGAA-1	103.153	Batch2
Batch2_csf47_GAAGAATAGATTGAGC-1	35.7548	Batch2
Batch2_csf47_GAAGGATCAGATAGCC-1	69.3564	Batch2
Batch2_csf47_GAAGGATCATCCGCTA-1	86.5325	Batch2
Batch2_csf47_GAATCTAAGTTTGACT-1	82.063	Batch2
Batch2_csf47_GAATGACTCCTGCAAC-1	39.1885	Batch2
Batch2_csf47_GAATGTCAGAGGTTTA-1	76.7187	Batch2
Batch2_csf47_GAATTGATCCATAAAG-1	82.9024	Batch2
Batch2_csf47_GACAACTAGATGATTG-1	107.86	Batch2
Batch2_csf47_GACATTAAGCGGGACT-1	51.9267	Batch2
Batch2_csf47_GACATTCGTTAGGTAG-1	58.8216	Batch2
Batch2_csf47_GACCTTCAGGTAAGTC-1	31.2505	Batch2
Batch2_csf47_GACTGAGTCGCTTCAA-1	32.0918	Batch2
Batch2_csf47_GACTTCGGTTTGTCCC-1	29.9622	Batch2
Batch2_csf47_GACTTTGTCACGTTCA-1	18.6928	Batch2
Batch2_csf47_GAGATACTCAAACCAA-1	132.579	Batch2
Batch2_csf47_GAGCTTGAGCAGCCAA-1	30.571	Batch2
Batch2_csf47_GAGCTTTGTAGGTGAC-1	84.4049	Batch2
Batch2_csf47_GAGCTTTGTTCACCTC-1	21.4286	Batch2
Batch2_csf47_GAGTGCGGTAAAGCAT-1	91.2628	Batch2
Batch2_csf47_GATCACACAAACCCAA-1	84.966	Batch2
Batch2_csf47_GATCATGCATGGCGCA-1	97.2216	Batch2
Batch2_csf47_GATGCAAGTGTGGCTC-1	88.7406	Batch2
Batch2_csf47_GATGGCCAGTCAATGA-1	43.9431	Batch2
Batch2_csf47_GATTAACCACTGTCAT-1	37.4668	Batch2
Batch2_csf47_GCAAACCCACTCCCTT-1	20.306	Batch2
Batch2_csf47_GCAACTTGTTAGACTC-1	27.8974	Batch2
Batch2_csf47_GCAAGAAAGGAACCTG-1	89.2325	Batch2
Batch2_csf47_GCAAGTTAGCAAACCG-1	41.6761	Batch2
Batch2_csf47_GCAATTAAGAAACCCG-1	68.9136	Batch2
Batch2_csf47_GCAGGCTAGATGAACC-1	83.7812	Batch2
Batch2_csf47_GCATGCAAGGCAGGCT-1	29.3506	Batch2
Batch2_csf47_GCCACAAAGCTAAGTA-1	36.1114	Batch2
Batch2_csf47_GCCAGTTTCGATATGA-1	56.4951	Batch2
Batch2_csf47_GCCCATTAGACAAAGG-1	45.9397	Batch2
Batch2_csf47_GCCCTGATCAACCTCA-1	89.6821	Batch2
Batch2_csf47_GCCGCTTCAAACAAGA-1	89.1736	Batch2
Batch2_csf47_GCGAACGGTGGAAGCT-1	22.8041	Batch2
Batch2_csf47_GCGATAAGTCAATTGC-1	97.2681	Batch2
Batch2_csf47_GCGATAAGTCGGTTAT-1	33.7401	Batch2
Batch2_csf47_GCGGGTTAGTAGCCTC-1	38.6352	Batch2
Batch2_csf47_GCGTTACTCACGGACA-1	86.5663	Batch2
Batch2_csf47_GCGTTATGTCGTCCAA-1	57.9984	Batch2
Batch2_csf47_GCGTTTGGTATTGTCA-1	84.3081	Batch2
Batch2_csf47_GCTAATAAGTCTAACT-1	44.062	Batch2
Batch2_csf47_GCTACAACAAGCTATG-1	38.6069	Batch2
Batch2_csf47_GCTAGACCAGCCTTCA-1	133.384	Batch2
Batch2_csf47_GCTCCTGAGTATGGGT-1	117.345	Batch2
Batch2_csf47_GCTGAAAGTCGAAGCG-1	35.3623	Batch2
Batch2_csf47_GCTGTCAGTTCACCTC-1	37.6759	Batch2
Batch2_csf47_GCTTCGGTCACCACAC-1	22.1564	Batch2
Batch2_csf47_GCTTCTAAGCCCTTGG-1	56.1837	Batch2
Batch2_csf47_GCTTGATGTCCAATAC-1	80.2707	Batch2
Batch2_csf47_GCTTGCGTCCGTCAAC-1	52.2973	Batch2
Batch2_csf47_GGAACAAAGGTAAGCT-1	43.6963	Batch2
Batch2_csf47_GGAAGTTTCACCAGCT-1	80.2635	Batch2
Batch2_csf47_GGACCTTTCGAACCGA-1	89.0924	Batch2
Batch2_csf47_GGACTAAGTTGGTTAC-1	71.4374	Batch2
Batch2_csf47_GGACTAAGTTGTGACT-1	27.4591	Batch2
Batch2_csf47_GGAGCTATCAGGCCAA-1	74.3295	Batch2
Batch2_csf47_GGAGGATAGCGAATCG-1	81.3671	Batch2
Batch2_csf47_GGATAATGTAACGTGA-1	91.2654	Batch2
Batch2_csf47_GGATAATGTCCTCCTG-1	65.3066	Batch2
Batch2_csf47_GGATGTCCATTGCCCA-1	73.1875	Batch2
Batch2_csf47_GGATTGGTCGTTGCAC-1	20.7405	Batch2
Batch2_csf47_GGCAAATTCAGGTAAC-1	88.5691	Batch2
Batch2_csf47_GGCACGTAGCCTAAGG-1	115.597	Batch2
Batch2_csf47_GGCACTAAGGTTTCGC-1	24.8461	Batch2
Batch2_csf47_GGCATGTCAGCCATTT-1	102.44	Batch2
Batch2_csf47_GGCATTACAATTCGGA-1	99.144	Batch2
Batch2_csf47_GGCCATCGTGTGATGA-1	57.798	Batch2
Batch2_csf47_GGCGAAACATTCGGTT-1	90.3667	Batch2
Batch2_csf47_GGCGATTCACCGGTAG-1	81.9321	Batch2
Batch2_csf47_GGCGCAAGTTGGCGAG-1	93.6093	Batch2
Batch2_csf47_GGCTATTGTTTACTGA-1	20.3912	Batch2
Batch2_csf47_GGCTGATCAGAAAGGT-1	107.576	Batch2
Batch2_csf47_GGGAAGTAGGAAGCCC-1	58.0754	Batch2
Batch2_csf47_GGGATATTCAGGCCAA-1	71.6983	Batch2
Batch2_csf47_GGTACCGCAAACCGTA-1	113.892	Batch2
Batch2_csf47_GGTACCGCAACTTGTC-1	116.555	Batch2
Batch2_csf47_GGTCATTGTCACGATT-1	73.8436	Batch2
Batch2_csf47_GGTCTAACAACCTCGC-1	81.6744	Batch2
Batch2_csf47_GGTTAAATCACAACAA-1	90.1046	Batch2
Batch2_csf47_GGTTAAATCGCATTTG-1	46.2702	Batch2
Batch2_csf47_GGTTTACGTAGTCATC-1	100.699	Batch2
Batch2_csf47_GTAAAGCTCGGGCAGT-1	44.7993	Batch2
Batch2_csf47_GTACCTATCACCTAAT-1	71.1872	Batch2
Batch2_csf47_GTACTTAGTACCTAGT-1	84.8646	Batch2
Batch2_csf47_GTAGGCGGTTCTTACT-1	43.6105	Batch2
Batch2_csf47_GTAGTCCTCATGGAAC-1	108.793	Batch2
Batch2_csf47_GTCAAAGGTGTTCCAG-1	80.228	Batch2
Batch2_csf47_GTCATCCAGGACTTAA-1	112.42	Batch2
Batch2_csf47_GTCCTGAGTAACTTGC-1	48.708	Batch2
Batch2_csf47_GTCCTTAAGGCACAAT-1	25.8156	Batch2
Batch2_csf47_GTCTTGCAGTCTACCA-1	122.93	Batch2
Batch2_csf47_GTGCGGTAGTTTCACG-1	13.9166	Batch2
Batch2_csf47_GTGCTTATCACCCTGG-1	88.5358	Batch2
Batch2_csf47_GTGGAAGCAAACAATC-1	71.4952	Batch2
Batch2_csf47_GTGGGAACATGTTTCA-1	84.1938	Batch2
Batch2_csf47_GTGGTTCTCCGTCCAG-1	71.0119	Batch2
Batch2_csf47_GTGTTAAAGAAGGTTC-1	106.941	Batch2
Batch2_csf47_GTTAATGAGTGAGTTA-1	83.9159	Batch2
Batch2_csf47_GTTAGCGAGTTGCAAA-1	30.7024	Batch2
Batch2_csf47_GTTCACCAGGGTTATA-1	94.4625	Batch2
Batch2_csf47_GTTCACCAGGTATTTC-1	18.5486	Batch2
Batch2_csf47_GTTCCAGGTATCCGCA-1	64.8734	Batch2
Batch2_csf47_GTTCGATGTAAGAATC-1	75.427	Batch2
Batch2_csf47_GTTCTGTCAATGTGGC-1	64.1619	Batch2
Batch2_csf47_GTTGCATGTGCGCATC-1	52.0426	Batch2
Batch2_csf47_GTTTCACCATCGTTCG-1	84.4603	Batch2
Batch2_csf47_GTTTGGACAATTGAAC-1	58.8558	Batch2
Batch2_csf47_GTTTGGACACTTAACC-1	77.3836	Batch2
Batch2_csf47_GTTTGGACATAGCGCG-1	99.4508	Batch2
Batch2_csf47_TAAACCCGTTAGTGCT-1	72.8294	Batch2
Batch2_csf47_TAACAGGGTAACTACC-1	107.459	Batch2
Batch2_csf47_TAACCTGTCAATCCTG-1	27.0661	Batch2
Batch2_csf47_TAACGAATCAATCCTG-1	31.0231	Batch2
Batch2_csf47_TAACGAATCCAAACAA-1	94.7789	Batch2
Batch2_csf47_TAAGAAGCAGGAATAA-1	106.244	Batch2
Batch2_csf47_TAATAGCCACTAGTCT-1	57.4095	Batch2
Batch2_csf47_TACAATGAGTAATGGC-1	40.0045	Batch2
Batch2_csf47_TACATACTCGTAGTTT-1	98.7065	Batch2
Batch2_csf47_TACATACTCTCTCGCC-1	81.8247	Batch2
Batch2_csf47_TACCAGCTCCTCCCAC-1	37.7037	Batch2
Batch2_csf47_TACCGTTCAATGGCCG-1	68.7479	Batch2
Batch2_csf47_TACGTTAGTGCGGTTC-1	19.8629	Batch2
Batch2_csf47_TACTAGTTCCCATAGC-1	24.7582	Batch2
Batch2_csf47_TAGAGGCGTACGGTTT-1	36.0237	Batch2
Batch2_csf47_TAGCAGGTCGGGCAAC-1	18.9515	Batch2
Batch2_csf47_TAGCCTGGTTGGCGAG-1	83.372	Batch2
Batch2_csf47_TAGCCTTCAAGCGAAG-1	73.7068	Batch2
Batch2_csf47_TAGCCTTCACGGTACG-1	39.046	Batch2
Batch2_csf47_TAGCGGTCATTGGGTA-1	35.8218	Batch2
Batch2_csf47_TAGCTAAAGGATTATG-1	52.2744	Batch2
Batch2_csf47_TAGCTTCCACCTTCAG-1	56.6158	Batch2
Batch2_csf47_TAGCTTTAGCTCAAGG-1	49.6591	Batch2
Batch2_csf47_TAGCTTTAGGATTATG-1	80.0645	Batch2
Batch2_csf47_TAGCTTTAGGTAATGC-1	46.9226	Batch2
Batch2_csf47_TAGGTTCGTATTCGAC-1	62.3527	Batch2
Batch2_csf47_TAGGTTCGTTGGTTTA-1	72.7698	Batch2
Batch2_csf47_TAGTTACTCCTCACTT-1	66.842	Batch2
Batch2_csf47_TAGTTGTTCCAAACGG-1	61.3663	Batch2
Batch2_csf47_TATGGGAGTGCACAAA-1	86.8558	Batch2
Batch2_csf47_TATGGTGCAGCTCGCT-1	44.8084	Batch2
Batch2_csf47_TATTAGGAGCAATCCC-1	58.9964	Batch2
Batch2_csf47_TATTGACTCATGTCAT-1	58.4833	Batch2
Batch2_csf47_TATTGCCCAGATAGCC-1	58.6596	Batch2
Batch2_csf47_TATTTGCAGTATGGGT-1	99.9407	Batch2
Batch2_csf47_TCAAGTTTCACTCGCG-1	80.2136	Batch2
Batch2_csf47_TCAATGGCAATCCACT-1	69.4084	Batch2
Batch2_csf47_TCACCCTGTTGAATCC-1	34.4265	Batch2
Batch2_csf47_TCACTGTCACTTAACC-1	82.6872	Batch2
Batch2_csf47_TCACTGTCATTGGGTA-1	41.2944	Batch2
Batch2_csf47_TCATAGGCAAGACATT-1	26.8588	Batch2
Batch2_csf47_TCATGCCAGCCAAACG-1	113.01	Batch2
Batch2_csf47_TCATTTGCATCATGCT-1	79.0716	Batch2
Batch2_csf47_TCGAAGGTCATCAGCC-1	85.3358	Batch2
Batch2_csf47_TCGATGACAACTAGTG-1	76.209	Batch2
Batch2_csf47_TCGCATTCAAAGCCTA-1	40.5718	Batch2
Batch2_csf47_TCGCATTCAAGCCTAA-1	85.7534	Batch2
Batch2_csf47_TCGCGCATCAAGGGTT-1	104.899	Batch2
Batch2_csf47_TCGCGGACAAAGAACA-1	44.2543	Batch2
Batch2_csf47_TCGCGGACAGCCCTTA-1	90.7701	Batch2
Batch2_csf47_TCGGCTAGTTGTCCAG-1	99.5858	Batch2
Batch2_csf47_TCGGTTATCATAGGTA-1	39.2265	Batch2
Batch2_csf47_TCGGTTATCCCTCGCT-1	66.5435	Batch2
Batch2_csf47_TCGGTTATCTTACTCC-1	70.8502	Batch2
Batch2_csf47_TCTATTGCAGGCTTAA-1	86.5473	Batch2
Batch2_csf47_TCTGCCACATTCATGC-1	31.842	Batch2
Batch2_csf47_TCTTAAGGTAACTAGG-1	69.5342	Batch2
Batch2_csf47_TCTTAGGTCACAAACA-1	87.5023	Batch2
Batch2_csf47_TCTTGGATCTAATCGT-1	97.7299	Batch2
Batch2_csf47_TCTTTAGCATAGACCA-1	88.0869	Batch2
Batch2_csf47_TGAACCACACTAGTAG-1	98.4816	Batch2
Batch2_csf47_TGAATCTTCCTTTGTC-1	85.3761	Batch2
Batch2_csf47_TGACATAAGGTAGTTA-1	27.2343	Batch2
Batch2_csf47_TGACCTTCAGGGCTAT-1	66.3927	Batch2
Batch2_csf47_TGACCTTCATCATAGG-1	75.2188	Batch2
Batch2_csf47_TGACTACGTCCCTCTG-1	111.999	Batch2
Batch2_csf47_TGAGCTTGTCCTCACT-1	104.251	Batch2
Batch2_csf47_TGAGGCGGTTGCATCG-1	22.6409	Batch2
Batch2_csf47_TGAGGTCCAAGGTTAT-1	101.361	Batch2
Batch2_csf47_TGAGGTCCAGCCAGCA-1	25.183	Batch2
Batch2_csf47_TGATCTTAGGTGAGCC-1	37.9234	Batch2
Batch2_csf47_TGATTTGGTAGCTTTA-1	41.4448	Batch2
Batch2_csf47_TGCACGTTCTAATGGA-1	140.24	Batch2
Batch2_csf47_TGCAGGATCGTTAGGG-1	121.617	Batch2
Batch2_csf47_TGCAGGTCATTGCCCA-1	111.998	Batch2
Batch2_csf47_TGCGCATTCAGCCCTG-1	88.35	Batch2
Batch2_csf47_TGCTAACGTGCTGCAC-1	32.3039	Batch2
Batch2_csf47_TGCTGGTTCATCACAT-1	87.9292	Batch2
Batch2_csf47_TGGACCAAGGACTTAA-1	41.0947	Batch2
Batch2_csf47_TGGATCGAGGCAATCG-1	44.9899	Batch2
Batch2_csf47_TGGGTTTGTCCTCACT-1	78.8101	Batch2
Batch2_csf47_TGGTAAGGTGTTTGTA-1	85.5214	Batch2
Batch2_csf47_TGGTCAACACTAACGA-1	35.5827	Batch2
Batch2_csf47_TGGTGAAGTAACGTTC-1	24.6121	Batch2
Batch2_csf47_TGGTTACGTAACTAGG-1	25.4809	Batch2
Batch2_csf47_TGTACCTCAAGCTTTC-1	48.256	Batch2
Batch2_csf47_TGTACCTCAGTTAAAC-1	114.419	Batch2
Batch2_csf47_TGTCGAGAGCCAGAGC-1	77.8243	Batch2
Batch2_csf47_TGTCTTGAGTCTATGT-1	89.0506	Batch2
Batch2_csf47_TGTGAGGTCAAGGGCC-1	51.9252	Batch2
Batch2_csf47_TGTGGCGCACTCCCTT-1	113.489	Batch2
Batch2_csf47_TGTTGAGCAACGACTA-1	112.58	Batch2
Batch2_csf47_TGTTGGTGTCAATCGT-1	80.6705	Batch2
Batch2_csf47_TTAACGTTCCAACTTG-1	79.9871	Batch2
Batch2_csf47_TTAAGCTTCGCTATAT-1	98.0159	Batch2
Batch2_csf47_TTACGGACACTAAGGC-1	44.9016	Batch2
Batch2_csf47_TTAGCCGGTGCAATAG-1	86.9175	Batch2
Batch2_csf47_TTATGGGCATATGGTG-1	44.8657	Batch2
Batch2_csf47_TTCACTTGTACGAATG-1	63.5235	Batch2
Batch2_csf47_TTCCTCAGTCTTTATC-1	92.713	Batch2
Batch2_csf47_TTCCTCAGTTTGTCCC-1	143.938	Batch2
Batch2_csf47_TTCGATGTCAGGTAAC-1	80.7789	Batch2
Batch2_csf47_TTCTGGCAGTTTACCG-1	49.705	Batch2
Batch2_csf47_TTGCACGGTCAACATC-1	39.8794	Batch2
Batch2_csf47_TTGCACGGTCTGTGAT-1	20.487	Batch2
Batch2_csf47_TTGCATCCATTTCGAC-1	68.0203	Batch2
Batch2_csf47_TTGCGCTAGATAACTG-1	38.5967	Batch2
Batch2_csf47_TTGCGGGCAACTAAAC-1	75.8419	Batch2
Batch2_csf47_TTGGTTAGTAACTTGC-1	35.6085	Batch2
Batch2_csf47_TTGTGATTCAGTTTAC-1	-0.600149	Batch2
Batch2_csf47_TTGTGATTCCAATAGA-1	38.7949	Batch2
Batch2_csf47_TTGTGATTCCGGATAG-1	54.9944	Batch2
Batch2_csf47_TTTAGTCAGAAAGGCA-1	83.4513	Batch2
Batch2_csf47_TTTCAAGGTGAAGCAC-1	118.937	Batch2
Batch2_csf47_TTTCATCGTGAACGGT-1	81.4947	Batch2
Batch2_csf47_TTTCCTGGTCATTACA-1	37.8479	Batch2
Batch2_csf47_TTTGCGCAGGTCTTTG-1	28.6427	Batch2
Batch2_csf47_TTTGCGGGTAGCTATC-1	43.3382	Batch2
Batch2_csf47_TTTGCTCTCCTCTAAG-1	95.1178	Batch2
Batch2_csf48_AAAGGCTTCAGGCATG-1	19.2736	Batch2
Batch2_csf48_ACATGTTTCACCCTGG-1	22.332	Batch2
Batch2_csf48_AGACTAATCAGCACCT-1	56.7026	Batch2
Batch2_csf48_AGCTCAACACCTATCG-1	28.0274	Batch2
Batch2_csf48_AGTAAGTGTGAGAAGG-1	16.7008	Batch2
Batch2_csf48_ATACTGGCATAGTCAG-1	68.2134	Batch2
Batch2_csf48_ATATCGAAGCTGATGG-1	58.7794	Batch2
Batch2_csf48_ATCGAACAGGAGGATA-1	36.4112	Batch2
Batch2_csf48_ATTACGTTCAACCTCA-1	47.6739	Batch2
Batch2_csf48_ATTGCCTCAATGAGCC-1	93.8839	Batch2
Batch2_csf48_ATTGGCTGTGCTGATT-1	32.4429	Batch2
Batch2_csf48_CAACTTAGTTGCGGCT-1	30.2708	Batch2
Batch2_csf48_CAAGGCCAGAACCTCC-1	31.2367	Batch2
Batch2_csf48_CACGTTATCAAGCCAG-1	75.7917	Batch2
Batch2_csf48_CATGGTTGTACGCACC-1	97.4553	Batch2
Batch2_csf48_CCTAACTCATTTAGCC-1	16.8047	Batch2
Batch2_csf48_CCTAAGCTCTATTGCG-1	57.8832	Batch2
Batch2_csf48_CCTGTTGCATGGTCAA-1	14.4249	Batch2
Batch2_csf48_CGACTTATCATAATCC-1	81.7916	Batch2
Batch2_csf48_CGTTGCGTCCTTTGAG-1	9.58423	Batch2
Batch2_csf48_CTATAGGCACGGTTCC-1	48.2246	Batch2
Batch2_csf48_CTATTAGGTCCTTCGT-1	40.6118	Batch2
Batch2_csf48_GACAGTTAGTTGGCCT-1	47.3437	Batch2
Batch2_csf48_GAGCCTTTCATGACCC-1	60.9014	Batch2
Batch2_csf48_GATCATAAGCAAATTG-1	90.8337	Batch2
Batch2_csf48_GATGCCCGTGTTTGCG-1	59.0354	Batch2
Batch2_csf48_GATGGACGTTTGCATA-1	33.4439	Batch2
Batch2_csf48_GCACGAATCGTCAATT-1	32.6893	Batch2
Batch2_csf48_GCATCTATCCATAGGG-1	11.9081	Batch2
Batch2_csf48_GCATTCATCTCAGCTA-1	71.8761	Batch2
Batch2_csf48_GCTAACGAGAAGGTTC-1	72.0229	Batch2
Batch2_csf48_GCTCACTAGTCAACAA-1	84.0651	Batch2
Batch2_csf48_GGAGTCATCGATATAG-1	80.5811	Batch2
Batch2_csf48_GGGAAGTAGTGATTAG-1	52.7514	Batch2
Batch2_csf48_GGGTGAGAGAAGGTCT-1	22.427	Batch2
Batch2_csf48_GGGTTAGTCGAAGTTA-1	29.8566	Batch2
Batch2_csf48_GGTGATTAGGGCAGTC-1	38.0431	Batch2
Batch2_csf48_GGTTAGTAGTACGGGC-1	14.6163	Batch2
Batch2_csf48_GGTTTCTCAGCAAGCT-1	103.501	Batch2
Batch2_csf48_GTGAAACTCTTGAGGG-1	53.1515	Batch2
Batch2_csf48_GTTTGGGAGGCTGTGA-1	40.757	Batch2
Batch2_csf48_TAAAGCCAGCAGGTTG-1	29.5577	Batch2
Batch2_csf48_TATGATGAGGACAAGA-1	18.0264	Batch2
Batch2_csf48_TCAAGTTTCGGGCAAC-1	44.4738	Batch2
Batch2_csf48_TCAATGTTCCAGCTAC-1	61.5673	Batch2
Batch2_csf48_TCGATGACAAGCTTTC-1	23.3639	Batch2
Batch2_csf48_TCTATTGCACGTTACT-1	23.8195	Batch2
Batch2_csf48_TCTTGGATCAGCACAG-1	82.6022	Batch2
Batch2_csf48_TCTTTGTGTTGGATGA-1	15.3665	Batch2
Batch2_csf48_TGCGCTTAGCTTGAGG-1	62.8214	Batch2
Batch2_csf48_TGGATTAAGGAACTTA-1	17.7414	Batch2
Batch2_csf48_TTTGCCCGTTGTCCAG-1	13.0248	Batch2
Batch2_csf48_TTTGCGGGTTTGAGCT-1	74.5947	Batch2
Batch2_csf48_TTTGGCGGTTGTGAGA-1	23.6288	Batch2
Batch2_csf50_AAAGTCATCCACAATT-1	31.8064	Batch2
Batch2_csf50_AAATCACCATGAGCTA-1	57.7993	Batch2
Batch2_csf50_AACTGGGTCAGGGCAC-1	38.9313	Batch2
Batch2_csf50_AAGCGCTCATCAAGCA-1	41.9783	Batch2
Batch2_csf50_AATCCGGAGTTGCAGG-1	45.2408	Batch2
Batch2_csf50_AATGGCAGTGTGAGTA-1	35.37	Batch2
Batch2_csf50_ACATGTTTCACCACAC-1	35.6174	Batch2
Batch2_csf50_ACCGCCATCACTCGCG-1	17.1027	Batch2
Batch2_csf50_ACCGGTTTCGCTTCGG-1	21.0626	Batch2
Batch2_csf50_ACGTATTTCATGACAA-1	52.9427	Batch2
Batch2_csf50_ACTACTAGTATTTACG-1	23.9026	Batch2
Batch2_csf50_ACTTCGTCATCGAACA-1	25.5072	Batch2
Batch2_csf50_AGCGCTAAGAGGATAG-1	54.8092	Batch2
Batch2_csf50_AGCTGGATCCCACATA-1	69.4623	Batch2
Batch2_csf50_AGCTGGCAGTGAATCA-1	52.7394	Batch2
Batch2_csf50_AGTAGGTTCCAATACT-1	57.8969	Batch2
Batch2_csf50_AGTGCGGGTAACGGGT-1	76.6319	Batch2
Batch2_csf50_ATACTGTTCGTCCATA-1	24.173	Batch2
Batch2_csf50_ATGCGATAGTTATCCG-1	32.0525	Batch2
Batch2_csf50_ATGGATGGTAAAGGCC-1	26.3073	Batch2
Batch2_csf50_ATTCGTCCATAACCAG-1	31.0249	Batch2
Batch2_csf50_ATTGATGAGGTTTCCA-1	31.0161	Batch2
Batch2_csf50_CAACCTATCTATTCGG-1	65.259	Batch2
Batch2_csf50_CCAACTGGTGGAAGCT-1	18.3149	Batch2
Batch2_csf50_CCAATACGTGCTTCTC-1	28.6445	Batch2
Batch2_csf50_CCGGTACGTTCAAGCT-1	22.2822	Batch2
Batch2_csf50_CGCTACGTCTAACTAC-1	57.7397	Batch2
Batch2_csf50_CGCTACTAGAGCAATC-1	35.6274	Batch2
Batch2_csf50_CGTCATTCAAGTGCAC-1	79.1903	Batch2
Batch2_csf50_CGTTGCGTCCCTCTCA-1	71.2014	Batch2
Batch2_csf50_CTACATCCACACAAAT-1	26.4026	Batch2
Batch2_csf50_CTCACCCTCGCCTAAC-1	41.1211	Batch2
Batch2_csf50_CTCGTTAAGGCTACTC-1	36.9178	Batch2
Batch2_csf50_CTCTTGAAGTATGGGT-1	36.4283	Batch2
Batch2_csf50_CTTGCACAGGTCACTC-1	50.8631	Batch2
Batch2_csf50_GAATCGAGTTCCTTCA-1	20.7824	Batch2
Batch2_csf50_GACCCAAAGGCTAGAT-1	45.1192	Batch2
Batch2_csf50_GAGCTTTGTTGTTGGT-1	17.2499	Batch2
Batch2_csf50_GAGGCAACATTGTACC-1	44.561	Batch2
Batch2_csf50_GATCAAATCAGGGATT-1	34.5966	Batch2
Batch2_csf50_GATTACCGTTAGGCTT-1	39.1205	Batch2
Batch2_csf50_GATTGGCCAGCCTGAG-1	38.5467	Batch2
Batch2_csf50_GCGAACGGTAACTACC-1	30.442	Batch2
Batch2_csf50_GCGCAACAGGTGTCCT-1	35.4266	Batch2
Batch2_csf50_GCTCCATAGGTTAGCG-1	67.2029	Batch2
Batch2_csf50_GGAGCTATCCCTCTCA-1	38.8902	Batch2
Batch2_csf50_GGCGTAATCTATCGGC-1	25.2733	Batch2
Batch2_csf50_GGCTTATGTTAACGTC-1	82.6016	Batch2
Batch2_csf50_GTCACAACAATGAATC-1	28.9132	Batch2
Batch2_csf50_GTGGTTACATAAGCCA-1	59.0588	Batch2
Batch2_csf50_GTTGAGGTCCTTATGG-1	32.4881	Batch2
Batch2_csf50_TAGCCTTCATTAGCGA-1	27.9115	Batch2
Batch2_csf50_TAGTCTCCAATAGCTG-1	53.8164	Batch2
Batch2_csf50_TATAACGAGTAAACCA-1	57.9766	Batch2
Batch2_csf50_TCCCGTTGTGTTTGCG-1	49.7359	Batch2
Batch2_csf50_TCCTTTCAGCTGGACA-1	42.484	Batch2
Batch2_csf50_TCTAGTTAGTCATCAT-1	24.9406	Batch2
Batch2_csf50_TGCAAATCAAGCCAGT-1	24.8865	Batch2
Batch2_csf50_TGCTCCACATCATAGG-1	82.5755	Batch2
Batch2_csf50_TGGCTACTCAGCGGGT-1	18.728	Batch2
Batch2_csf50_TGGCTACTCTATCACG-1	18.728	Batch2
Batch2_csf50_TGGTGTGAGGTAAGCT-1	56.358	Batch2
Batch2_csf50_TGGTTAGCATATAGGT-1	32.7316	Batch2
Batch2_csf50_TGTGAGGTCATTACCG-1	40.671	Batch2
Batch2_csf50_TGTTGTCCATTTGGGA-1	22.3921	Batch2
Batch2_csf50_TTAAACCTCGCTTGGT-1	34.5347	Batch2
Batch2_csf50_TTAACGTTCGTAGTTT-1	15.7548	Batch2
Batch2_csf50_TTAAGCTTCGCCTCTC-1	44.6498	Batch2
Batch2_csf50_TTCAGGACATGCGCAG-1	39.7039	Batch2
Batch2_csf50_TTGGCCAGTCATCCCT-1	40.942	Batch2
Batch2_csf52_AAATCACCAAGTTCCT-1	174.331	Batch2
Batch2_csf52_AACATAGTCTGGAACG-1	102.364	Batch2
Batch2_csf52_AACCTGCTCTATCGGC-1	64.2209	Batch2
Batch2_csf52_AACTTACTCTAACTAC-1	46.0199	Batch2
Batch2_csf52_AAGCTAATCGCCACAT-1	148.06	Batch2
Batch2_csf52_AAGGCTTAGGTAACTA-1	134.811	Batch2
Batch2_csf52_AAGTTGCAGCGAAGAA-1	116.456	Batch2
Batch2_csf52_AAGTTGTCATAGGGTC-1	168.789	Batch2
Batch2_csf52_AATAGCATCTGGTCTA-1	125.676	Batch2
Batch2_csf52_AATCGCCTCACTCGCG-1	138.734	Batch2
Batch2_csf52_AATCGCGAGCTATTAC-1	63.9468	Batch2
Batch2_csf52_ACATTACTCGCGAGTA-1	114.698	Batch2
Batch2_csf52_ACCAACTGTAATTGCC-1	157.473	Batch2
Batch2_csf52_ACCAATAAGGGCACTA-1	117.057	Batch2
Batch2_csf52_ACCAATTTCGCAGGAC-1	90.6384	Batch2
Batch2_csf52_ACCCGCTCACTATCAC-1	41.2759	Batch2
Batch2_csf52_ACGGATAGTCATGCAT-1	92.3109	Batch2
Batch2_csf52_ACTCACTCACGTGCTC-1	156.927	Batch2
Batch2_csf52_AGAAGGTCAACAAGTT-1	44.2309	Batch2
Batch2_csf52_AGCCCTTAGGACTTGG-1	116.775	Batch2
Batch2_csf52_AGCGAAGCATGCAATG-1	108.359	Batch2
Batch2_csf52_AGTATCCGTCGAAGGT-1	150.833	Batch2
Batch2_csf52_AGTGATCAGGCGCGAT-1	147.206	Batch2
Batch2_csf52_AGTTATCTCGATTCTG-1	120.46	Batch2
Batch2_csf52_ATAGAAGCATACTGAG-1	76.4746	Batch2
Batch2_csf52_ATAGGATGTACTAACC-1	122.794	Batch2
Batch2_csf52_ATCAGCACAAATACCG-1	126.658	Batch2
Batch2_csf52_ATCATCAGTTACCGTG-1	112.762	Batch2
Batch2_csf52_ATCGCGCGTAAATAGC-1	126.013	Batch2
Batch2_csf52_ATTGGCTGTTTGCATA-1	134.253	Batch2
Batch2_csf52_CAAGTCGAGTCACACC-1	47.002	Batch2
Batch2_csf52_CAATGCCTCACCTAAT-1	77.786	Batch2
Batch2_csf52_CAGTGTGAGGGTGGGA-1	123.3	Batch2
Batch2_csf52_CATAATGAGGCTCCAT-1	97.3306	Batch2
Batch2_csf52_CATAGGGTCTAAATCC-1	151.158	Batch2
Batch2_csf52_CATCGGTTCACAAAGC-1	108.673	Batch2
Batch2_csf52_CCACTATCACAATACG-1	75.8784	Batch2
Batch2_csf52_CCAGAAAGTTAAGCTC-1	149.757	Batch2
Batch2_csf52_CCAGAACCATAGGGTC-1	133.131	Batch2
Batch2_csf52_CCCAACTAGTATGGTA-1	123.91	Batch2
Batch2_csf52_CCCGAAGCATTGCATC-1	53.7526	Batch2
Batch2_csf52_CCCGTAGTCGATTCTG-1	102.797	Batch2
Batch2_csf52_CCTCAATCAAACTGGC-1	136.252	Batch2
Batch2_csf52_CCTCACACAAACCTGA-1	76.284	Batch2
Batch2_csf52_CGAAGGTGTTGTTCCC-1	82.2514	Batch2
Batch2_csf52_CGAATAGGTTGCACTG-1	118.966	Batch2
Batch2_csf52_CGATTCATCGACTTGC-1	124.372	Batch2
Batch2_csf52_CGCAATTGTGCGCATC-1	79.3734	Batch2
Batch2_csf52_CGCATTATCCGTTAGC-1	103.633	Batch2
Batch2_csf52_CGTAATCGTGCTGCAC-1	86.0529	Batch2
Batch2_csf52_CGTACTTCAGAGAGCA-1	147.65	Batch2
Batch2_csf52_CGTGAACCAATGGGAG-1	196.946	Batch2
Batch2_csf52_CTAACCATCCCTCATT-1	113.069	Batch2
Batch2_csf52_CTAATGCGTACTTATG-1	88.1271	Batch2
Batch2_csf52_CTCCATCGTCGTTCTC-1	142.156	Batch2
Batch2_csf52_CTCGACCCAGCTCGAG-1	124.635	Batch2
Batch2_csf52_CTCTTGAAGTGTAATG-1	85.0602	Batch2
Batch2_csf52_CTGATTTAGAAGTAGG-1	80.0831	Batch2
Batch2_csf52_CTGCAAACATCATAGG-1	174.5	Batch2
Batch2_csf52_CTGCAACTCAGGTTAA-1	134.209	Batch2
Batch2_csf52_CTGGCTGTCACTATGT-1	160.077	Batch2
Batch2_csf52_CTGTGTGGTTCACTCC-1	132.837	Batch2
Batch2_csf52_CTTACCGCAAGTTTCC-1	100.598	Batch2
Batch2_csf52_CTTCAACCAATGAGCC-1	136.107	Batch2
Batch2_csf52_CTTTAGTAGTCTGTGC-1	116.815	Batch2
Batch2_csf52_GAAGGATCATTCAACC-1	78.9864	Batch2
Batch2_csf52_GACATTCGTGCATTAC-1	83.1073	Batch2
Batch2_csf52_GACCTCAGTTGCTGTG-1	124.944	Batch2
Batch2_csf52_GACTGAGTCAAGGTAC-1	150.785	Batch2
Batch2_csf52_GACTTTGTCGTAACCC-1	112.694	Batch2
Batch2_csf52_GATGGCCAGGCGATAT-1	181.926	Batch2
Batch2_csf52_GATTAACCATTTGGGA-1	106.184	Batch2
Batch2_csf52_GATTCAGCAAACGGGA-1	102.002	Batch2
Batch2_csf52_GATTCCCAGCAGGTCA-1	91.1054	Batch2
Batch2_csf52_GATTGCACACATAAGT-1	135.558	Batch2
Batch2_csf52_GCAAATATCGCGTTAC-1	60.5273	Batch2
Batch2_csf52_GCACACCGTGGACACG-1	143.649	Batch2
Batch2_csf52_GCCCTTTGTTTGTAGC-1	103.475	Batch2
Batch2_csf52_GCCGCTTCATTACTTG-1	98.2628	Batch2
Batch2_csf52_GCTTAGTGTAGCTTTA-1	130.771	Batch2
Batch2_csf52_GGACTTACAAGTTCCT-1	121.272	Batch2
Batch2_csf52_GGAGGTACAACTAGTG-1	142.307	Batch2
Batch2_csf52_GGCATGATCGATGAAC-1	104.077	Batch2
Batch2_csf52_GGTGATTAGTCATAAG-1	139.445	Batch2
Batch2_csf52_GTGAAACTCTTAATGC-1	119.967	Batch2
Batch2_csf52_GTTTAGCGTTGTTCCC-1	100.09	Batch2
Batch2_csf52_TAATGCGCATACTGAG-1	108.641	Batch2
Batch2_csf52_TACCAGCTCATCAGCC-1	104.548	Batch2
Batch2_csf52_TAGCTTTAGTAAAGGG-1	73.6007	Batch2
Batch2_csf52_TATCTTGCACAATCGA-1	141.094	Batch2
Batch2_csf52_TATTGGGCATTGCCCA-1	156.312	Batch2
Batch2_csf52_TCAAGTGCATTTCGCG-1	153.133	Batch2
Batch2_csf52_TCGCTTGCAAACTGGC-1	75.0434	Batch2
Batch2_csf52_TCGGCTAGTAATCCTA-1	89.0905	Batch2
Batch2_csf52_TCTCTATGTTCACTCC-1	114.515	Batch2
Batch2_csf52_TGACCTTCAATCAAGT-1	106.388	Batch2
Batch2_csf52_TGACGGATCTTCGCCC-1	101.001	Batch2
Batch2_csf52_TGATGGCCAGCACTAA-1	50.5292	Batch2
Batch2_csf52_TGCAAGCCATGCGGAT-1	99.8781	Batch2
Batch2_csf52_TGCAGCAAGCTAAATG-1	94.3662	Batch2
Batch2_csf52_TGCAGGTCACCTACTG-1	133.63	Batch2
Batch2_csf52_TGCGCAGCATTGAACG-1	48.4464	Batch2
Batch2_csf52_TGCGGTTTCCGCCTCT-1	150.958	Batch2
Batch2_csf52_TGCTTAAGTTTGTGAC-1	142.193	Batch2
Batch2_csf52_TGGATTCGTCGGTTAT-1	129.491	Batch2
Batch2_csf52_TGGGCCACATCATGTC-1	140.543	Batch2
Batch2_csf52_TGGGTTTGTTCAAGCT-1	58.2194	Batch2
Batch2_csf52_TGTACCTCATCGAACA-1	146.239	Batch2
Batch2_csf52_TGTCCTTTCCATCCTT-1	115.857	Batch2
Batch2_csf52_TTCATGAGTCTATCTT-1	117.785	Batch2
Batch2_csf52_TTCATGCCATAATGAC-1	137.791	Batch2
Batch2_csf52_TTCCATTGTACAGCAA-1	90.1716	Batch2
Batch2_csf52_TTCGCGCCAAGCCTCC-1	111.395	Batch2
Batch2_csf52_TTGAGTAAGGTTAGCG-1	148.317	Batch2
Batch2_csf52_TTTCACCTCCTGACTA-1	121.571	Batch2
Batch2_csf52_TTTCGCGCAAGGTTAT-1	85.8182	Batch2
Batch2_csf52_TTTGTGAGTCCTTCTA-1	100.619	Batch2
Batch2_csf54_AACCAGGTCCATTAAC-1	144.38	Batch2
Batch2_csf54_AAGTCATCAATGAGCC-1	98.7503	Batch2
Batch2_csf54_AATCTCTAGGTATGGT-1	80.3024	Batch2
Batch2_csf54_AATGCGCCATTTGGGA-1	73.8948	Batch2
Batch2_csf54_AATTACCTCACATTAC-1	108.561	Batch2
Batch2_csf54_ACAAGTATCACCCTCC-1	105.659	Batch2
Batch2_csf54_ACACAATCAAACACGC-1	141.523	Batch2
Batch2_csf54_ACCATATTCTAGCGGA-1	107.501	Batch2
Batch2_csf54_ACGTATTTCCTCTAAG-1	102.092	Batch2
Batch2_csf54_ACGTGCAAGGCACTAG-1	72.6413	Batch2
Batch2_csf54_AGCTTCTCACGGTCGA-1	74.0115	Batch2
Batch2_csf54_AGGTGAGCAACTTCGT-1	96.3912	Batch2
Batch2_csf54_ATATCGAAGCGGCTTT-1	74.1943	Batch2
Batch2_csf54_ATCATCAGTCCTCCTG-1	113.357	Batch2
Batch2_csf54_ATCGTGCTCAGGCCTT-1	90.0716	Batch2
Batch2_csf54_ATGAGGCGTACGGTTT-1	76.1583	Batch2
Batch2_csf54_ATGGATGGTCGAATCT-1	85.6253	Batch2
Batch2_csf54_ATTGAGGGTTAACGAG-1	112.592	Batch2
Batch2_csf54_ATTTACGGTGTTTGGT-1	98.8441	Batch2
Batch2_csf54_CAAGCGATCACGTTCA-1	107.012	Batch2
Batch2_csf54_CACAAGCCAACTATCC-1	88.2814	Batch2
Batch2_csf54_CACTATGTCCAAACGG-1	122.345	Batch2
Batch2_csf54_CATAGAGGTAAACTGG-1	95.6686	Batch2
Batch2_csf54_CATCCTGCAGAGAGCA-1	87.661	Batch2
Batch2_csf54_CATGAAGGTAAATAGC-1	117.075	Batch2
Batch2_csf54_CCAAAGCCATTCATGC-1	122.518	Batch2
Batch2_csf54_CCAAGGATCAACTGTT-1	115.858	Batch2
Batch2_csf54_CCATCACAGTTTCACG-1	96.2973	Batch2
Batch2_csf54_CCATCAGGTTAGTTTG-1	81.3777	Batch2
Batch2_csf54_CCCAACTAGGTTTCGC-1	123.243	Batch2
Batch2_csf54_CCCATAATCAGGCATG-1	120.053	Batch2
Batch2_csf54_CCCGTAGTCCGGCTCA-1	128.946	Batch2
Batch2_csf54_CCGCATTAGTTTACCG-1	94.6375	Batch2
Batch2_csf54_CCTATGATCTTAAGCT-1	114.977	Batch2
Batch2_csf54_CGATAGCCAACTTCGT-1	79.1433	Batch2
Batch2_csf54_CGCATTATCCAAAGAC-1	94.6753	Batch2
Batch2_csf54_CGGAACCAGGTTCTTG-1	90.4852	Batch2
Batch2_csf54_CGTGTCCCAAGCTAAT-1	100.929	Batch2
Batch2_csf54_CGTGTCCCAAGTTGCA-1	72.0427	Batch2
Batch2_csf54_CGTTCGTAGCGCTTAC-1	98.3966	Batch2
Batch2_csf54_CTCAAATTCATTATGC-1	115.983	Batch2
Batch2_csf54_CTCACACAGCAGGCTA-1	74.8003	Batch2
Batch2_csf54_CTGATCCAGTAATGGC-1	71.5649	Batch2
Batch2_csf54_CTTGAACGTCGTAACT-1	93.4185	Batch2
Batch2_csf54_GACTCAACACACAAAT-1	77.6276	Batch2
Batch2_csf54_GAGCAAGCAACTATCC-1	90.4835	Batch2
Batch2_csf54_GAGGTCCAGGTCACAG-1	105.831	Batch2
Batch2_csf54_GATAAAGCAATTGAGT-1	106.621	Batch2
Batch2_csf54_GATTCGCTCCTCTAAG-1	140.904	Batch2
Batch2_csf54_GATTGCTGTTCACCAG-1	96.861	Batch2
Batch2_csf54_GCACCAAAGCAAGACT-1	120.972	Batch2
Batch2_csf54_GCAGCTAAGTCATTCG-1	109.41	Batch2
Batch2_csf54_GCATTTGTCGACCCAT-1	115.373	Batch2
Batch2_csf54_GCCAATACAGAATCGC-1	81.9788	Batch2
Batch2_csf54_GCTATAAAGATGAACC-1	97.8183	Batch2
Batch2_csf54_GCTGATGAGTTTGAGA-1	112.425	Batch2
Batch2_csf54_GCTTGATGTCACAGAA-1	87.7211	Batch2
Batch2_csf54_GGAAATTGTTGACCCA-1	107.659	Batch2
Batch2_csf54_GGATGTCCATTTCATG-1	126.347	Batch2
Batch2_csf54_GGCCTAAAGTTGGCCT-1	90.7216	Batch2
Batch2_csf54_GGCGAATGTTTGCTCC-1	86.1619	Batch2
Batch2_csf54_GGCGCAAGTGTGTCGC-1	85.5736	Batch2
Batch2_csf54_GGCGTAATCTATCACG-1	133.368	Batch2
Batch2_csf54_GGCTTGAAGATAGCTA-1	136.412	Batch2
Batch2_csf54_GGCTTGCGTTTGCAAC-1	121.618	Batch2
Batch2_csf54_GGGACAACAAAGCTCA-1	101.135	Batch2
Batch2_csf54_GGGACAACAGAAAGGT-1	81.14	Batch2
Batch2_csf54_GGTGTTACACTGACTT-1	88.0653	Batch2
Batch2_csf54_GGTTTCTCACATACCT-1	86.0325	Batch2
Batch2_csf54_GGTTTCTCATTGTGTC-1	99.4974	Batch2
Batch2_csf54_GTAAAGCTCGTGATTT-1	80.2825	Batch2
Batch2_csf54_GTAATGGGTGAAGCAC-1	81.1666	Batch2
Batch2_csf54_GTACCTATCAACCAAA-1	68.9209	Batch2
Batch2_csf54_GTCAAGCCAGAAACTT-1	147.101	Batch2
Batch2_csf54_GTCATTGTCAGGGATT-1	80.1737	Batch2
Batch2_csf54_GTCGTTATCCTTTCTA-1	111.492	Batch2
Batch2_csf54_GTTAGTCGTAATTGCC-1	60.6002	Batch2
Batch2_csf54_GTTCACCAGACGCATG-1	91.2435	Batch2
Batch2_csf54_GTTGTTCCAAACGGTC-1	75.8014	Batch2
Batch2_csf54_GTTTGGTGTGACCTGC-1	77.233	Batch2
Batch2_csf54_TAACCAAAGTGAGTTA-1	92.8787	Batch2
Batch2_csf54_TAACTTGGTCCTTAGG-1	57.5662	Batch2
Batch2_csf54_TACACCGGTATTTACG-1	84.1619	Batch2
Batch2_csf54_TAGAGGCGTATTTACG-1	126.253	Batch2
Batch2_csf54_TAGCTTGTCCAGCTTA-1	90.3961	Batch2
Batch2_csf54_TAGCTTTAGGACTTGG-1	88.312	Batch2
Batch2_csf54_TAGTTGAAGCTAAATG-1	108.577	Batch2
Batch2_csf54_TATGTTGGTACCTTAA-1	61.7977	Batch2
Batch2_csf54_TCAACTGTCAAGTTTC-1	107.396	Batch2
Batch2_csf54_TCATGGTGTACTTATG-1	128.293	Batch2
Batch2_csf54_TGAACCACATTGCGCC-1	108.765	Batch2
Batch2_csf54_TGAATAGTCTAATTGC-1	44.3976	Batch2
Batch2_csf54_TGACCTTCAACTGTTC-1	126.708	Batch2
Batch2_csf54_TGAGTCGAGCACTACC-1	87.4555	Batch2
Batch2_csf54_TGAGTGAGTACGATTC-1	89.1342	Batch2
Batch2_csf54_TGCGCAGCAGATAGCC-1	107.098	Batch2
Batch2_csf54_TGCGCTAGTATTCGAC-1	106.609	Batch2
Batch2_csf54_TGGTGCGCAAGCGATC-1	101.899	Batch2
Batch2_csf54_TGTTCACCACTCAGTT-1	66.9506	Batch2
Batch2_csf54_TTCCTCGTCTAATTGC-1	113.553	Batch2
Batch2_csf54_TTCCTTTCAGTAAGTT-1	129.2	Batch2
Batch2_csf54_TTCGAGGAGCAAACTA-1	78.9467	Batch2
Batch2_csf54_TTCGTTCTCCAATGAA-1	107.78	Batch2
Batch2_csf54_TTGAGTAAGCCTGGTT-1	143.354	Batch2
Batch2_csf54_TTGATCAGTCCTTATT-1	90.1107	Batch2
Batch2_csf54_TTTAACGGTACAAACG-1	120.701	Batch2
Batch2_csf54_TTTCATCGTCCTTCTA-1	98.6352	Batch2
Batch2_csf54_TTTCCTGGTGTGTCGC-1	117.678	Batch2
Batch2_csf54_TTTGTGAGTACCTCAG-1	101.622	Batch2
Batch2_csf55_AACATAGTCAGGTAGT-1	92.1598	Batch2
Batch2_csf55_ACCACGTTCGGTAAGT-1	55.1796	Batch2
Batch2_csf55_CAAGCGATCATGCATT-1	189.086	Batch2
Batch2_csf55_CTCCATCGTTCACTCC-1	127.034	Batch2
Batch2_csf55_CTGTTAAGTTGGCCAC-1	93.8937	Batch2
Batch2_csf55_CTTTAAGGTATGTGAG-1	77.5691	Batch2
Batch2_csf55_GCATTCATCCAAATAG-1	99.1804	Batch2
Batch2_csf55_GCCAACAAGCTATATC-1	153.706	Batch2
Batch2_csf55_GGCAATAGTGTCCAGC-1	177.146	Batch2
Batch2_csf55_GGCACAATCTAAGTAG-1	126.575	Batch2
Batch2_csf55_GGCTGGTAGGATGTTA-1	164.793	Batch2
Batch2_csf55_GTCATCCAGCTTGAAA-1	150.793	Batch2
Batch2_csf55_GTTTGAGCATGGATTG-1	68.1571	Batch2
Batch2_csf55_TCTATTGCAAACAATC-1	148.187	Batch2
Batch2_csf55_TGGTGTGAGGAAGCCC-1	67.5953	Batch2
Batch2_csf55_TTATCCTGTTAATCCA-1	131.66	Batch2
Batch2_csf55_TTGCTCAAGTGGCTTC-1	144.559	Batch2

## Sheet: Ridge.CCR6
	Hu.CD196	ident
Batch2_csf24_ACCCGTTAGTTACCCA-1	63.3527	Batch2
Batch2_csf24_ACTACTAGTAGCCCGT-1	14.6911	Batch2
Batch2_csf24_AGCTGGCAGTTGCGCT-1	80.6783	Batch2
Batch2_csf24_AGGCCAGGTATGGTGA-1	31.9501	Batch2
Batch2_csf24_AGGCTTTGTTTGGGCC-1	168.811	Batch2
Batch2_csf24_ATACCTGTCTACTACG-1	10.0573	Batch2
Batch2_csf24_ATATAGGTCATGCATT-1	18.0905	Batch2
Batch2_csf24_CACTCCCTCGTAACTT-1	166.525	Batch2
Batch2_csf24_CAGCGAATCGGGATGC-1	9.68549	Batch2
Batch2_csf24_CATCGGTTCGTTCAAT-1	146.131	Batch2
Batch2_csf24_CCACTATCATCCAAGA-1	42.7166	Batch2
Batch2_csf24_CCAGGTTTCAATACAG-1	12.5025	Batch2
Batch2_csf24_CCATCATCACGTAGTA-1	173.795	Batch2
Batch2_csf24_CCTGTTGCAATCTCTA-1	60.8731	Batch2
Batch2_csf24_CGATTCATCAACATTC-1	55.4251	Batch2
Batch2_csf24_CGCATCCCAGGACTAC-1	134.672	Batch2
Batch2_csf24_CGTTACTCATACTTCA-1	149.55	Batch2
Batch2_csf24_GACTTCGGTGTTTGGT-1	7.82989	Batch2
Batch2_csf24_GAGGGAGTCGCACACT-1	22.7244	Batch2
Batch2_csf24_GAGTAATGTCCATTAA-1	10.7272	Batch2
Batch2_csf24_GATCGATAGAACCTAA-1	-19.7546	Batch2
Batch2_csf24_GATGCACCAGCTCATT-1	24.1137	Batch2
Batch2_csf24_GATGGACGTATGGGAC-1	9.33414	Batch2
Batch2_csf24_GCCCATTAGTCTTGCA-1	152.831	Batch2
Batch2_csf24_GCCTCATAGTCAGGCA-1	26.6155	Batch2
Batch2_csf24_GCGGATTCAATACTGG-1	158.55	Batch2
Batch2_csf24_GCTGGATCAGGATCCG-1	164.16	Batch2
Batch2_csf24_GGAATCTAGATAATCG-1	12.3594	Batch2
Batch2_csf24_GGCAAGCTCATTACCG-1	167.017	Batch2
Batch2_csf24_GGCATGATCCAATTAC-1	145.143	Batch2
Batch2_csf24_GGTTTACGTTGCACTG-1	102.887	Batch2
Batch2_csf24_GTTGAGCCATTCAACC-1	199.296	Batch2
Batch2_csf24_TAACCGCTCCAACTAT-1	21.5861	Batch2
Batch2_csf24_TATGAGCAGGCTAGAT-1	7.5084	Batch2
Batch2_csf24_TCCTTGAAGGATGAAG-1	203.427	Batch2
Batch2_csf24_TCGTTATAGTAAACCA-1	23.5158	Batch2
Batch2_csf24_TGATTACTCTCAAACT-1	150.54	Batch2
Batch2_csf24_TGCTAACGTCGTTCGA-1	14.1083	Batch2
Batch2_csf24_TGTCTTGAGACCTTGC-1	31.6183	Batch2
Batch2_csf24_TGTTGCATCGGTAAAC-1	20.2681	Batch2
Batch2_csf24_TGTTGGTGTTTCCAAA-1	11.9141	Batch2
Batch2_csf24_TTGCGCTAGTCAATAG-1	33.0277	Batch2
Batch2_csf25_ACCCTAATCGCGTTAC-1	45.7063	Batch2
Batch2_csf25_CCGAAAGTCCAAACGG-1	140.748	Batch2
Batch2_csf25_CCTAGGTTCGTCCATA-1	114.254	Batch2
Batch2_csf25_CTAAATGAGCGAATGT-1	177.773	Batch2
Batch2_csf25_GGCACAATCAGGTAGT-1	151.865	Batch2
Batch2_csf25_GGTAATGGTCTCAGCA-1	56.0602	Batch2
Batch2_csf25_TGACAACAGCTAAACA-1	223.828	Batch2
Batch2_csf27_AAGGCTGTCAATGTTC-1	188.201	Batch2
Batch2_csf27_AGCCTTTCAGATTCGA-1	33.3219	Batch2
Batch2_csf27_AGCGACTCACGGGCTA-1	78.8992	Batch2
Batch2_csf27_AGCTACCTCGCGGAAC-1	114.677	Batch2
Batch2_csf27_AGCTTTGTCCTCACGG-1	13.7625	Batch2
Batch2_csf27_ATCCTTTGTGAACGAC-1	201.251	Batch2
Batch2_csf27_CAAGGTCCAACGTTAG-1	163.151	Batch2
Batch2_csf27_CAGACCAAGTGCTGAG-1	182.576	Batch2
Batch2_csf27_CCAAACCTCATGCGTC-1	20.5703	Batch2
Batch2_csf27_CCCACCTTCATTAGTC-1	10.102	Batch2
Batch2_csf27_CCTATTGAGGCAATCG-1	72.0352	Batch2
Batch2_csf27_CCTCACACATAGCGAC-1	184.083	Batch2
Batch2_csf27_CGTTGTCAGCGCAAGC-1	32.9215	Batch2
Batch2_csf27_CTACCAGGTATTTACG-1	110.746	Batch2
Batch2_csf27_CTCAATAGTAGCTATC-1	136.807	Batch2
Batch2_csf27_CTCACCCTCAATGGGT-1	47.3051	Batch2
Batch2_csf27_CTGGCTGTCATGGATA-1	155.365	Batch2
Batch2_csf27_CTTAAGCGTGGACACG-1	14.7799	Batch2
Batch2_csf27_CTTAGTGTCAGCGATG-1	10.9967	Batch2
Batch2_csf27_GAACAGGCACGTAAAT-1	181.865	Batch2
Batch2_csf27_GAATGGTTCGCGCATT-1	130.568	Batch2
Batch2_csf27_GACAACTAGGTTGCAG-1	180.508	Batch2
Batch2_csf27_GACATCCTCTTCGCCC-1	161.384	Batch2
Batch2_csf27_GACATTAAGTTACCCA-1	154.127	Batch2
Batch2_csf27_GACTTGCTCGATATAG-1	207.823	Batch2
Batch2_csf27_GCAAGAAAGGAACCAT-1	94.0093	Batch2
Batch2_csf27_GCGAATGTCCTAAATC-1	158.512	Batch2
Batch2_csf27_GCTTGAACAAACGGTC-1	158.439	Batch2
Batch2_csf27_GGTAAGGCAATAGAAG-1	213.968	Batch2
Batch2_csf27_GTAACCACATTTCTTC-1	157.388	Batch2
Batch2_csf27_GTCCAAACAATAGAAG-1	220.149	Batch2
Batch2_csf27_TAGTCCTCACATAGTG-1	8.23362	Batch2
Batch2_csf27_TATGAGCAGATTGAGC-1	14.2311	Batch2
Batch2_csf27_TATTACCAGAGCAACT-1	115.556	Batch2
Batch2_csf27_TCAACCATCAAACCGG-1	16.1059	Batch2
Batch2_csf27_TCAACCATCCTTAGAT-1	9.81946	Batch2
Batch2_csf27_TCAATTGGTTGGCCAC-1	183.471	Batch2
Batch2_csf27_TCCTTCTAGAAGTACC-1	225.007	Batch2
Batch2_csf27_TGAATAGTCCATAGAA-1	13.5429	Batch2
Batch2_csf27_TGAATCGCATTGCCGC-1	80.4739	Batch2
Batch2_csf27_TGAGTGAGTGCACAAA-1	13.9743	Batch2
Batch2_csf27_TGCGGCTGTTTGGGCC-1	209.281	Batch2
Batch2_csf27_TGGGCCACAAAGTGCC-1	137.887	Batch2
Batch2_csf27_TGTGCGCGTTAGGCTT-1	121.551	Batch2
Batch2_csf27_TTCGAACGTCATTATG-1	91.7282	Batch2
Batch2_csf27_TTCGATTAGGGTTTGG-1	21.2128	Batch2
Batch2_csf27_TTCGGTCAGGGTGGGA-1	104.816	Batch2
Batch2_csf27_TTGAGGAGTTAGTTTG-1	38.588	Batch2
Batch2_csf36_AAAGCCTAGCTGATGG-1	9.22872	Batch2
Batch2_csf36_AAAGGTGAGCCAAACG-1	79.5174	Batch2
Batch2_csf36_AAAGTCATCGCTTGAC-1	59.247	Batch2
Batch2_csf36_AAATCACCATCAATCC-1	6.10909	Batch2
Batch2_csf36_AAGCATGGTTAATGCC-1	24.478	Batch2
Batch2_csf36_AAGCGCTCAGTTAAAC-1	49.9378	Batch2
Batch2_csf36_AAGGCCCAGTTGGCCT-1	7.24743	Batch2
Batch2_csf36_AAGGCCGGTCTTTATC-1	9.68304	Batch2
Batch2_csf36_AAGTTGCAGAGGCGTC-1	43.692	Batch2
Batch2_csf36_AAGTTGCAGCAAGACT-1	86.4367	Batch2
Batch2_csf36_AATAGCATCCCTCATT-1	16.2484	Batch2
Batch2_csf36_ACACAATCATTGCCGC-1	9.63161	Batch2
Batch2_csf36_ACATAGTCATAAGCCA-1	7.9921	Batch2
Batch2_csf36_ACCAATTTCCACTAAT-1	12.9398	Batch2
Batch2_csf36_ACCACAACAGCTACCC-1	59.1341	Batch2
Batch2_csf36_ACTAGTGCACCACATT-1	38.8581	Batch2
Batch2_csf36_ACTAGTGCATGGATTG-1	46.768	Batch2
Batch2_csf36_ACTTAGCGTCCATTAA-1	12.2067	Batch2
Batch2_csf36_AGACTCACAAACTTGG-1	6.45869	Batch2
Batch2_csf36_AGACTGAGTACTTCCC-1	8.22763	Batch2
Batch2_csf36_AGCGCTAAGGCACTAG-1	9.68396	Batch2
Batch2_csf36_AGGCTTTGTCGCAATT-1	49.5744	Batch2
Batch2_csf36_AGGTTCTGTGGGTGTG-1	86.6564	Batch2
Batch2_csf36_AGTAAGCTCGCCTAAC-1	52.0003	Batch2
Batch2_csf36_AGTTAGGGTAGCGGAT-1	58.8633	Batch2
Batch2_csf36_ATAAGCATCCAGATAA-1	66.7857	Batch2
Batch2_csf36_ATAGCTTTCGCAAATA-1	39.058	Batch2
Batch2_csf36_ATAGGCGTCCGTGACT-1	10.3476	Batch2
Batch2_csf36_ATCATCAGTTCCTTTG-1	9.14936	Batch2
Batch2_csf36_ATCGATTTCTCAGCTA-1	12.3862	Batch2
Batch2_csf36_ATGATCAAGGGCGGAA-1	5.69175	Batch2
Batch2_csf36_ATGGATTCAACCGTGG-1	49.0396	Batch2
Batch2_csf36_ATGGCAGTCACATTAC-1	8.97032	Batch2
Batch2_csf36_ATGTTGCGTGCGGCAA-1	25.5149	Batch2
Batch2_csf36_ATTGATGAGCGATAAC-1	9.68348	Batch2
Batch2_csf36_ATTTACGGTGCTTCGA-1	9.68343	Batch2
Batch2_csf36_CAACCTTCATTACACC-1	11.6627	Batch2
Batch2_csf36_CAATCGCTCGATGAAC-1	8.43401	Batch2
Batch2_csf36_CAATGGGTCCAACTAT-1	9.11446	Batch2
Batch2_csf36_CACAGATAGCAAACCG-1	78.6716	Batch2
Batch2_csf36_CACAGCAAGTACCCAC-1	7.42551	Batch2
Batch2_csf36_CAGAATGGTCCTTATT-1	8.79821	Batch2
Batch2_csf36_CAGACCAAGGCTGGTA-1	7.52392	Batch2
Batch2_csf36_CAGCGAATCTCAAGAA-1	84.5362	Batch2
Batch2_csf36_CATGAGGTCAGCATGG-1	5.65039	Batch2
Batch2_csf36_CCAATTAGTCGTTGCA-1	19.1	Batch2
Batch2_csf36_CCAGAACCAAGTTAAC-1	11.1988	Batch2
Batch2_csf36_CCATCAGGTCCATCCT-1	21.2871	Batch2
Batch2_csf36_CCATTAGTCAGCCTTA-1	30.8917	Batch2
Batch2_csf36_CCATTCGCAATGTGGC-1	69.4378	Batch2
Batch2_csf36_CCCATCACATAGGGTC-1	16.0606	Batch2
Batch2_csf36_CCTCATCGTGGACACG-1	48.1724	Batch2
Batch2_csf36_CCTTATTGTTAAGGAT-1	31.1321	Batch2
Batch2_csf36_CGAACCAAGTCTAATC-1	50.6542	Batch2
Batch2_csf36_CGACACCGTGGGAACT-1	56.951	Batch2
Batch2_csf36_CGAGCTTTCATGCATT-1	9.14847	Batch2
Batch2_csf36_CGATAGCCACTAAGCA-1	61.169	Batch2
Batch2_csf36_CGATGAAGTTGCTGTG-1	8.71888	Batch2
Batch2_csf36_CGATGACCACTTTGTA-1	-10.8187	Batch2
Batch2_csf36_CGCTAAACATACTTCA-1	11.4851	Batch2
Batch2_csf36_CGGAACCAGTGAGGAA-1	53.7116	Batch2
Batch2_csf36_CGGAACCAGTTTCGGC-1	53.7748	Batch2
Batch2_csf36_CGGAACGGTTTATCGA-1	9.60427	Batch2
Batch2_csf36_CGGTTATGTTGGTTAC-1	84.2307	Batch2
Batch2_csf36_CGTTACTCATGCCTCA-1	6.04454	Batch2
Batch2_csf36_CGTTGTCAGTTACCTG-1	8.62425	Batch2
Batch2_csf36_CTACCATCAGGCTGTG-1	46.3643	Batch2
Batch2_csf36_CTATGTTAGTCATGAA-1	45.8755	Batch2
Batch2_csf36_CTATTGAGTGTTCCAG-1	27.9129	Batch2
Batch2_csf36_CTCCTAAAGCCATCAC-1	31.0763	Batch2
Batch2_csf36_CTCGTTAAGCAAATTG-1	12.3859	Batch2
Batch2_csf36_CTGATTTAGACTTAAG-1	13.2538	Batch2
Batch2_csf36_CTGCAACTCACTTCGA-1	5.81142	Batch2
Batch2_csf36_CTTTAACAGGCGCATA-1	26.1064	Batch2
Batch2_csf36_GACCAGGGTTAGGCGG-1	56.5478	Batch2
Batch2_csf36_GAGCCTTTCCCACATA-1	41.833	Batch2
Batch2_csf36_GAGCTAGTCGTTCGTA-1	70.8228	Batch2
Batch2_csf36_GAGTAATGTTAATGCC-1	10.7159	Batch2
Batch2_csf36_GATGCAAGTTTCCAAA-1	19.0595	Batch2
Batch2_csf36_GCAGCAATCTTCGCCC-1	12.7199	Batch2
Batch2_csf36_GCAGTAAGTTTGCTCC-1	85.089	Batch2
Batch2_csf36_GCCCAATTCTTCGCCC-1	38.4531	Batch2
Batch2_csf36_GCCCTGATCAAAGGCT-1	13.7686	Batch2
Batch2_csf36_GCCGTGACAAGCCTCC-1	70.2719	Batch2
Batch2_csf36_GCCGTGACAGCTACCC-1	9.68367	Batch2
Batch2_csf36_GCGGGTTAGCGCAAGC-1	57.158	Batch2
Batch2_csf36_GCTTACATCTAATGAG-1	103.402	Batch2
Batch2_csf36_GCTTAGGAGGTGAGTT-1	37.0268	Batch2
Batch2_csf36_GCTTAGTGTCGGTTTG-1	60.5631	Batch2
Batch2_csf36_GCTTGAACAACTTGTC-1	9.15031	Batch2
Batch2_csf36_GCTTTCAAGAGGAGGT-1	36.0788	Batch2
Batch2_csf36_GGAATAACATATAGGT-1	58.8122	Batch2
Batch2_csf36_GGCACGTAGGTTGGGC-1	21.7425	Batch2
Batch2_csf36_GGCAGGTTCGCAGCAA-1	25.3322	Batch2
Batch2_csf36_GGCCTAAAGGGTTAAC-1	42.9169	Batch2
Batch2_csf36_GGCTTAGAGGACTTAA-1	24.2098	Batch2
Batch2_csf36_GGTAACCCATCAATCC-1	7.27148	Batch2
Batch2_csf36_GGTGTCGCAGTTATGG-1	14.5714	Batch2
Batch2_csf36_GGTTAAATCGGTTCCG-1	8.92713	Batch2
Batch2_csf36_GGTTAGTAGCACGGTA-1	84.5925	Batch2
Batch2_csf36_GTAAACCAGCCAAACG-1	70.271	Batch2
Batch2_csf36_GTAATGGGTGCGTACC-1	0.983164	Batch2
Batch2_csf36_GTAGTCCTCAAAGGGA-1	29.5642	Batch2
Batch2_csf36_GTATTCGTCGAGGTTG-1	51.9926	Batch2
Batch2_csf36_GTCCGTAGTGGTTCTG-1	46.8125	Batch2
Batch2_csf36_GTCCGTTAGTCTTGCA-1	8.28092	Batch2
Batch2_csf36_GTCCTGAGTGAATCTC-1	82.1986	Batch2
Batch2_csf36_GTCGATTGTTAGTGGA-1	81.2201	Batch2
Batch2_csf36_GTGGATTAGCCATAAA-1	6.90379	Batch2
Batch2_csf36_GTTAACCGTGACCTGC-1	12.8011	Batch2
Batch2_csf36_GTTCGCGTCTCCATCT-1	26.8394	Batch2
Batch2_csf36_GTTGAGCCAACTAAAC-1	42.0527	Batch2
Batch2_csf36_GTTGGATAGTGCTGAG-1	33.4288	Batch2
Batch2_csf36_GTTGTTCCAGGCAACT-1	70.6777	Batch2
Batch2_csf36_TAAACGGGTGGAAGCT-1	6.82559	Batch2
Batch2_csf36_TAAAGGGAGTTTCCAG-1	60.9237	Batch2
Batch2_csf36_TAAGAAGCATGTGGCG-1	25.7802	Batch2
Batch2_csf36_TAATAGGTCATCGATT-1	12.801	Batch2
Batch2_csf36_TAATGCGCAAATAAGG-1	41.9722	Batch2
Batch2_csf36_TACCATCCAACCTCGC-1	45.7002	Batch2
Batch2_csf36_TACCCGGTCACAAACA-1	8.81601	Batch2
Batch2_csf36_TACGGGTCACAATAGT-1	32.9754	Batch2
Batch2_csf36_TAGAAACGTAACTACC-1	31.7061	Batch2
Batch2_csf36_TAGTAGTCAATTAGGT-1	7.24803	Batch2
Batch2_csf36_TAGTCCTCAATAACCG-1	66.9312	Batch2
Batch2_csf36_TAGTTTGGTTAGTAGG-1	8.81538	Batch2
Batch2_csf36_TATGCATTCAGGTAGT-1	44.3775	Batch2
Batch2_csf36_TATGGTAAGCCTGGTT-1	82.3206	Batch2
Batch2_csf36_TATTACCAGCGATGGC-1	55.8305	Batch2
Batch2_csf36_TATTACCAGGTAACTA-1	39.8295	Batch2
Batch2_csf36_TCAAGTTTCTTCGCCC-1	7.78752	Batch2
Batch2_csf36_TCACAAGCAGCATTTC-1	19.0594	Batch2
Batch2_csf36_TCACCCACAATAAGCT-1	35.4481	Batch2
Batch2_csf36_TCACCTAAGTGGACCA-1	30.773	Batch2
Batch2_csf36_TCAGGCTTCGATATAG-1	23.4002	Batch2
Batch2_csf36_TCAGGGATCACAAATG-1	17.1778	Batch2
Batch2_csf36_TCATGAGCACGTAGTA-1	59.8965	Batch2
Batch2_csf36_TCCACTAAGCGCGAAC-1	21.7444	Batch2
Batch2_csf36_TCCATTTGTGTGAGAC-1	89.4127	Batch2
Batch2_csf36_TCCGTTAAGACCATTT-1	10.3259	Batch2
Batch2_csf36_TCGACTCAGCTCAACC-1	31.9325	Batch2
Batch2_csf36_TCTAAGTTCATGACAA-1	17.9198	Batch2
Batch2_csf36_TGAAACTCATTTCATG-1	86.5452	Batch2
Batch2_csf36_TGACGAAGTGGCGTAG-1	59.1058	Batch2
Batch2_csf36_TGAGCGGGTTCCGCAA-1	57.4836	Batch2
Batch2_csf36_TGATTCAGTGGACACG-1	11.7523	Batch2
Batch2_csf36_TGCAGGATCCCTCATT-1	57.5261	Batch2
Batch2_csf36_TGCTTGATCTGCCATA-1	71.2179	Batch2
Batch2_csf36_TGGTTAGCATCCCAAT-1	32.1408	Batch2
Batch2_csf36_TGTAATGAGAGAGCAA-1	90.5786	Batch2
Batch2_csf36_TGTACCGGTGCGGAAT-1	15.6458	Batch2
Batch2_csf36_TGTTCTTGTTGCGCTA-1	75.4817	Batch2
Batch2_csf36_TTAGGTGCAGCTGCTC-1	55.3225	Batch2
Batch2_csf36_TTCAAGCGTCGAAGTA-1	7.9394	Batch2
Batch2_csf36_TTCAGGACAAACGGTC-1	33.2999	Batch2
Batch2_csf36_TTCCAACCAATCAAGT-1	34.7685	Batch2
Batch2_csf36_TTCTCACTCCAATACT-1	27.7713	Batch2
Batch2_csf36_TTGGCCAGTTGAGGAC-1	67.5172	Batch2
Batch2_csf36_TTTGCTGAGAGGATGA-1	5.58981	Batch2
Batch2_csf37_AAACCAGGTAAGTCGA-1	9.86639	Batch2
Batch2_csf37_AAAGGGATCGATATGA-1	14.3635	Batch2
Batch2_csf37_AAGAATCGTCTTTATC-1	60.908	Batch2
Batch2_csf37_AATATGGTCGTGATTT-1	56.6495	Batch2
Batch2_csf37_AATCACGCAGAATCGC-1	-2.6994	Batch2
Batch2_csf37_AATGACCAGGAAACCT-1	9.57476	Batch2
Batch2_csf37_ACACAAGGTCTATCTT-1	51.7345	Batch2
Batch2_csf37_ACACCAACAGAAACTT-1	5.8968	Batch2
Batch2_csf37_ACATTACTCCCTCGTC-1	69.0993	Batch2
Batch2_csf37_ACATTGTTCGCCTAAC-1	10.612	Batch2
Batch2_csf37_ACATTGTTCTGGCCCA-1	7.24994	Batch2
Batch2_csf37_ACCAATTTCGGTAAGT-1	66.4147	Batch2
Batch2_csf37_ACGGACCAGACTAACA-1	54.4102	Batch2
Batch2_csf37_ACTAATGAGCTATCGC-1	53.1844	Batch2
Batch2_csf37_ACTTGCTCAGAGAGCA-1	22.7336	Batch2
Batch2_csf37_AGAAAGGTCCATAGAA-1	38.5625	Batch2
Batch2_csf37_AGAAGGTCAACCTGTT-1	65.4026	Batch2
Batch2_csf37_AGCCCTTAGCGATAAC-1	87.3011	Batch2
Batch2_csf37_AGCGCTAAGCAAGTTA-1	42.8702	Batch2
Batch2_csf37_AGGTGATTCCTCTAAG-1	14.2698	Batch2
Batch2_csf37_AGTAAACGTGATTAGG-1	69.5856	Batch2
Batch2_csf37_AGTCATAAGCTTTACG-1	44.2853	Batch2
Batch2_csf37_AGTTACGCAAATAAGG-1	28.6504	Batch2
Batch2_csf37_AGTTCCTCACCTTCTC-1	11.1006	Batch2
Batch2_csf37_ATAGCAGGTTCGGTAT-1	8.69532	Batch2
Batch2_csf37_ATCAGGTAGCAAATTG-1	13.5752	Batch2
Batch2_csf37_ATCGTGACATTTCGCG-1	40.7927	Batch2
Batch2_csf37_ATCTTAGGTTTACCGG-1	51.1505	Batch2
Batch2_csf37_ATGGGCGGTACTTACA-1	37.5328	Batch2
Batch2_csf37_ATGTGAGGTCACCAGC-1	15.7209	Batch2
Batch2_csf37_ATTGGCTGTCAATGTC-1	26.6628	Batch2
Batch2_csf37_ATTTGGTTCCTTAGAT-1	64.2496	Batch2
Batch2_csf37_ATTTGTCAGGCTACTC-1	8.67139	Batch2
Batch2_csf37_CAAAGGGCACAATCGA-1	82.0876	Batch2
Batch2_csf37_CAAAGTCAGTAATGGC-1	73.8331	Batch2
Batch2_csf37_CAAGATTCACATACCT-1	9.80573	Batch2
Batch2_csf37_CATCCTGCATCGGGCA-1	30.9652	Batch2
Batch2_csf37_CATTAGCGTATTTACG-1	74.4738	Batch2
Batch2_csf37_CATTGTGTCTGGGAAT-1	43.6605	Batch2
Batch2_csf37_CCATCACAGTTTGGTT-1	26.6379	Batch2
Batch2_csf37_CCTATTTGTTAATGCC-1	80.2206	Batch2
Batch2_csf37_CCTCATCGTCCAGCAC-1	37.5895	Batch2
Batch2_csf37_CGAACCAAGCTATCCA-1	9.32043	Batch2
Batch2_csf37_CGATAAATCCCTCTCA-1	13.0785	Batch2
Batch2_csf37_CGATGTTGTAAGGTTG-1	75.2138	Batch2
Batch2_csf37_CGATTGTGTCCTCCTG-1	41.3528	Batch2
Batch2_csf37_CGATTGTGTGCGGCTT-1	18.1316	Batch2
Batch2_csf37_CGCAATCTCACTAGGG-1	15.1793	Batch2
Batch2_csf37_CGCTGGACAGCACGTG-1	41.139	Batch2
Batch2_csf37_CGGTGAGGTACGTTAC-1	1.53638	Batch2
Batch2_csf37_CGGTGCACAATTGCGA-1	5.51948	Batch2
Batch2_csf37_CGTACGTTCTTAAGGA-1	55.3989	Batch2
Batch2_csf37_CGTACTTCAGGACTAC-1	3.32618	Batch2
Batch2_csf37_CGTTATTAGGGTTTCC-1	10.0109	Batch2
Batch2_csf37_CTAGGCGCACGGTTCC-1	10.9345	Batch2
Batch2_csf37_CTATGAGCACTTAACC-1	15.8244	Batch2
Batch2_csf37_CTGACCAGTTGAGTCT-1	36.3897	Batch2
Batch2_csf37_CTGGTGAAGTAAGCAC-1	23.164	Batch2
Batch2_csf37_CTGTGCAGTGCTGAAA-1	21.6472	Batch2
Batch2_csf37_CTTAAGGCACATAAAC-1	7.38584	Batch2
Batch2_csf37_CTTCGAATCAGCCCTG-1	61.3792	Batch2
Batch2_csf37_CTTTAACAGTTTCAGT-1	10.2818	Batch2
Batch2_csf37_CTTTGGATCCGAATTT-1	18.4302	Batch2
Batch2_csf37_GAAGAATAGTTTGCTG-1	65.3908	Batch2
Batch2_csf37_GAAGTATGTCATTACA-1	6.52191	Batch2
Batch2_csf37_GACAGGCTCCCATAGC-1	36.6099	Batch2
Batch2_csf37_GACTAAGGTTGGAGCG-1	47.267	Batch2
Batch2_csf37_GAGACCCAGGGTTACG-1	69.0845	Batch2
Batch2_csf37_GAGATACTCCCGCTGA-1	75.7679	Batch2
Batch2_csf37_GAGCTATAGGAACCAT-1	1.72889	Batch2
Batch2_csf37_GAGCTGGGTGTGAGGT-1	6.12455	Batch2
Batch2_csf37_GAGGATGCATTCAGGA-1	84.3437	Batch2
Batch2_csf37_GAGGGAGTCTCAGCAC-1	58.2073	Batch2
Batch2_csf37_GAGTAACTCTTTGGAT-1	21.8559	Batch2
Batch2_csf37_GATGGACGTCACGATT-1	66.3225	Batch2
Batch2_csf37_GATTAACCAATATGGT-1	64.6674	Batch2
Batch2_csf37_GCAGCTAAGTTGGATA-1	52.8448	Batch2
Batch2_csf37_GCATTCATCGATTATC-1	65.5845	Batch2
Batch2_csf37_GCCAACAAGTTGGCCT-1	36.4815	Batch2
Batch2_csf37_GCCTGAGCAAGTAAGA-1	50.8459	Batch2
Batch2_csf37_GCCTGCATCCTCACTT-1	27.4115	Batch2
Batch2_csf37_GCGAGCTAGCGGGACT-1	64.6509	Batch2
Batch2_csf37_GCGCAAGGTATGTTGC-1	16.6317	Batch2
Batch2_csf37_GCGCAATCAGAATCGC-1	6.23309	Batch2
Batch2_csf37_GCTAACGAGGAAACTC-1	9.41529	Batch2
Batch2_csf37_GCTATCCAGCTAACTT-1	70.3883	Batch2
Batch2_csf37_GCTCAGGCAAATACCG-1	64.1784	Batch2
Batch2_csf37_GCTCAGGCACTTTACA-1	71.7135	Batch2
Batch2_csf37_GGAAATTGTGTTTGGT-1	104.14	Batch2
Batch2_csf37_GGAAGTTTCCCTCGCT-1	36.8223	Batch2
Batch2_csf37_GGCCATTTCCCAAATT-1	9.24585	Batch2
Batch2_csf37_GGCGATTCACACTAAG-1	39.8147	Batch2
Batch2_csf37_GGCTTATGTCCCTCTG-1	100.596	Batch2
Batch2_csf37_GGGACTCAGTCAAACA-1	45.0939	Batch2
Batch2_csf37_GGGTGGAAGCAAATCA-1	70.5014	Batch2
Batch2_csf37_GGGTTGGGTAATAGGT-1	25.5136	Batch2
Batch2_csf37_GGTGGATGTGGCTTTG-1	51.3287	Batch2
Batch2_csf37_GTACGCAAGGTCTTTG-1	6.48187	Batch2
Batch2_csf37_GTACTGACACCTCGAC-1	12.2	Batch2
Batch2_csf37_GTCAAAGGTGTTGCTG-1	43.0228	Batch2
Batch2_csf37_GTCACTCAGTCGAAAC-1	71.3219	Batch2
Batch2_csf37_GTCCCTGAGCGAAGCC-1	15.1404	Batch2
Batch2_csf37_GTGAGTTAGCTAAATG-1	26.67	Batch2
Batch2_csf37_GTTTCACCACTCAATC-1	35.707	Batch2
Batch2_csf37_TAACGCCTCCCGTTCC-1	54.0844	Batch2
Batch2_csf37_TACAGAATCACAATGA-1	2.98182	Batch2
Batch2_csf37_TACTAGTTCCATTAGT-1	29.4093	Batch2
Batch2_csf37_TATCTTGCACAACATG-1	7.29021	Batch2
Batch2_csf37_TCAACAAAGGTTAGAC-1	12.9143	Batch2
Batch2_csf37_TCAGCCAGTTCGATGT-1	40.7445	Batch2
Batch2_csf37_TCCTTGAAGCATTTCG-1	20.6177	Batch2
Batch2_csf37_TCGAAGTAGTTAACAG-1	14.6726	Batch2
Batch2_csf37_TCGATGACAATCGTGA-1	7.31484	Batch2
Batch2_csf37_TCGGCCATCCATCCTT-1	72.8274	Batch2
Batch2_csf37_TCTGTAAGTACGTCCA-1	27.9504	Batch2
Batch2_csf37_TCTTTGGAGTCCTCAA-1	35.0909	Batch2
Batch2_csf37_TGAGACTAGGAACCTG-1	33.8381	Batch2
Batch2_csf37_TGATCTTAGTTGACGG-1	20.2872	Batch2
Batch2_csf37_TGCATTAGTCGAATCT-1	60.8477	Batch2
Batch2_csf37_TGCGCCATCAAGTTTC-1	29.5958	Batch2
Batch2_csf37_TGCTAACGTTGGTTAC-1	33.6213	Batch2
Batch2_csf37_TGGCCTTAGGATTATG-1	5.62028	Batch2
Batch2_csf37_TGGGTCCGTTGTGACT-1	59.3984	Batch2
Batch2_csf37_TGTGGCGCAATCAAAC-1	9.42677	Batch2
Batch2_csf37_TTCTGGCAGGACAAAG-1	50.0755	Batch2
Batch2_csf38_AAAGCGAAGCCAAACG-1	53.734	Batch2
Batch2_csf38_ACGCACGCAGCATTTC-1	7.21849	Batch2
Batch2_csf38_ACTTGCTCAAGTTGCA-1	57.321	Batch2
Batch2_csf38_AGGCGCAGTTACCGTG-1	79.4561	Batch2
Batch2_csf38_ATGAGGAAGGAACCGC-1	7.72408	Batch2
Batch2_csf38_CAATCGCTCAGCCCTG-1	2.66214	Batch2
Batch2_csf38_CCAAAGCCATTGGACA-1	-33.3928	Batch2
Batch2_csf38_CGCTATATCTAATGGA-1	65.6451	Batch2
Batch2_csf38_CTGAATGCAACAGATT-1	102.329	Batch2
Batch2_csf38_CTGTTAAGTGGTTCTG-1	70.5414	Batch2
Batch2_csf38_GCGCAATCATCTATCA-1	88.8099	Batch2
Batch2_csf38_GGTAGTTAGATGGATC-1	54.7494	Batch2
Batch2_csf38_GGTTTATTCAGGTAAC-1	61.7868	Batch2
Batch2_csf38_TGTTAGCGTTAGACTC-1	62.6724	Batch2
Batch2_csf40_AAAGCCTAGCTGATGG-1	9.22875	Batch2
Batch2_csf40_AAAGGTGAGCCAAACG-1	79.5174	Batch2
Batch2_csf40_AAAGTCATCGCTTGAC-1	59.247	Batch2
Batch2_csf40_AAATCACCATCAATCC-1	6.10908	Batch2
Batch2_csf40_AAGCATGGTTAATGCC-1	24.478	Batch2
Batch2_csf40_AAGCGCTCAGTTAAAC-1	49.9378	Batch2
Batch2_csf40_AAGGCCCAGTTGGCCT-1	7.2474	Batch2
Batch2_csf40_AAGGCCGGTCTTTATC-1	9.68304	Batch2
Batch2_csf40_AAGTTGCAGAGGCGTC-1	43.692	Batch2
Batch2_csf40_AAGTTGCAGCAAGACT-1	86.4367	Batch2
Batch2_csf40_AATAGCATCCCTCATT-1	16.2484	Batch2
Batch2_csf40_ACACAATCATTGCCGC-1	9.63161	Batch2
Batch2_csf40_ACATAGTCATAAGCCA-1	7.9921	Batch2
Batch2_csf40_ACCAATTTCCACTAAT-1	12.9398	Batch2
Batch2_csf40_ACCACAACAGCTACCC-1	59.1341	Batch2
Batch2_csf40_ACTAGTGCACCACATT-1	38.8581	Batch2
Batch2_csf40_ACTAGTGCATGGATTG-1	46.768	Batch2
Batch2_csf40_ACTTAGCGTCCATTAA-1	12.2067	Batch2
Batch2_csf40_AGACTCACAAACTTGG-1	6.45869	Batch2
Batch2_csf40_AGACTGAGTACTTCCC-1	8.22763	Batch2
Batch2_csf40_AGCGCTAAGGCACTAG-1	9.68393	Batch2
Batch2_csf40_AGGCTTTGTCGCAATT-1	49.5744	Batch2
Batch2_csf40_AGGTTCTGTGGGTGTG-1	86.6564	Batch2
Batch2_csf40_AGTAAGCTCGCCTAAC-1	52.0003	Batch2
Batch2_csf40_AGTTAGGGTAGCGGAT-1	58.8633	Batch2
Batch2_csf40_ATAAGCATCCAGATAA-1	66.7857	Batch2
Batch2_csf40_ATAGCTTTCGCAAATA-1	39.058	Batch2
Batch2_csf40_ATAGGCGTCCGTGACT-1	10.3476	Batch2
Batch2_csf40_ATCATCAGTTCCTTTG-1	9.14936	Batch2
Batch2_csf40_ATCGATTTCTCAGCTA-1	12.3862	Batch2
Batch2_csf40_ATGATCAAGGGCGGAA-1	5.69177	Batch2
Batch2_csf40_ATGGATTCAACCGTGG-1	49.0396	Batch2
Batch2_csf40_ATGGCAGTCACATTAC-1	8.97032	Batch2
Batch2_csf40_ATGTTGCGTGCGGCAA-1	25.5149	Batch2
Batch2_csf40_ATTGATGAGCGATAAC-1	9.68349	Batch2
Batch2_csf40_ATTTACGGTGCTTCGA-1	9.68345	Batch2
Batch2_csf40_CAACCTTCATTACACC-1	11.6627	Batch2
Batch2_csf40_CAATCGCTCGATGAAC-1	8.43399	Batch2
Batch2_csf40_CAATGGGTCCAACTAT-1	9.11446	Batch2
Batch2_csf40_CACAGATAGCAAACCG-1	78.6716	Batch2
Batch2_csf40_CACAGCAAGTACCCAC-1	7.42551	Batch2
Batch2_csf40_CAGAATGGTCCTTATT-1	8.79819	Batch2
Batch2_csf40_CAGACCAAGGCTGGTA-1	7.52392	Batch2
Batch2_csf40_CAGCGAATCTCAAGAA-1	84.5361	Batch2
Batch2_csf40_CATGAGGTCAGCATGG-1	5.65041	Batch2
Batch2_csf40_CCAATTAGTCGTTGCA-1	19.1	Batch2
Batch2_csf40_CCAGAACCAAGTTAAC-1	11.1988	Batch2
Batch2_csf40_CCATCAGGTCCATCCT-1	21.2871	Batch2
Batch2_csf40_CCATTAGTCAGCCTTA-1	30.8917	Batch2
Batch2_csf40_CCATTCGCAATGTGGC-1	69.4378	Batch2
Batch2_csf40_CCCATCACATAGGGTC-1	16.0606	Batch2
Batch2_csf40_CCTCATCGTGGACACG-1	48.1724	Batch2
Batch2_csf40_CCTTATTGTTAAGGAT-1	31.1321	Batch2
Batch2_csf40_CGAACCAAGTCTAATC-1	50.6542	Batch2
Batch2_csf40_CGACACCGTGGGAACT-1	56.9511	Batch2
Batch2_csf40_CGAGCTTTCATGCATT-1	9.14844	Batch2
Batch2_csf40_CGATAGCCACTAAGCA-1	61.169	Batch2
Batch2_csf40_CGATGAAGTTGCTGTG-1	8.71889	Batch2
Batch2_csf40_CGATGACCACTTTGTA-1	-10.8187	Batch2
Batch2_csf40_CGCTAAACATACTTCA-1	11.4851	Batch2
Batch2_csf40_CGGAACCAGTGAGGAA-1	53.7116	Batch2
Batch2_csf40_CGGAACCAGTTTCGGC-1	53.7748	Batch2
Batch2_csf40_CGGAACGGTTTATCGA-1	9.60426	Batch2
Batch2_csf40_CGGTTATGTTGGTTAC-1	84.2307	Batch2
Batch2_csf40_CGTTACTCATGCCTCA-1	6.04454	Batch2
Batch2_csf40_CGTTGTCAGTTACCTG-1	8.62426	Batch2
Batch2_csf40_CTACCATCAGGCTGTG-1	46.3644	Batch2
Batch2_csf40_CTATGTTAGTCATGAA-1	45.8755	Batch2
Batch2_csf40_CTATTGAGTGTTCCAG-1	27.9129	Batch2
Batch2_csf40_CTCCTAAAGCCATCAC-1	31.0763	Batch2
Batch2_csf40_CTCGTTAAGCAAATTG-1	12.3859	Batch2
Batch2_csf40_CTGATTTAGACTTAAG-1	13.2538	Batch2
Batch2_csf40_CTGCAACTCACTTCGA-1	5.81142	Batch2
Batch2_csf40_CTTTAACAGGCGCATA-1	26.1064	Batch2
Batch2_csf40_GACCAGGGTTAGGCGG-1	56.5478	Batch2
Batch2_csf40_GAGCCTTTCCCACATA-1	41.833	Batch2
Batch2_csf40_GAGCTAGTCGTTCGTA-1	70.8228	Batch2
Batch2_csf40_GAGTAATGTTAATGCC-1	10.7159	Batch2
Batch2_csf40_GATGCAAGTTTCCAAA-1	19.0594	Batch2
Batch2_csf40_GCAGCAATCTTCGCCC-1	12.72	Batch2
Batch2_csf40_GCAGTAAGTTTGCTCC-1	85.089	Batch2
Batch2_csf40_GCCCAATTCTTCGCCC-1	38.4531	Batch2
Batch2_csf40_GCCCTGATCAAAGGCT-1	13.7686	Batch2
Batch2_csf40_GCCGTGACAAGCCTCC-1	70.2719	Batch2
Batch2_csf40_GCCGTGACAGCTACCC-1	9.68368	Batch2
Batch2_csf40_GCGGGTTAGCGCAAGC-1	57.158	Batch2
Batch2_csf40_GCTTACATCTAATGAG-1	103.402	Batch2
Batch2_csf40_GCTTAGGAGGTGAGTT-1	37.0268	Batch2
Batch2_csf40_GCTTAGTGTCGGTTTG-1	60.5631	Batch2
Batch2_csf40_GCTTGAACAACTTGTC-1	9.15031	Batch2
Batch2_csf40_GCTTTCAAGAGGAGGT-1	36.0788	Batch2
Batch2_csf40_GGAATAACATATAGGT-1	58.8122	Batch2
Batch2_csf40_GGCACGTAGGTTGGGC-1	21.7425	Batch2
Batch2_csf40_GGCAGGTTCGCAGCAA-1	25.3322	Batch2
Batch2_csf40_GGCCTAAAGGGTTAAC-1	42.9169	Batch2
Batch2_csf40_GGCTTAGAGGACTTAA-1	24.2098	Batch2
Batch2_csf40_GGTAACCCATCAATCC-1	7.27149	Batch2
Batch2_csf40_GGTGTCGCAGTTATGG-1	14.5714	Batch2
Batch2_csf40_GGTTAAATCGGTTCCG-1	8.92713	Batch2
Batch2_csf40_GGTTAGTAGCACGGTA-1	84.5925	Batch2
Batch2_csf40_GTAAACCAGCCAAACG-1	70.271	Batch2
Batch2_csf40_GTAATGGGTGCGTACC-1	0.983155	Batch2
Batch2_csf40_GTAGTCCTCAAAGGGA-1	29.5642	Batch2
Batch2_csf40_GTATTCGTCGAGGTTG-1	51.9927	Batch2
Batch2_csf40_GTCCGTAGTGGTTCTG-1	46.8125	Batch2
Batch2_csf40_GTCCGTTAGTCTTGCA-1	8.28091	Batch2
Batch2_csf40_GTCCTGAGTGAATCTC-1	82.1985	Batch2
Batch2_csf40_GTCGATTGTTAGTGGA-1	81.2201	Batch2
Batch2_csf40_GTGGATTAGCCATAAA-1	6.9038	Batch2
Batch2_csf40_GTTAACCGTGACCTGC-1	12.8011	Batch2
Batch2_csf40_GTTCGCGTCTCCATCT-1	26.8394	Batch2
Batch2_csf40_GTTGAGCCAACTAAAC-1	42.0527	Batch2
Batch2_csf40_GTTGGATAGTGCTGAG-1	33.4288	Batch2
Batch2_csf40_GTTGTTCCAGGCAACT-1	70.6777	Batch2
Batch2_csf40_TAAACGGGTGGAAGCT-1	6.82558	Batch2
Batch2_csf40_TAAAGGGAGTTTCCAG-1	60.9237	Batch2
Batch2_csf40_TAAGAAGCATGTGGCG-1	25.7802	Batch2
Batch2_csf40_TAATAGGTCATCGATT-1	12.801	Batch2
Batch2_csf40_TAATGCGCAAATAAGG-1	41.9722	Batch2
Batch2_csf40_TACCATCCAACCTCGC-1	45.7002	Batch2
Batch2_csf40_TACCCGGTCACAAACA-1	8.81602	Batch2
Batch2_csf40_TACGGGTCACAATAGT-1	32.9754	Batch2
Batch2_csf40_TAGAAACGTAACTACC-1	31.7061	Batch2
Batch2_csf40_TAGTAGTCAATTAGGT-1	7.24805	Batch2
Batch2_csf40_TAGTCCTCAATAACCG-1	66.9312	Batch2
Batch2_csf40_TAGTTTGGTTAGTAGG-1	8.8154	Batch2
Batch2_csf40_TATGCATTCAGGTAGT-1	44.3775	Batch2
Batch2_csf40_TATGGTAAGCCTGGTT-1	82.3206	Batch2
Batch2_csf40_TATTACCAGCGATGGC-1	55.8305	Batch2
Batch2_csf40_TATTACCAGGTAACTA-1	39.8295	Batch2
Batch2_csf40_TCAAGTTTCTTCGCCC-1	7.78754	Batch2
Batch2_csf40_TCACAAGCAGCATTTC-1	19.0594	Batch2
Batch2_csf40_TCACCCACAATAAGCT-1	35.4481	Batch2
Batch2_csf40_TCACCTAAGTGGACCA-1	30.773	Batch2
Batch2_csf40_TCAGGCTTCGATATAG-1	23.4002	Batch2
Batch2_csf40_TCAGGGATCACAAATG-1	17.1778	Batch2
Batch2_csf40_TCATGAGCACGTAGTA-1	59.8965	Batch2
Batch2_csf40_TCCACTAAGCGCGAAC-1	21.7444	Batch2
Batch2_csf40_TCCATTTGTGTGAGAC-1	89.4127	Batch2
Batch2_csf40_TCCGTTAAGACCATTT-1	10.3259	Batch2
Batch2_csf40_TCGACTCAGCTCAACC-1	31.9325	Batch2
Batch2_csf40_TCTAAGTTCATGACAA-1	17.9198	Batch2
Batch2_csf40_TGAAACTCATTTCATG-1	86.5452	Batch2
Batch2_csf40_TGACGAAGTGGCGTAG-1	59.1059	Batch2
Batch2_csf40_TGAGCGGGTTCCGCAA-1	57.4836	Batch2
Batch2_csf40_TGATTCAGTGGACACG-1	11.7523	Batch2
Batch2_csf40_TGCAGGATCCCTCATT-1	57.526	Batch2
Batch2_csf40_TGCTTGATCTGCCATA-1	71.218	Batch2
Batch2_csf40_TGGTTAGCATCCCAAT-1	32.1408	Batch2
Batch2_csf40_TGTAATGAGAGAGCAA-1	90.5786	Batch2
Batch2_csf40_TGTACCGGTGCGGAAT-1	15.6458	Batch2
Batch2_csf40_TGTTCTTGTTGCGCTA-1	75.4817	Batch2
Batch2_csf40_TTAGGTGCAGCTGCTC-1	55.3225	Batch2
Batch2_csf40_TTCAAGCGTCGAAGTA-1	7.93941	Batch2
Batch2_csf40_TTCAGGACAAACGGTC-1	33.2999	Batch2
Batch2_csf40_TTCCAACCAATCAAGT-1	34.7685	Batch2
Batch2_csf40_TTCTCACTCCAATACT-1	27.7713	Batch2
Batch2_csf40_TTGGCCAGTTGAGGAC-1	67.5172	Batch2
Batch2_csf40_TTTGCTGAGAGGATGA-1	5.58983	Batch2
Batch2_csf41_AAACCAGGTAAGTCGA-1	9.8664	Batch2
Batch2_csf41_AAAGGGATCGATATGA-1	14.3635	Batch2
Batch2_csf41_AAGAATCGTCTTTATC-1	60.9081	Batch2
Batch2_csf41_AATATGGTCGTGATTT-1	56.6495	Batch2
Batch2_csf41_AATCACGCAGAATCGC-1	-2.6994	Batch2
Batch2_csf41_AATGACCAGGAAACCT-1	9.57473	Batch2
Batch2_csf41_ACACAAGGTCTATCTT-1	51.7346	Batch2
Batch2_csf41_ACACCAACAGAAACTT-1	5.89682	Batch2
Batch2_csf41_ACATTACTCCCTCGTC-1	69.0993	Batch2
Batch2_csf41_ACATTGTTCGCCTAAC-1	10.612	Batch2
Batch2_csf41_ACATTGTTCTGGCCCA-1	7.24992	Batch2
Batch2_csf41_ACCAATTTCGGTAAGT-1	66.4147	Batch2
Batch2_csf41_ACGGACCAGACTAACA-1	54.4102	Batch2
Batch2_csf41_ACTAATGAGCTATCGC-1	53.1844	Batch2
Batch2_csf41_ACTTGCTCAGAGAGCA-1	22.7336	Batch2
Batch2_csf41_AGAAAGGTCCATAGAA-1	38.5625	Batch2
Batch2_csf41_AGAAGGTCAACCTGTT-1	65.4026	Batch2
Batch2_csf41_AGCCCTTAGCGATAAC-1	87.3011	Batch2
Batch2_csf41_AGCGCTAAGCAAGTTA-1	42.8702	Batch2
Batch2_csf41_AGGTGATTCCTCTAAG-1	14.2697	Batch2
Batch2_csf41_AGTAAACGTGATTAGG-1	69.5856	Batch2
Batch2_csf41_AGTCATAAGCTTTACG-1	44.2854	Batch2
Batch2_csf41_AGTTACGCAAATAAGG-1	28.6504	Batch2
Batch2_csf41_AGTTCCTCACCTTCTC-1	11.1006	Batch2
Batch2_csf41_ATAGCAGGTTCGGTAT-1	8.69531	Batch2
Batch2_csf41_ATCAGGTAGCAAATTG-1	13.5752	Batch2
Batch2_csf41_ATCGTGACATTTCGCG-1	40.7927	Batch2
Batch2_csf41_ATCTTAGGTTTACCGG-1	51.1504	Batch2
Batch2_csf41_ATGGGCGGTACTTACA-1	37.5328	Batch2
Batch2_csf41_ATGTGAGGTCACCAGC-1	15.7208	Batch2
Batch2_csf41_ATTGGCTGTCAATGTC-1	26.6628	Batch2
Batch2_csf41_ATTTGGTTCCTTAGAT-1	64.2496	Batch2
Batch2_csf41_ATTTGTCAGGCTACTC-1	8.67142	Batch2
Batch2_csf41_CAAAGGGCACAATCGA-1	82.0876	Batch2
Batch2_csf41_CAAAGTCAGTAATGGC-1	73.8331	Batch2
Batch2_csf41_CAAGATTCACATACCT-1	9.80572	Batch2
Batch2_csf41_CATCCTGCATCGGGCA-1	30.9652	Batch2
Batch2_csf41_CATTAGCGTATTTACG-1	74.4738	Batch2
Batch2_csf41_CATTGTGTCTGGGAAT-1	43.6605	Batch2
Batch2_csf41_CCATCACAGTTTGGTT-1	26.6379	Batch2
Batch2_csf41_CCTATTTGTTAATGCC-1	80.2206	Batch2
Batch2_csf41_CCTCATCGTCCAGCAC-1	37.5895	Batch2
Batch2_csf41_CGAACCAAGCTATCCA-1	9.32042	Batch2
Batch2_csf41_CGATAAATCCCTCTCA-1	13.0785	Batch2
Batch2_csf41_CGATGTTGTAAGGTTG-1	75.2138	Batch2
Batch2_csf41_CGATTGTGTCCTCCTG-1	41.3528	Batch2
Batch2_csf41_CGATTGTGTGCGGCTT-1	18.1316	Batch2
Batch2_csf41_CGCAATCTCACTAGGG-1	15.1793	Batch2
Batch2_csf41_CGCTGGACAGCACGTG-1	41.139	Batch2
Batch2_csf41_CGGTGAGGTACGTTAC-1	1.53639	Batch2
Batch2_csf41_CGGTGCACAATTGCGA-1	5.51947	Batch2
Batch2_csf41_CGTACGTTCTTAAGGA-1	55.3989	Batch2
Batch2_csf41_CGTACTTCAGGACTAC-1	3.32617	Batch2
Batch2_csf41_CGTTATTAGGGTTTCC-1	10.0109	Batch2
Batch2_csf41_CTAGGCGCACGGTTCC-1	10.9345	Batch2
Batch2_csf41_CTATGAGCACTTAACC-1	15.8244	Batch2
Batch2_csf41_CTGACCAGTTGAGTCT-1	36.3897	Batch2
Batch2_csf41_CTGGTGAAGTAAGCAC-1	23.164	Batch2
Batch2_csf41_CTGTGCAGTGCTGAAA-1	21.6473	Batch2
Batch2_csf41_CTTAAGGCACATAAAC-1	7.38584	Batch2
Batch2_csf41_CTTCGAATCAGCCCTG-1	61.3792	Batch2
Batch2_csf41_CTTTAACAGTTTCAGT-1	10.2819	Batch2
Batch2_csf41_CTTTGGATCCGAATTT-1	18.4302	Batch2
Batch2_csf41_GAAGAATAGTTTGCTG-1	65.3908	Batch2
Batch2_csf41_GAAGTATGTCATTACA-1	6.52191	Batch2
Batch2_csf41_GACAGGCTCCCATAGC-1	36.6099	Batch2
Batch2_csf41_GACTAAGGTTGGAGCG-1	47.267	Batch2
Batch2_csf41_GAGACCCAGGGTTACG-1	69.0845	Batch2
Batch2_csf41_GAGATACTCCCGCTGA-1	75.7679	Batch2
Batch2_csf41_GAGCTATAGGAACCAT-1	1.7289	Batch2
Batch2_csf41_GAGCTGGGTGTGAGGT-1	6.12453	Batch2
Batch2_csf41_GAGGATGCATTCAGGA-1	84.3437	Batch2
Batch2_csf41_GAGGGAGTCTCAGCAC-1	58.2073	Batch2
Batch2_csf41_GAGTAACTCTTTGGAT-1	21.8559	Batch2
Batch2_csf41_GATGGACGTCACGATT-1	66.3225	Batch2
Batch2_csf41_GATTAACCAATATGGT-1	64.6674	Batch2
Batch2_csf41_GCAGCTAAGTTGGATA-1	52.8448	Batch2
Batch2_csf41_GCATTCATCGATTATC-1	65.5845	Batch2
Batch2_csf41_GCCAACAAGTTGGCCT-1	36.4815	Batch2
Batch2_csf41_GCCTGAGCAAGTAAGA-1	50.8459	Batch2
Batch2_csf41_GCCTGCATCCTCACTT-1	27.4116	Batch2
Batch2_csf41_GCGAGCTAGCGGGACT-1	64.6509	Batch2
Batch2_csf41_GCGCAAGGTATGTTGC-1	16.6317	Batch2
Batch2_csf41_GCGCAATCAGAATCGC-1	6.2331	Batch2
Batch2_csf41_GCTAACGAGGAAACTC-1	9.41528	Batch2
Batch2_csf41_GCTATCCAGCTAACTT-1	70.3882	Batch2
Batch2_csf41_GCTCAGGCAAATACCG-1	64.1785	Batch2
Batch2_csf41_GCTCAGGCACTTTACA-1	71.7135	Batch2
Batch2_csf41_GGAAATTGTGTTTGGT-1	104.14	Batch2
Batch2_csf41_GGAAGTTTCCCTCGCT-1	36.8223	Batch2
Batch2_csf41_GGCCATTTCCCAAATT-1	9.24582	Batch2
Batch2_csf41_GGCGATTCACACTAAG-1	39.8147	Batch2
Batch2_csf41_GGCTTATGTCCCTCTG-1	100.596	Batch2
Batch2_csf41_GGGACTCAGTCAAACA-1	45.0939	Batch2
Batch2_csf41_GGGTGGAAGCAAATCA-1	70.5014	Batch2
Batch2_csf41_GGGTTGGGTAATAGGT-1	25.5136	Batch2
Batch2_csf41_GGTGGATGTGGCTTTG-1	51.3287	Batch2
Batch2_csf41_GTACGCAAGGTCTTTG-1	6.48188	Batch2
Batch2_csf41_GTACTGACACCTCGAC-1	12.2	Batch2
Batch2_csf41_GTCAAAGGTGTTGCTG-1	43.0228	Batch2
Batch2_csf41_GTCACTCAGTCGAAAC-1	71.3219	Batch2
Batch2_csf41_GTCCCTGAGCGAAGCC-1	15.1403	Batch2
Batch2_csf41_GTGAGTTAGCTAAATG-1	26.67	Batch2
Batch2_csf41_GTTTCACCACTCAATC-1	35.707	Batch2
Batch2_csf41_TAACGCCTCCCGTTCC-1	54.0844	Batch2
Batch2_csf41_TACAGAATCACAATGA-1	2.98184	Batch2
Batch2_csf41_TACTAGTTCCATTAGT-1	29.4093	Batch2
Batch2_csf41_TATCTTGCACAACATG-1	7.29023	Batch2
Batch2_csf41_TCAACAAAGGTTAGAC-1	12.9143	Batch2
Batch2_csf41_TCAGCCAGTTCGATGT-1	40.7445	Batch2
Batch2_csf41_TCCTTGAAGCATTTCG-1	20.6177	Batch2
Batch2_csf41_TCGAAGTAGTTAACAG-1	14.6726	Batch2
Batch2_csf41_TCGATGACAATCGTGA-1	7.31485	Batch2
Batch2_csf41_TCGGCCATCCATCCTT-1	72.8274	Batch2
Batch2_csf41_TCTGTAAGTACGTCCA-1	27.9504	Batch2
Batch2_csf41_TCTTTGGAGTCCTCAA-1	35.0909	Batch2
Batch2_csf41_TGAGACTAGGAACCTG-1	33.8381	Batch2
Batch2_csf41_TGATCTTAGTTGACGG-1	20.2872	Batch2
Batch2_csf41_TGCATTAGTCGAATCT-1	60.8477	Batch2
Batch2_csf41_TGCGCCATCAAGTTTC-1	29.5958	Batch2
Batch2_csf41_TGCTAACGTTGGTTAC-1	33.6213	Batch2
Batch2_csf41_TGGCCTTAGGATTATG-1	5.62028	Batch2
Batch2_csf41_TGGGTCCGTTGTGACT-1	59.3984	Batch2
Batch2_csf41_TGTGGCGCAATCAAAC-1	9.42676	Batch2
Batch2_csf41_TTCTGGCAGGACAAAG-1	50.0755	Batch2
Batch2_csf43_AAAGCGAAGCCAAACG-1	53.734	Batch2
Batch2_csf43_ACGCACGCAGCATTTC-1	7.21848	Batch2
Batch2_csf43_ACTTGCTCAAGTTGCA-1	57.321	Batch2
Batch2_csf43_AGGCGCAGTTACCGTG-1	79.4562	Batch2
Batch2_csf43_ATGAGGAAGGAACCGC-1	7.72408	Batch2
Batch2_csf43_CAATCGCTCAGCCCTG-1	2.66215	Batch2
Batch2_csf43_CCAAAGCCATTGGACA-1	-33.3928	Batch2
Batch2_csf43_CGCTATATCTAATGGA-1	65.6451	Batch2
Batch2_csf43_CTGAATGCAACAGATT-1	102.329	Batch2
Batch2_csf43_CTGTTAAGTGGTTCTG-1	70.5414	Batch2
Batch2_csf43_GCGCAATCATCTATCA-1	88.8099	Batch2
Batch2_csf43_GGTAGTTAGATGGATC-1	54.7493	Batch2
Batch2_csf43_GGTTTATTCAGGTAAC-1	61.7868	Batch2
Batch2_csf43_TGTTAGCGTTAGACTC-1	62.6724	Batch2
Batch2_csf44_AAACGGGCAATGAGCC-1	40.642	Batch2
Batch2_csf44_AAACTGTCATCATGCT-1	15.7308	Batch2
Batch2_csf44_AACTAACCATTTCATG-1	26.7023	Batch2
Batch2_csf44_AAGCGGCTCAGTTTAC-1	23.0311	Batch2
Batch2_csf44_AAGGTTATCCTTAGAT-1	66.3027	Batch2
Batch2_csf44_ACCGGCTGTTTATCGA-1	16.9649	Batch2
Batch2_csf44_AGAAGCAAGTATCGCC-1	59.3769	Batch2
Batch2_csf44_AGCAGGCTCCAGCTAC-1	80.4856	Batch2
Batch2_csf44_AGCCCTTAGGTAGACT-1	14.3182	Batch2
Batch2_csf44_AGCCTAGAGCATCTTG-1	63.0541	Batch2
Batch2_csf44_AGTAAACGTAGCCCGT-1	12.8042	Batch2
Batch2_csf44_ATAAGCCAGGCCTCTG-1	83.251	Batch2
Batch2_csf44_ATCGTTAGTGGTTATC-1	11.744	Batch2
Batch2_csf44_ATTATGGAGGTTCGAG-1	23.7244	Batch2
Batch2_csf44_ATTGCATTCATGAATG-1	57.3644	Batch2
Batch2_csf44_CAACTTAGTGCAGCTC-1	14.8039	Batch2
Batch2_csf44_CAGGATAGTACTTAGC-1	19.973	Batch2
Batch2_csf44_CAGGGCAGTTCATTAG-1	83.4588	Batch2
Batch2_csf44_CATGAAGGTCCAGCAC-1	18.6155	Batch2
Batch2_csf44_CATTGACGTACAGCAA-1	13.1602	Batch2
Batch2_csf44_CCATTGTCAGTTGCCC-1	33.619	Batch2
Batch2_csf44_CCATTGTCATCATGCT-1	13.9066	Batch2
Batch2_csf44_CCCGAAGCACTAACAG-1	78.9934	Batch2
Batch2_csf44_CCTACTTTCTTTAGCG-1	103.149	Batch2
Batch2_csf44_CGAATATCAGCACGTG-1	73.7928	Batch2
Batch2_csf44_CGACATTGTTGGGCGA-1	16.2805	Batch2
Batch2_csf44_CGGTTATGTCTACCTC-1	87.2784	Batch2
Batch2_csf44_CTAGATGCATCTATGC-1	20.2888	Batch2
Batch2_csf44_CTATGCTCAGGTGACT-1	74.6708	Batch2
Batch2_csf44_CTGTGTGGTCACGATT-1	64.7289	Batch2
Batch2_csf44_CTTGACTCAATCTCTA-1	13.1059	Batch2
Batch2_csf44_CTTGCTGCAATAACCG-1	25.4487	Batch2
Batch2_csf44_GAAGCCATCATAGGTA-1	59.2251	Batch2
Batch2_csf44_GAATCGGTCAAAGGGA-1	17.992	Batch2
Batch2_csf44_GACAAACTCCCTCATT-1	51.4798	Batch2
Batch2_csf44_GACTCAACATTAGCGA-1	79.2595	Batch2
Batch2_csf44_GAGCTGGGTACGAACA-1	23.4807	Batch2
Batch2_csf44_GATGCAAGTTGTCATA-1	15.778	Batch2
Batch2_csf44_GATTACCGTTGTCATA-1	113.572	Batch2
Batch2_csf44_GCAAATATCCGCTATA-1	71.1194	Batch2
Batch2_csf44_GCCATCAGTTAGTGCT-1	17.0006	Batch2
Batch2_csf44_GGATAGGCACCTAACT-1	90.6606	Batch2
Batch2_csf44_GGCTCAAAGACCTTGC-1	27.4565	Batch2
Batch2_csf44_GGCTTATGTTAGCGCC-1	11.5926	Batch2
Batch2_csf44_GGTACTGAGCCTGCCA-1	13.4615	Batch2
Batch2_csf44_GTTTCACCATCAGGAC-1	15.9711	Batch2
Batch2_csf44_TACAAACCAACCTTGT-1	54.2298	Batch2
Batch2_csf44_TATTGACTCCTGCAAC-1	13.6495	Batch2
Batch2_csf44_TCCATTACACGAACGT-1	12.6287	Batch2
Batch2_csf44_TCCCTCATCCTTTCGT-1	9.28719	Batch2
Batch2_csf44_TCGCGCTCAAAGGTAA-1	14.7973	Batch2
Batch2_csf44_TCGTTAAGTGTTAGAG-1	96.2406	Batch2
Batch2_csf44_TCGTTATAGCGAATCG-1	13.411	Batch2
Batch2_csf44_TGAGTCTGTAGCCATT-1	13.7011	Batch2
Batch2_csf44_TGAGTGAGTGACACAA-1	21.2714	Batch2
Batch2_csf44_TGATTACTCACAGGGC-1	47.4074	Batch2
Batch2_csf44_TGGATCGAGCAATCCC-1	11.4667	Batch2
Batch2_csf44_TGGGTCCGTACGCACC-1	17.9339	Batch2
Batch2_csf44_TGGGTTTGTACAGCAA-1	11.9301	Batch2
Batch2_csf44_TGGTGTGAGGAACCTG-1	12.6579	Batch2
Batch2_csf44_TGTAACCGTTTCCACC-1	72.5269	Batch2
Batch2_csf44_TGTCAGGAGTCACACC-1	11.7987	Batch2
Batch2_csf44_TGTGCGCGTGCCCTTT-1	17.0712	Batch2
Batch2_csf44_TTGCATCCATGGCCGA-1	14.1925	Batch2
Batch2_csf44_TTTGGACGTTGCACTG-1	68.0026	Batch2
Batch2_csf45_AAACGTTCAACAGAGG-1	52.3926	Batch2
Batch2_csf45_AAACTGTCAAACCGTA-1	65.1559	Batch2
Batch2_csf45_AAATCCTTCATAATCC-1	30.5881	Batch2
Batch2_csf45_AACATAGTCCATAAAG-1	66.3055	Batch2
Batch2_csf45_AACGGCTCATCGATAG-1	83.6237	Batch2
Batch2_csf45_AACTGAGGTAATGCCT-1	90.6684	Batch2
Batch2_csf45_AAGCAACTCCATAACT-1	14.1809	Batch2
Batch2_csf45_AATCCAAAGGAAGCAA-1	95.0126	Batch2
Batch2_csf45_AATGTGATCGCGTTAC-1	102.459	Batch2
Batch2_csf45_ACAAACCAGATAACCA-1	41.1648	Batch2
Batch2_csf45_ACAAGGCGTACTGCCA-1	83.9585	Batch2
Batch2_csf45_ACATACTTCGCGTTCG-1	65.6827	Batch2
Batch2_csf45_ACATAGTCAATGAAGA-1	81.48	Batch2
Batch2_csf45_ACATGTTTCAGGTCGA-1	23.9506	Batch2
Batch2_csf45_ACATTACTCTCTCGCC-1	15.5546	Batch2
Batch2_csf45_ACCAATAAGCTCAACC-1	5.67182	Batch2
Batch2_csf45_ACCAATAAGCTCAAGG-1	20.6485	Batch2
Batch2_csf45_ACCCTCACAATAGAGA-1	95.8084	Batch2
Batch2_csf45_ACCCTGGTCTGGCTAC-1	90.0848	Batch2
Batch2_csf45_ACCTAGTGTATTCGGT-1	113.755	Batch2
Batch2_csf45_ACGCACGCATCCGTCA-1	74.9766	Batch2
Batch2_csf45_ACGGATTAGCCGCTAT-1	30.9892	Batch2
Batch2_csf45_ACTAAGTCACCGGCAA-1	82.1863	Batch2
Batch2_csf45_ACTCGAACACATAGAT-1	123.187	Batch2
Batch2_csf45_ACTTAGCGTTAACGTC-1	55.9474	Batch2
Batch2_csf45_AGACTAATCACTTCGA-1	83.8306	Batch2
Batch2_csf45_AGACTCACAGGTATAT-1	8.92081	Batch2
Batch2_csf45_AGACTGAGTTAGGTAG-1	94.9196	Batch2
Batch2_csf45_AGATTAGTCAAGGTGT-1	94.1031	Batch2
Batch2_csf45_AGCCTTTCACGCCACT-1	7.8999	Batch2
Batch2_csf45_AGCCTTTCATTACTCA-1	66.1487	Batch2
Batch2_csf45_AGCGACTCAACATGAT-1	91.7379	Batch2
Batch2_csf45_AGCGCTAAGTTACACT-1	107.926	Batch2
Batch2_csf45_AGTACTGCATTGTGAG-1	63.6633	Batch2
Batch2_csf45_AGTCGTTGTCAACATC-1	18.6016	Batch2
Batch2_csf45_AGTGCAAGTCATGAAG-1	103.984	Batch2
Batch2_csf45_AGTGCAAGTGCCCGAT-1	31.4146	Batch2
Batch2_csf45_AGTGGCGGTTAGCGGG-1	83.3756	Batch2
Batch2_csf45_AGTTCCTCAGCTGCTC-1	63.7282	Batch2
Batch2_csf45_AGTTGGCCAAGCGATC-1	43.7142	Batch2
Batch2_csf45_ATACCCGGTACTTCCC-1	16.953	Batch2
Batch2_csf45_ATACTGGCATCATGCT-1	24.9763	Batch2
Batch2_csf45_ATAGCGAGTCCATAGT-1	17.0976	Batch2
Batch2_csf45_ATCAGCACAGCAATTG-1	102.064	Batch2
Batch2_csf45_ATCCCAATCCACTAAT-1	68.0952	Batch2
Batch2_csf45_ATCGTGCTCTCCATCT-1	97.6056	Batch2
Batch2_csf45_ATCTTAGGTACGCACC-1	22.0231	Batch2
Batch2_csf45_ATGCGATAGTAAACCA-1	74.8121	Batch2
Batch2_csf45_ATGCGTCTCACTTCGA-1	22.5738	Batch2
Batch2_csf45_ATGTAAGTCACGTTCA-1	18.2958	Batch2
Batch2_csf45_ATGTGGGTCTTAAGCT-1	16.4167	Batch2
Batch2_csf45_ATGTTTGGTTTGACTA-1	117.929	Batch2
Batch2_csf45_ATTGAGCAGTGTGATA-1	13.3846	Batch2
Batch2_csf45_ATTGCATTCAACCTCA-1	89.2761	Batch2
Batch2_csf45_ATTGCTCCATCCACCA-1	41.1446	Batch2
Batch2_csf45_ATTTGCCCAATAACCG-1	39.922	Batch2
Batch2_csf45_CAACCTATCAGCATGG-1	46.344	Batch2
Batch2_csf45_CACTATGTCCTCACGG-1	91.9056	Batch2
Batch2_csf45_CAGATTCGTTAGACTC-1	64.2962	Batch2
Batch2_csf45_CAGCAATAGAGGCGAG-1	92.8837	Batch2
Batch2_csf45_CAGGTTTGTGCTGAAA-1	101.523	Batch2
Batch2_csf45_CAGTGAGTCCTCAAGC-1	90.0868	Batch2
Batch2_csf45_CAGTGTGAGACTTAAG-1	66.4484	Batch2
Batch2_csf45_CATCAATTCGGGACTA-1	89.1615	Batch2
Batch2_csf45_CATGCCAGTGACATTC-1	64.7694	Batch2
Batch2_csf45_CATTATGGTTGGCCAC-1	74.5313	Batch2
Batch2_csf45_CATTGTCCATTTGTTG-1	41.3788	Batch2
Batch2_csf45_CCAAACCTCAGTTAGA-1	2.07101	Batch2
Batch2_csf45_CCAAGTGAGTTTCGGC-1	86.2303	Batch2
Batch2_csf45_CCACATTCAGCAAGCT-1	68.8756	Batch2
Batch2_csf45_CCAGAACCATGCAATG-1	115.404	Batch2
Batch2_csf45_CCATTGTCATTGTGTC-1	107.933	Batch2
Batch2_csf45_CCCGCAATCTCAAGAA-1	99.5589	Batch2
Batch2_csf45_CCCTGTGAGTTATGGA-1	70.228	Batch2
Batch2_csf45_CCGCCATCATTGCGCC-1	98.7845	Batch2
Batch2_csf45_CCGTTGTAGTAACGTA-1	87.8113	Batch2
Batch2_csf45_CCTCAAATCAGGCATG-1	103.87	Batch2
Batch2_csf45_CCTGGTCCACGAACGT-1	50.883	Batch2
Batch2_csf45_CCTTATTGTCCACAAT-1	94.7827	Batch2
Batch2_csf45_CCTTCCTCACGTAGGT-1	-5.84831	Batch2
Batch2_csf45_CGATAAATCGGTAACG-1	76.158	Batch2
Batch2_csf45_CGCACATTCCAACATT-1	33.7231	Batch2
Batch2_csf45_CGCGTTCCAGCCATAA-1	14.3076	Batch2
Batch2_csf45_CGCTCAGTCCAATTAC-1	75.9062	Batch2
Batch2_csf45_CGGGTTGCATTGACTC-1	11.9131	Batch2
Batch2_csf45_CGGTATTGTTCTTACT-1	52.5302	Batch2
Batch2_csf45_CGTGAGGGTACTTAGC-1	13.9237	Batch2
Batch2_csf45_CGTGCTTAGACCTTGC-1	64.7792	Batch2
Batch2_csf45_CGTTCGTAGTAGCGCA-1	73.4712	Batch2
Batch2_csf45_CGTTTGTCAACTTGTC-1	19.3542	Batch2
Batch2_csf45_CGTTTGTCAAGCCTCC-1	72.2995	Batch2
Batch2_csf45_CGTTTGTCACAGGCTG-1	116.114	Batch2
Batch2_csf45_CTAGGCTTCTAATGGA-1	18.2456	Batch2
Batch2_csf45_CTCAAGCTCCTTTCTA-1	18.8482	Batch2
Batch2_csf45_CTCAATAGTGGTTACT-1	105.152	Batch2
Batch2_csf45_CTCAGCTAGGCTGTGA-1	14.7265	Batch2
Batch2_csf45_CTCAGGGCATTGCCCA-1	13.7368	Batch2
Batch2_csf45_CTCCTAAAGATTATCC-1	20.3356	Batch2
Batch2_csf45_CTCTCAGCATCCCTCT-1	15.8736	Batch2
Batch2_csf45_CTTAACGTCGCGAAAT-1	45.0767	Batch2
Batch2_csf45_CTTAAGCGTCCATAGT-1	106.368	Batch2
Batch2_csf45_CTTCAACCAAACCGTA-1	39.4186	Batch2
Batch2_csf45_CTTGAGGAGACTATTC-1	47.098	Batch2
Batch2_csf45_CTTGATGTCCAGCTAC-1	40.2709	Batch2
Batch2_csf45_CTTGATTAGAGCCGGT-1	2.3247	Batch2
Batch2_csf45_CTTGCACAGGTTAGGT-1	22.0566	Batch2
Batch2_csf45_GAAATACGTGCTCATG-1	90.9466	Batch2
Batch2_csf45_GAACAGGCAATATGGT-1	32.1281	Batch2
Batch2_csf45_GAATCAGGTTAGTTTG-1	20.6079	Batch2
Batch2_csf45_GACAAACTCTTGAAAG-1	99.272	Batch2
Batch2_csf45_GACATTCGTAGCTATC-1	121.114	Batch2
Batch2_csf45_GACCCAAAGATAATCG-1	82.6063	Batch2
Batch2_csf45_GACCTGAAGACTCAAA-1	2.48864	Batch2
Batch2_csf45_GACTAGTAGCTAACTT-1	55.4694	Batch2
Batch2_csf45_GACTTGCTCCATCCGG-1	20.3444	Batch2
Batch2_csf45_GAGATACTCCACAATT-1	97.5598	Batch2
Batch2_csf45_GAGGGAGTCGATATTC-1	17.8666	Batch2
Batch2_csf45_GATCATAAGCATCTTG-1	96.9547	Batch2
Batch2_csf45_GATCGATAGTAATGGC-1	85.9733	Batch2
Batch2_csf45_GCAAACTAGGCTGTGA-1	107.212	Batch2
Batch2_csf45_GCAAGGTGTCATTACA-1	10.2435	Batch2
Batch2_csf45_GCACTTGGTACAAACG-1	92.6969	Batch2
Batch2_csf45_GCAGGCTAGCCAGAGC-1	79.2963	Batch2
Batch2_csf45_GCAGTAAGTAAGTCGA-1	110.667	Batch2
Batch2_csf45_GCATCACTCCGCCTCT-1	48.0754	Batch2
Batch2_csf45_GCATTCATCAATTTGC-1	86.4951	Batch2
Batch2_csf45_GCCAATACACACCCAC-1	20.4848	Batch2
Batch2_csf45_GCCCATAGTGACATGA-1	31.7217	Batch2
Batch2_csf45_GCCCATTAGACATAGC-1	93.1843	Batch2
Batch2_csf45_GCCCTTTGTATTCAGC-1	15.5049	Batch2
Batch2_csf45_GCCGTGACATCATGTC-1	93.7471	Batch2
Batch2_csf45_GCGAACGGTCTTTATC-1	89.6	Batch2
Batch2_csf45_GCGCCTATCCGGACAA-1	64.1898	Batch2
Batch2_csf45_GCGTTTGGTCATTACA-1	46.4288	Batch2
Batch2_csf45_GCTAGATAGAAGTAGG-1	69.0466	Batch2
Batch2_csf45_GCTCACCCATTGAACG-1	113.126	Batch2
Batch2_csf45_GCTGGTAAGTCAGGCA-1	85.0959	Batch2
Batch2_csf45_GCTTGCGTCCGGACAA-1	21.8778	Batch2
Batch2_csf45_GCTTGTTCAAAGGGAT-1	100.008	Batch2
Batch2_csf45_GGACCTTTCGGGACTA-1	23.2405	Batch2
Batch2_csf45_GGATATTCAACAGAGG-1	13.5046	Batch2
Batch2_csf45_GGATGTCCAGGTAGCT-1	81.4017	Batch2
Batch2_csf45_GGCAAGTGTTGGCGAG-1	44.2376	Batch2
Batch2_csf45_GGCAATCCACCTAAGA-1	8.38671	Batch2
Batch2_csf45_GGCCGTTGTTAATTCG-1	17.5414	Batch2
Batch2_csf45_GGCTAATAGACCTTGC-1	96.5447	Batch2
Batch2_csf45_GGCTAATAGGCGCATA-1	54.3842	Batch2
Batch2_csf45_GGCTATTGTCCATCCT-1	99.8553	Batch2
Batch2_csf45_GGCTTATGTAGGTGAC-1	118.172	Batch2
Batch2_csf45_GGGTTGGGTTCCGGGT-1	85.1811	Batch2
Batch2_csf45_GGTACCGCACGGATAC-1	83.5924	Batch2
Batch2_csf45_GGTCCGTGTTGGTTTA-1	12.2668	Batch2
Batch2_csf45_GGTGCTTTCGGTAACG-1	56.7258	Batch2
Batch2_csf45_GGTGTGATCAAGGTAC-1	96.3983	Batch2
Batch2_csf45_GGTTCACTCATAGGCG-1	90.4883	Batch2
Batch2_csf45_GGTTTACGTCATCCCT-1	50.5739	Batch2
Batch2_csf45_GGTTTAGCATATCGCT-1	36.1731	Batch2
Batch2_csf45_GTAAGGTTCAGCATGG-1	55.6363	Batch2
Batch2_csf45_GTATACTTCCAGAAAC-1	74.633	Batch2
Batch2_csf45_GTCATTGTCCAGAACG-1	12.2236	Batch2
Batch2_csf45_GTCCTCACATAACCAG-1	24.2776	Batch2
Batch2_csf45_GTGCTTATCGTAACTT-1	44.0503	Batch2
Batch2_csf45_GTGGATTAGCTAGCCT-1	105.348	Batch2
Batch2_csf45_GTGTTAAAGCAAATTG-1	75.5713	Batch2
Batch2_csf45_GTTCCAGGTAATAGGT-1	10.1156	Batch2
Batch2_csf45_GTTGTGACAACCTCGC-1	72.9295	Batch2
Batch2_csf45_GTTTGAGCATCATGTC-1	15.2001	Batch2
Batch2_csf45_GTTTGCATCGGTTCCG-1	67.6727	Batch2
Batch2_csf45_GTTTGTAGTGTTGCTG-1	27.7409	Batch2
Batch2_csf45_TAAACTGAGCCATCGT-1	66.5578	Batch2
Batch2_csf45_TAACCAAAGGTCGAGC-1	17.7755	Batch2
Batch2_csf45_TACACCGGTTAGACTC-1	7.91304	Batch2
Batch2_csf45_TACAGGTAGTCATTCG-1	82.6401	Batch2
Batch2_csf45_TACGGGTCATCAATCC-1	80.7352	Batch2
Batch2_csf45_TACTAGTTCAACTTGT-1	56.2502	Batch2
Batch2_csf45_TAGCGGATCGAAGCAT-1	70.2915	Batch2
Batch2_csf45_TAGTTACTCATTATGC-1	6.69313	Batch2
Batch2_csf45_TAGTTACTCCCTGGAT-1	14.2584	Batch2
Batch2_csf45_TAGTTGAAGTCTTGCA-1	59.7324	Batch2
Batch2_csf45_TAGTTTGGTACTTACA-1	102.727	Batch2
Batch2_csf45_TATTCGGTCGCGCATT-1	15.5729	Batch2
Batch2_csf45_TCAACATTCATCAGCC-1	99.1228	Batch2
Batch2_csf45_TCAAGTGCATCCGGAG-1	42.3737	Batch2
Batch2_csf45_TCACCAATCGATTACT-1	6.44138	Batch2
Batch2_csf45_TCACCTAAGTCATTCG-1	49.4218	Batch2
Batch2_csf45_TCACTCGCATTGAACG-1	15.6394	Batch2
Batch2_csf45_TCAGGCTTCCTGGAAG-1	32.5629	Batch2
Batch2_csf45_TCATGAAAGGTTGCAG-1	76.4245	Batch2
Batch2_csf45_TCGGCTAGTCTGTCAG-1	70.4695	Batch2
Batch2_csf45_TCGTTAAGTTGCCTGA-1	16.4977	Batch2
Batch2_csf45_TCTAACTAGACTTAAG-1	13.5949	Batch2
Batch2_csf45_TCTAAGTTCATCGATT-1	17.5854	Batch2
Batch2_csf45_TCTAGTTAGCTCCCTC-1	98.7904	Batch2
Batch2_csf45_TCTGGCCCATAATGAC-1	17.698	Batch2
Batch2_csf45_TCTGTGCAGAGGCGAG-1	42.1065	Batch2
Batch2_csf45_TCTTAGGTCGAAGCAT-1	13.2207	Batch2
Batch2_csf45_TCTTTAGCACAAATAC-1	28.2085	Batch2
Batch2_csf45_TGACCTATCGAAATGC-1	30.7432	Batch2
Batch2_csf45_TGCAGGTCAAGATAAG-1	86.662	Batch2
Batch2_csf45_TGCATCCAGCAACATA-1	30.0733	Batch2
Batch2_csf45_TGCGGTTTCCAATAGA-1	112.061	Batch2
Batch2_csf45_TGGCCAGCATTGGGTA-1	47.0109	Batch2
Batch2_csf45_TGGCGGTAGAGGAGGT-1	15.841	Batch2
Batch2_csf45_TGGCGTGCATAACCGA-1	101.452	Batch2
Batch2_csf45_TGGGCGTAGTAGCCTC-1	74.104	Batch2
Batch2_csf45_TGGTAGTAGCTAGATA-1	11.233	Batch2
Batch2_csf45_TGGTCTATCTATCTGG-1	12.2777	Batch2
Batch2_csf45_TGGTTTAGTCGCAATT-1	99.6519	Batch2
Batch2_csf45_TGTAAGTCAGGAGCAA-1	97.7816	Batch2
Batch2_csf45_TGTATTGGTACTGCCA-1	91.0977	Batch2
Batch2_csf45_TGTGTCCAGTAGCTAA-1	16.85	Batch2
Batch2_csf45_TGTGTGACATCCGGAG-1	12.4071	Batch2
Batch2_csf45_TTAACGTTCAGGCCAA-1	88.6895	Batch2
Batch2_csf45_TTATCCTGTTAGTTTG-1	64.6976	Batch2
Batch2_csf45_TTCCTCGTCTATTGAC-1	61.803	Batch2
Batch2_csf45_TTCTCACTCAGGAGCC-1	55.4041	Batch2
Batch2_csf45_TTGAGCGAGGTCGAGC-1	17.235	Batch2
Batch2_csf45_TTGATCAGTGGACCCT-1	17.0985	Batch2
Batch2_csf45_TTTAGTCAGGAAACCT-1	39.641	Batch2
Batch2_csf45_TTTATGGGTAACGGGT-1	65.7373	Batch2
Batch2_csf45_TTTATGGGTTCTCAAA-1	63.5393	Batch2
Batch2_csf46_AAAGCGAAGCCAAACG-1	53.734	Batch2
Batch2_csf46_ACGCACGCAGCATTTC-1	7.21849	Batch2
Batch2_csf46_ACTTGCTCAAGTTGCA-1	57.321	Batch2
Batch2_csf46_AGGCGCAGTTACCGTG-1	79.4562	Batch2
Batch2_csf46_ATGAGGAAGGAACCGC-1	7.72408	Batch2
Batch2_csf46_CAATCGCTCAGCCCTG-1	2.66212	Batch2
Batch2_csf46_CCAAAGCCATTGGACA-1	-33.3928	Batch2
Batch2_csf46_CGCTATATCTAATGGA-1	65.6451	Batch2
Batch2_csf46_CTGAATGCAACAGATT-1	102.329	Batch2
Batch2_csf46_CTGTTAAGTGGTTCTG-1	70.5414	Batch2
Batch2_csf46_GCGCAATCATCTATCA-1	88.8099	Batch2
Batch2_csf46_GGTAGTTAGATGGATC-1	54.7494	Batch2
Batch2_csf46_GGTTTATTCAGGTAAC-1	61.7868	Batch2
Batch2_csf46_TGTTAGCGTTAGACTC-1	62.6724	Batch2
Batch2_csf47_AAACGTTCAGGCTGTG-1	37.3557	Batch2
Batch2_csf47_AAACTGGGTGCGGTTC-1	73.2941	Batch2
Batch2_csf47_AAAGCCTAGGGTTATA-1	67.8447	Batch2
Batch2_csf47_AAATCACCACTATGTC-1	61.0362	Batch2
Batch2_csf47_AAATCGATCCCTCAAA-1	97.1769	Batch2
Batch2_csf47_AACATTGAGACTATTC-1	78.6427	Batch2
Batch2_csf47_AACATTGAGCAGCCAA-1	20.0795	Batch2
Batch2_csf47_AACCAACAGATTGAGC-1	66.1162	Batch2
Batch2_csf47_AACCATAAGGAAACCT-1	101.003	Batch2
Batch2_csf47_AACCTCATCGCGAGTA-1	81.1477	Batch2
Batch2_csf47_AACCTCATCTGGCCAT-1	103.955	Batch2
Batch2_csf47_AACTTCGTCAAAGGGA-1	10.607	Batch2
Batch2_csf47_AAGCCTTGTCATTATG-1	53.3725	Batch2
Batch2_csf47_AAGGAACCATGAAGCC-1	76.0026	Batch2
Batch2_csf47_AAGGACAAGCCCTTGG-1	56.8831	Batch2
Batch2_csf47_AAGGAGCAGTATCGCC-1	17.0455	Batch2
Batch2_csf47_AAGGCCCAGAGGATGA-1	93.7003	Batch2
Batch2_csf47_AAGGCCGGTGAGAAGG-1	15.4966	Batch2
Batch2_csf47_AAGGCTGTCGTAAAGC-1	25.6272	Batch2
Batch2_csf47_AAGGTATGTTAGTCTA-1	10.5617	Batch2
Batch2_csf47_AAGGTATGTTTGCATA-1	49.0825	Batch2
Batch2_csf47_AAGTTGTCAGACTCAA-1	11.8679	Batch2
Batch2_csf47_AATCCAAAGCTATCGC-1	124.097	Batch2
Batch2_csf47_AATCCAAAGGTCGAGC-1	19.5414	Batch2
Batch2_csf47_AATCGGCCATCCTTGG-1	88.3157	Batch2
Batch2_csf47_AATCTCTAGCGAAGCC-1	50.5933	Batch2
Batch2_csf47_AATTACCTCATTGAGA-1	82.9774	Batch2
Batch2_csf47_ACAACATCATTTGGCT-1	14.4082	Batch2
Batch2_csf47_ACAATCAAGTCTAATC-1	68.6218	Batch2
Batch2_csf47_ACACAATCACAATACG-1	111.551	Batch2
Batch2_csf47_ACAGCCGCATATTTCG-1	40.9004	Batch2
Batch2_csf47_ACAGTTGCACTAACAG-1	9.91296	Batch2
Batch2_csf47_ACCCAACTCACAAACA-1	99.8443	Batch2
Batch2_csf47_ACCCTCACACTAGTAG-1	30.6616	Batch2
Batch2_csf47_ACCCTCCTCGCTCAGT-1	103.006	Batch2
Batch2_csf47_ACCGCCATCGCTCAAC-1	14.9462	Batch2
Batch2_csf47_ACCTAGTGTTTCCTGC-1	96.1469	Batch2
Batch2_csf47_ACCTCCCTCAACATTC-1	86.2732	Batch2
Batch2_csf47_ACGCCACGTCAATTGC-1	6.63488	Batch2
Batch2_csf47_ACGCCACGTCCATCAG-1	18.7163	Batch2
Batch2_csf47_ACGCCACGTGCTCATG-1	88.2537	Batch2
Batch2_csf47_ACGCCCATCCTTAGAT-1	93.3617	Batch2
Batch2_csf47_ACGGACCAGGAACCAT-1	14.505	Batch2
Batch2_csf47_ACGTATTTCCTAAGTT-1	93.5295	Batch2
Batch2_csf47_ACGTCAACACGCAATA-1	78.393	Batch2
Batch2_csf47_ACTAATGAGGTTCATT-1	72.255	Batch2
Batch2_csf47_ACTCACTCAATAGAGA-1	66.2249	Batch2
Batch2_csf47_ACTGGCTTCCAACATT-1	84.1583	Batch2
Batch2_csf47_ACTGGCTTCTACTACG-1	62.1195	Batch2
Batch2_csf47_AGAACAACACGGTAAC-1	77.8397	Batch2
Batch2_csf47_AGAGGAGGTTCACTCC-1	41.1354	Batch2
Batch2_csf47_AGCAGGCTCATGGTCC-1	67.2465	Batch2
Batch2_csf47_AGCAGGCTCTGGCCAT-1	87.2319	Batch2
Batch2_csf47_AGCATGGTCCTTGAGC-1	62.7511	Batch2
Batch2_csf47_AGCGAACGTCCAGCTA-1	72.7181	Batch2
Batch2_csf47_AGCGAACGTGTCCAGC-1	22.4547	Batch2
Batch2_csf47_AGCGATCCAAGTTCCT-1	58.4061	Batch2
Batch2_csf47_AGCGATCCAATGTGGC-1	26.7488	Batch2
Batch2_csf47_AGCTTCTCAAATAGGA-1	11.3078	Batch2
Batch2_csf47_AGGCGAGAGCACTAGG-1	78.3759	Batch2
Batch2_csf47_AGGCGCTAGGTTATCT-1	30.5116	Batch2
Batch2_csf47_AGGCTATAGATAGCTA-1	79.6161	Batch2
Batch2_csf47_AGGGACCTCACTGTCA-1	108.944	Batch2
Batch2_csf47_AGGGCTTCATCGTTCG-1	13.1846	Batch2
Batch2_csf47_AGGTGATTCGCTTGCG-1	62.6034	Batch2
Batch2_csf47_AGTAGGCGTTGTGACT-1	83.1213	Batch2
Batch2_csf47_AGTATCCGTAGCTTGT-1	61.9191	Batch2
Batch2_csf47_AGTCAGCCAGCTGCTC-1	56.0791	Batch2
Batch2_csf47_AGTGATGGTACGCACC-1	111.921	Batch2
Batch2_csf47_AGTGATTCATGCGGAT-1	9.93154	Batch2
Batch2_csf47_AGTGCAAGTAGTAGGC-1	79.4759	Batch2
Batch2_csf47_ATAACCCGTTCCGCAA-1	29.2153	Batch2
Batch2_csf47_ATACCTTAGCTCATTG-1	23.7387	Batch2
Batch2_csf47_ATATAGGTCGAAGTTA-1	103.661	Batch2
Batch2_csf47_ATCCATCCATGGCCGA-1	16.8578	Batch2
Batch2_csf47_ATCCCAATCGCGAAAT-1	83.6879	Batch2
Batch2_csf47_ATCGATGCAAGTTAAC-1	91.3856	Batch2
Batch2_csf47_ATCGCTTCAAGGTTAT-1	20.4568	Batch2
Batch2_csf47_ATCGTTAGTGCGGAAT-1	37.8303	Batch2
Batch2_csf47_ATCTAGCGTGTGTTAC-1	7.45623	Batch2
Batch2_csf47_ATGAAAGCATTAGTGG-1	41.6952	Batch2
Batch2_csf47_ATGAGGAAGATGCAAC-1	72.2313	Batch2
Batch2_csf47_ATGCAACAGTGCTGAG-1	17.6258	Batch2
Batch2_csf47_ATGCCTATCAGGGCAC-1	41.9779	Batch2
Batch2_csf47_ATGCCTATCATTTAGC-1	4.12154	Batch2
Batch2_csf47_ATGCGTCTCAATGGGT-1	11.141	Batch2
Batch2_csf47_ATGGACCCAGTTATCC-1	92.6242	Batch2
Batch2_csf47_ATGGATGGTACTTCAA-1	15.6401	Batch2
Batch2_csf47_ATGGCCTTCAGCACGA-1	79.9663	Batch2
Batch2_csf47_ATGGGCGGTGCTCCAA-1	33.7397	Batch2
Batch2_csf47_ATGGGTTAGGCCCATT-1	11.881	Batch2
Batch2_csf47_ATGTTCCCAAGAACAA-1	7.72551	Batch2
Batch2_csf47_ATGTTCCCATGCGCCT-1	16.5862	Batch2
Batch2_csf47_ATGTTGCGTGATCCTG-1	61.6505	Batch2
Batch2_csf47_ATTCACCCATTGAACG-1	15.1257	Batch2
Batch2_csf47_ATTCAGTTCTCAAACT-1	45.098	Batch2
Batch2_csf47_ATTGACTTCAACCTAT-1	35.364	Batch2
Batch2_csf47_ATTGAGCAGGATCCAG-1	11.1464	Batch2
Batch2_csf47_ATTGAGGGTTGAGGAC-1	70.4073	Batch2
Batch2_csf47_ATTGCCGGTATTCGTA-1	11.667	Batch2
Batch2_csf47_ATTGCGACACCTAACT-1	95.8227	Batch2
Batch2_csf47_ATTTACGGTGGCTTTG-1	39.2676	Batch2
Batch2_csf47_ATTTAGGAGACAACAC-1	56.6181	Batch2
Batch2_csf47_ATTTGCCCAAGTTGCA-1	14.9751	Batch2
Batch2_csf47_ATTTGTCAGACCAGGC-1	73.1212	Batch2
Batch2_csf47_CAACCGTTCCTGGTTA-1	66.9413	Batch2
Batch2_csf47_CAACCTATCTGGAACG-1	41.6937	Batch2
Batch2_csf47_CAACTAAAGGCTTATT-1	79.4178	Batch2
Batch2_csf47_CAACTTAGTATGGTAG-1	19.8869	Batch2
Batch2_csf47_CAACTTAGTTAACGTC-1	17.4246	Batch2
Batch2_csf47_CAAGCGATCTAAGTCT-1	2.46856	Batch2
Batch2_csf47_CAAGGCCAGATAACGC-1	10.4054	Batch2
Batch2_csf47_CAATGCCTCGCGGATA-1	89.9192	Batch2
Batch2_csf47_CACAAAGGTGTGGCTC-1	80.2755	Batch2
Batch2_csf47_CACGCATTCAGGTTGG-1	13.9159	Batch2
Batch2_csf47_CACTTGATCGATTAAG-1	99.0986	Batch2
Batch2_csf47_CAGCGAATCTAATCAC-1	13.6856	Batch2
Batch2_csf47_CAGCTAGAGTTACATC-1	10.5499	Batch2
Batch2_csf47_CAGTGAAGTTCCTTCA-1	43.7526	Batch2
Batch2_csf47_CAGTGAGTCAGGTTGG-1	47.6949	Batch2
Batch2_csf47_CAGTGTGAGAGGCGGA-1	45.075	Batch2
Batch2_csf47_CATAAACCAAGAACAA-1	7.71678	Batch2
Batch2_csf47_CATAATCTCGGCTAAG-1	24.8202	Batch2
Batch2_csf47_CATACTTAGCCACTCG-1	114.836	Batch2
Batch2_csf47_CATAGAGGTACGGGCA-1	20.2718	Batch2
Batch2_csf47_CATAGCGAGAAGTACC-1	16.5624	Batch2
Batch2_csf47_CATCATGTCGTTCGTA-1	28.6237	Batch2
Batch2_csf47_CATGAAGGTTTGTGAC-1	60.5816	Batch2
Batch2_csf47_CATTGTGTCGCGTTCG-1	106.043	Batch2
Batch2_csf47_CATTTCGAGTGAGGAA-1	34.2192	Batch2
Batch2_csf47_CCAACCGTCAAGGTCG-1	76.1913	Batch2
Batch2_csf47_CCAACTGGTGGTTACT-1	21.8819	Batch2
Batch2_csf47_CCAATACGTTAGAGGC-1	73.5796	Batch2
Batch2_csf47_CCACTAATCCATAGAA-1	108.189	Batch2
Batch2_csf47_CCAGAAAGTGGCTTTG-1	81.1299	Batch2
Batch2_csf47_CCAGGTTTCCCACATA-1	12.7974	Batch2
Batch2_csf47_CCATCACAGCTGGGTA-1	57.7761	Batch2
Batch2_csf47_CCATCAGGTTAACGGA-1	103.801	Batch2
Batch2_csf47_CCATCATCATTCAGGA-1	76.2629	Batch2
Batch2_csf47_CCATTAGTCTCTCGCC-1	95.8635	Batch2
Batch2_csf47_CCCGAAGCAGGATTAT-1	95.6135	Batch2
Batch2_csf47_CCCGTAGTCTCCATCT-1	35.5051	Batch2
Batch2_csf47_CCCTGTGAGTATGGTA-1	18.7025	Batch2
Batch2_csf47_CCCTGTGAGTCTACCA-1	58.4573	Batch2
Batch2_csf47_CCCTTACGTCCTGCAA-1	71.7552	Batch2
Batch2_csf47_CCTAACCAGCCTTAAT-1	11.8461	Batch2
Batch2_csf47_CCTAATCCAACTGTTC-1	41.7737	Batch2
Batch2_csf47_CCTATCGCACATGCTT-1	70.6538	Batch2
Batch2_csf47_CCTCAAGGTGGATGCG-1	91.8704	Batch2
Batch2_csf47_CCTCAAGGTTTAACCA-1	97.8441	Batch2
Batch2_csf47_CCTCATCGTCACAGAA-1	47.3914	Batch2
Batch2_csf47_CCTCGATAGCAAACCG-1	63.5156	Batch2
Batch2_csf47_CCTGGTCCATAGTCAG-1	20.5968	Batch2
Batch2_csf47_CCTTCCTCAATCATCC-1	62.3706	Batch2
Batch2_csf47_CGAAATGGTATGGTAG-1	79.511	Batch2
Batch2_csf47_CGACTTATCACCCTGG-1	29.9258	Batch2
Batch2_csf47_CGAGGAGAGTAACTTC-1	94.3419	Batch2
Batch2_csf47_CGAGTTACACCTAAAG-1	33.376	Batch2
Batch2_csf47_CGATAGGTCCGAATTT-1	40.024	Batch2
Batch2_csf47_CGCACAAAGGAGCCGT-1	33.3102	Batch2
Batch2_csf47_CGCGTGACACCTAAGA-1	35.4157	Batch2
Batch2_csf47_CGCGTTCCAACAGAGG-1	61.8226	Batch2
Batch2_csf47_CGCTGGACACAATAGT-1	78.7376	Batch2
Batch2_csf47_CGGAACCAGCACGGTA-1	33.838	Batch2
Batch2_csf47_CGGAACCAGGGTTGCA-1	39.8772	Batch2
Batch2_csf47_CGGTATTGTTGGATGA-1	13.4552	Batch2
Batch2_csf47_CGGTTAGAGCATGTGG-1	64.7558	Batch2
Batch2_csf47_CGTAAGTAGTAAAGGG-1	101.223	Batch2
Batch2_csf47_CGTAATTTCCAAACAA-1	11.1305	Batch2
Batch2_csf47_CGTGAGGGTCATCAGT-1	75.5914	Batch2
Batch2_csf47_CGTGAGGGTCCTTCTA-1	100.674	Batch2
Batch2_csf47_CGTTATGTCGTCCCGA-1	17.1773	Batch2
Batch2_csf47_CGTTATTAGGGCGGAA-1	29.4382	Batch2
Batch2_csf47_CGTTTGGGTGGCTCAC-1	67.4317	Batch2
Batch2_csf47_CGTTTGTCAAAGGGAT-1	14.9681	Batch2
Batch2_csf47_CTACCCACATGTTTCA-1	7.99967	Batch2
Batch2_csf47_CTACTGGGTTTATGGC-1	91.5208	Batch2
Batch2_csf47_CTAGCTGGTTCCAGCA-1	7.44477	Batch2
Batch2_csf47_CTATATCAGCAGGCTA-1	87.0414	Batch2
Batch2_csf47_CTATGGCTCGCTTCGG-1	98.6142	Batch2
Batch2_csf47_CTATGTCCAATCATCC-1	15.5578	Batch2
Batch2_csf47_CTATGTCCATGACCAA-1	67.0596	Batch2
Batch2_csf47_CTATGTTAGTCGAAGT-1	99.6782	Batch2
Batch2_csf47_CTATTAGGTTAACGAG-1	60.7444	Batch2
Batch2_csf47_CTCAAATTCGAAGCAT-1	60.797	Batch2
Batch2_csf47_CTCAAGCTCATGAATG-1	11.9705	Batch2
Batch2_csf47_CTCAATAGTAGGAGGA-1	55.2523	Batch2
Batch2_csf47_CTCGACCCACCTGGTC-1	15.4693	Batch2
Batch2_csf47_CTCGACTAGATAACCA-1	86.5933	Batch2
Batch2_csf47_CTCGCTTGTCTACCTC-1	75.9428	Batch2
Batch2_csf47_CTGATGACACAACATG-1	9.11878	Batch2
Batch2_csf47_CTGCAAACATTGCGCC-1	72.857	Batch2
Batch2_csf47_CTGGTCAGTATATTCG-1	75.2805	Batch2
Batch2_csf47_CTGTTGCAGATGAAGG-1	31.4489	Batch2
Batch2_csf47_CTGTTGCAGGTTAGGT-1	88.4043	Batch2
Batch2_csf47_CTTAACAGTACTGCCA-1	25.5148	Batch2
Batch2_csf47_CTTAACAGTTCGAATC-1	98.0737	Batch2
Batch2_csf47_CTTAGAGCAGCCTTCA-1	60.5989	Batch2
Batch2_csf47_CTTAGCTCATGGCTAA-1	12.2385	Batch2
Batch2_csf47_CTTATGTAGCAATCGG-1	20.3297	Batch2
Batch2_csf47_CTTGATTAGATAATCG-1	20.2607	Batch2
Batch2_csf47_CTTGCGCCACGTGCTC-1	55.7878	Batch2
Batch2_csf47_CTTTCTATCACCAGCT-1	86.0867	Batch2
Batch2_csf47_GAACGAAAGGTGAGAA-1	13.4916	Batch2
Batch2_csf47_GAAGAATAGATTGAGC-1	10.0337	Batch2
Batch2_csf47_GAAGGATCAGATAGCC-1	97.9509	Batch2
Batch2_csf47_GAAGGATCATCCGCTA-1	88.4779	Batch2
Batch2_csf47_GAATCTAAGTTTGACT-1	41.7137	Batch2
Batch2_csf47_GAATGACTCCTGCAAC-1	66.4546	Batch2
Batch2_csf47_GAATGTCAGAGGTTTA-1	95.0028	Batch2
Batch2_csf47_GAATTGATCCATAAAG-1	67.1393	Batch2
Batch2_csf47_GACAACTAGATGATTG-1	82.5272	Batch2
Batch2_csf47_GACATTAAGCGGGACT-1	12.7645	Batch2
Batch2_csf47_GACATTCGTTAGGTAG-1	46.979	Batch2
Batch2_csf47_GACCTTCAGGTAAGTC-1	19.9821	Batch2
Batch2_csf47_GACTGAGTCGCTTCAA-1	68.8077	Batch2
Batch2_csf47_GACTTCGGTTTGTCCC-1	40.9044	Batch2
Batch2_csf47_GACTTTGTCACGTTCA-1	16.0252	Batch2
Batch2_csf47_GAGATACTCAAACCAA-1	69.0155	Batch2
Batch2_csf47_GAGCTTGAGCAGCCAA-1	83.8196	Batch2
Batch2_csf47_GAGCTTTGTAGGTGAC-1	16.4698	Batch2
Batch2_csf47_GAGCTTTGTTCACCTC-1	13.9087	Batch2
Batch2_csf47_GAGTGCGGTAAAGCAT-1	18.5486	Batch2
Batch2_csf47_GATCACACAAACCCAA-1	65.1593	Batch2
Batch2_csf47_GATCATGCATGGCGCA-1	71.8636	Batch2
Batch2_csf47_GATGCAAGTGTGGCTC-1	74.7563	Batch2
Batch2_csf47_GATGGCCAGTCAATGA-1	104.519	Batch2
Batch2_csf47_GATTAACCACTGTCAT-1	108.717	Batch2
Batch2_csf47_GCAAACCCACTCCCTT-1	79.6534	Batch2
Batch2_csf47_GCAACTTGTTAGACTC-1	19.9573	Batch2
Batch2_csf47_GCAAGAAAGGAACCTG-1	83.6547	Batch2
Batch2_csf47_GCAAGTTAGCAAACCG-1	33.2375	Batch2
Batch2_csf47_GCAATTAAGAAACCCG-1	82.3939	Batch2
Batch2_csf47_GCAGGCTAGATGAACC-1	37.1188	Batch2
Batch2_csf47_GCATGCAAGGCAGGCT-1	21.4728	Batch2
Batch2_csf47_GCCACAAAGCTAAGTA-1	15.6108	Batch2
Batch2_csf47_GCCAGTTTCGATATGA-1	10.6338	Batch2
Batch2_csf47_GCCCATTAGACAAAGG-1	63.6728	Batch2
Batch2_csf47_GCCCTGATCAACCTCA-1	74.9983	Batch2
Batch2_csf47_GCCGCTTCAAACAAGA-1	66.9696	Batch2
Batch2_csf47_GCGAACGGTGGAAGCT-1	75.2744	Batch2
Batch2_csf47_GCGATAAGTCAATTGC-1	7.02578	Batch2
Batch2_csf47_GCGATAAGTCGGTTAT-1	43.514	Batch2
Batch2_csf47_GCGGGTTAGTAGCCTC-1	14.9131	Batch2
Batch2_csf47_GCGTTACTCACGGACA-1	79.3468	Batch2
Batch2_csf47_GCGTTATGTCGTCCAA-1	36.3735	Batch2
Batch2_csf47_GCGTTTGGTATTGTCA-1	42.5333	Batch2
Batch2_csf47_GCTAATAAGTCTAACT-1	19.3262	Batch2
Batch2_csf47_GCTACAACAAGCTATG-1	24.4477	Batch2
Batch2_csf47_GCTAGACCAGCCTTCA-1	34.1584	Batch2
Batch2_csf47_GCTCCTGAGTATGGGT-1	119.453	Batch2
Batch2_csf47_GCTGAAAGTCGAAGCG-1	40.7716	Batch2
Batch2_csf47_GCTGTCAGTTCACCTC-1	41.662	Batch2
Batch2_csf47_GCTTCGGTCACCACAC-1	43.3807	Batch2
Batch2_csf47_GCTTCTAAGCCCTTGG-1	11.6987	Batch2
Batch2_csf47_GCTTGATGTCCAATAC-1	71.9953	Batch2
Batch2_csf47_GCTTGCGTCCGTCAAC-1	30.7541	Batch2
Batch2_csf47_GGAACAAAGGTAAGCT-1	76.118	Batch2
Batch2_csf47_GGAAGTTTCACCAGCT-1	36.0157	Batch2
Batch2_csf47_GGACCTTTCGAACCGA-1	85.7614	Batch2
Batch2_csf47_GGACTAAGTTGGTTAC-1	21.2059	Batch2
Batch2_csf47_GGACTAAGTTGTGACT-1	25.485	Batch2
Batch2_csf47_GGAGCTATCAGGCCAA-1	9.29826	Batch2
Batch2_csf47_GGAGGATAGCGAATCG-1	115.577	Batch2
Batch2_csf47_GGATAATGTAACGTGA-1	82.3752	Batch2
Batch2_csf47_GGATAATGTCCTCCTG-1	31.9378	Batch2
Batch2_csf47_GGATGTCCATTGCCCA-1	12.1143	Batch2
Batch2_csf47_GGATTGGTCGTTGCAC-1	17.4397	Batch2
Batch2_csf47_GGCAAATTCAGGTAAC-1	94.3194	Batch2
Batch2_csf47_GGCACGTAGCCTAAGG-1	78.9976	Batch2
Batch2_csf47_GGCACTAAGGTTTCGC-1	81.2472	Batch2
Batch2_csf47_GGCATGTCAGCCATTT-1	110.497	Batch2
Batch2_csf47_GGCATTACAATTCGGA-1	35.8834	Batch2
Batch2_csf47_GGCCATCGTGTGATGA-1	13.2151	Batch2
Batch2_csf47_GGCGAAACATTCGGTT-1	9.93451	Batch2
Batch2_csf47_GGCGATTCACCGGTAG-1	96.8228	Batch2
Batch2_csf47_GGCGCAAGTTGGCGAG-1	85.9095	Batch2
Batch2_csf47_GGCTATTGTTTACTGA-1	47.1051	Batch2
Batch2_csf47_GGCTGATCAGAAAGGT-1	85.5544	Batch2
Batch2_csf47_GGGAAGTAGGAAGCCC-1	34.8817	Batch2
Batch2_csf47_GGGATATTCAGGCCAA-1	98.0131	Batch2
Batch2_csf47_GGTACCGCAAACCGTA-1	69.3778	Batch2
Batch2_csf47_GGTACCGCAACTTGTC-1	53.7122	Batch2
Batch2_csf47_GGTCATTGTCACGATT-1	54.1352	Batch2
Batch2_csf47_GGTCTAACAACCTCGC-1	78.1228	Batch2
Batch2_csf47_GGTTAAATCACAACAA-1	94.663	Batch2
Batch2_csf47_GGTTAAATCGCATTTG-1	46.0333	Batch2
Batch2_csf47_GGTTTACGTAGTCATC-1	92.0274	Batch2
Batch2_csf47_GTAAAGCTCGGGCAGT-1	40.7774	Batch2
Batch2_csf47_GTACCTATCACCTAAT-1	15.0404	Batch2
Batch2_csf47_GTACTTAGTACCTAGT-1	72.79	Batch2
Batch2_csf47_GTAGGCGGTTCTTACT-1	64.3896	Batch2
Batch2_csf47_GTAGTCCTCATGGAAC-1	10.4914	Batch2
Batch2_csf47_GTCAAAGGTGTTCCAG-1	17.7915	Batch2
Batch2_csf47_GTCATCCAGGACTTAA-1	73.7398	Batch2
Batch2_csf47_GTCCTGAGTAACTTGC-1	39.708	Batch2
Batch2_csf47_GTCCTTAAGGCACAAT-1	81.1663	Batch2
Batch2_csf47_GTCTTGCAGTCTACCA-1	63.3128	Batch2
Batch2_csf47_GTGCGGTAGTTTCACG-1	12.726	Batch2
Batch2_csf47_GTGCTTATCACCCTGG-1	79.6697	Batch2
Batch2_csf47_GTGGAAGCAAACAATC-1	80.1742	Batch2
Batch2_csf47_GTGGGAACATGTTTCA-1	110.266	Batch2
Batch2_csf47_GTGGTTCTCCGTCCAG-1	68.7831	Batch2
Batch2_csf47_GTGTTAAAGAAGGTTC-1	89.3646	Batch2
Batch2_csf47_GTTAATGAGTGAGTTA-1	100.693	Batch2
Batch2_csf47_GTTAGCGAGTTGCAAA-1	17.2871	Batch2
Batch2_csf47_GTTCACCAGGGTTATA-1	51.7594	Batch2
Batch2_csf47_GTTCACCAGGTATTTC-1	31.7671	Batch2
Batch2_csf47_GTTCCAGGTATCCGCA-1	77.4583	Batch2
Batch2_csf47_GTTCGATGTAAGAATC-1	69.7039	Batch2
Batch2_csf47_GTTCTGTCAATGTGGC-1	65.9293	Batch2
Batch2_csf47_GTTGCATGTGCGCATC-1	79.4097	Batch2
Batch2_csf47_GTTTCACCATCGTTCG-1	22.0797	Batch2
Batch2_csf47_GTTTGGACAATTGAAC-1	32.0969	Batch2
Batch2_csf47_GTTTGGACACTTAACC-1	17.9025	Batch2
Batch2_csf47_GTTTGGACATAGCGCG-1	71.7039	Batch2
Batch2_csf47_TAAACCCGTTAGTGCT-1	18.6359	Batch2
Batch2_csf47_TAACAGGGTAACTACC-1	49.0195	Batch2
Batch2_csf47_TAACCTGTCAATCCTG-1	17.4336	Batch2
Batch2_csf47_TAACGAATCAATCCTG-1	14.6189	Batch2
Batch2_csf47_TAACGAATCCAAACAA-1	106.558	Batch2
Batch2_csf47_TAAGAAGCAGGAATAA-1	14.2789	Batch2
Batch2_csf47_TAATAGCCACTAGTCT-1	40.3279	Batch2
Batch2_csf47_TACAATGAGTAATGGC-1	40.2346	Batch2
Batch2_csf47_TACATACTCGTAGTTT-1	42.5209	Batch2
Batch2_csf47_TACATACTCTCTCGCC-1	87.2171	Batch2
Batch2_csf47_TACCAGCTCCTCCCAC-1	103.835	Batch2
Batch2_csf47_TACCGTTCAATGGCCG-1	58.5603	Batch2
Batch2_csf47_TACGTTAGTGCGGTTC-1	58.8672	Batch2
Batch2_csf47_TACTAGTTCCCATAGC-1	47.7283	Batch2
Batch2_csf47_TAGAGGCGTACGGTTT-1	15.5502	Batch2
Batch2_csf47_TAGCAGGTCGGGCAAC-1	64.4343	Batch2
Batch2_csf47_TAGCCTGGTTGGCGAG-1	69.6591	Batch2
Batch2_csf47_TAGCCTTCAAGCGAAG-1	38.1025	Batch2
Batch2_csf47_TAGCCTTCACGGTACG-1	14.1924	Batch2
Batch2_csf47_TAGCGGTCATTGGGTA-1	17.9336	Batch2
Batch2_csf47_TAGCTAAAGGATTATG-1	76.4954	Batch2
Batch2_csf47_TAGCTTCCACCTTCAG-1	47.0325	Batch2
Batch2_csf47_TAGCTTTAGCTCAAGG-1	100.349	Batch2
Batch2_csf47_TAGCTTTAGGATTATG-1	23.6336	Batch2
Batch2_csf47_TAGCTTTAGGTAATGC-1	53.8947	Batch2
Batch2_csf47_TAGGTTCGTATTCGAC-1	84.1605	Batch2
Batch2_csf47_TAGGTTCGTTGGTTTA-1	52.6193	Batch2
Batch2_csf47_TAGTTACTCCTCACTT-1	11.4618	Batch2
Batch2_csf47_TAGTTGTTCCAAACGG-1	9.22355	Batch2
Batch2_csf47_TATGGGAGTGCACAAA-1	54.6484	Batch2
Batch2_csf47_TATGGTGCAGCTCGCT-1	17.3805	Batch2
Batch2_csf47_TATTAGGAGCAATCCC-1	40.5732	Batch2
Batch2_csf47_TATTGACTCATGTCAT-1	80.403	Batch2
Batch2_csf47_TATTGCCCAGATAGCC-1	73.3159	Batch2
Batch2_csf47_TATTTGCAGTATGGGT-1	79.945	Batch2
Batch2_csf47_TCAAGTTTCACTCGCG-1	109.521	Batch2
Batch2_csf47_TCAATGGCAATCCACT-1	12.1134	Batch2
Batch2_csf47_TCACCCTGTTGAATCC-1	14.1668	Batch2
Batch2_csf47_TCACTGTCACTTAACC-1	18.7531	Batch2
Batch2_csf47_TCACTGTCATTGGGTA-1	26.8014	Batch2
Batch2_csf47_TCATAGGCAAGACATT-1	84.0691	Batch2
Batch2_csf47_TCATGCCAGCCAAACG-1	77.0093	Batch2
Batch2_csf47_TCATTTGCATCATGCT-1	16.6274	Batch2
Batch2_csf47_TCGAAGGTCATCAGCC-1	91.8441	Batch2
Batch2_csf47_TCGATGACAACTAGTG-1	87.7312	Batch2
Batch2_csf47_TCGCATTCAAAGCCTA-1	10.1958	Batch2
Batch2_csf47_TCGCATTCAAGCCTAA-1	85.8477	Batch2
Batch2_csf47_TCGCGCATCAAGGGTT-1	130.292	Batch2
Batch2_csf47_TCGCGGACAAAGAACA-1	79.4143	Batch2
Batch2_csf47_TCGCGGACAGCCCTTA-1	86.208	Batch2
Batch2_csf47_TCGGCTAGTTGTCCAG-1	51.737	Batch2
Batch2_csf47_TCGGTTATCATAGGTA-1	27.7829	Batch2
Batch2_csf47_TCGGTTATCCCTCGCT-1	72.9047	Batch2
Batch2_csf47_TCGGTTATCTTACTCC-1	26.9288	Batch2
Batch2_csf47_TCTATTGCAGGCTTAA-1	13.3513	Batch2
Batch2_csf47_TCTGCCACATTCATGC-1	9.21621	Batch2
Batch2_csf47_TCTTAAGGTAACTAGG-1	15.0901	Batch2
Batch2_csf47_TCTTAGGTCACAAACA-1	32.2211	Batch2
Batch2_csf47_TCTTGGATCTAATCGT-1	75.0411	Batch2
Batch2_csf47_TCTTTAGCATAGACCA-1	77.6062	Batch2
Batch2_csf47_TGAACCACACTAGTAG-1	99.102	Batch2
Batch2_csf47_TGAATCTTCCTTTGTC-1	89.5395	Batch2
Batch2_csf47_TGACATAAGGTAGTTA-1	72.2761	Batch2
Batch2_csf47_TGACCTTCAGGGCTAT-1	81.9798	Batch2
Batch2_csf47_TGACCTTCATCATAGG-1	17.9874	Batch2
Batch2_csf47_TGACTACGTCCCTCTG-1	76.4796	Batch2
Batch2_csf47_TGAGCTTGTCCTCACT-1	81.8959	Batch2
Batch2_csf47_TGAGGCGGTTGCATCG-1	67.6385	Batch2
Batch2_csf47_TGAGGTCCAAGGTTAT-1	60.1881	Batch2
Batch2_csf47_TGAGGTCCAGCCAGCA-1	13.4746	Batch2
Batch2_csf47_TGATCTTAGGTGAGCC-1	19.5207	Batch2
Batch2_csf47_TGATTTGGTAGCTTTA-1	21.9733	Batch2
Batch2_csf47_TGCACGTTCTAATGGA-1	15.181	Batch2
Batch2_csf47_TGCAGGATCGTTAGGG-1	81.6868	Batch2
Batch2_csf47_TGCAGGTCATTGCCCA-1	129.508	Batch2
Batch2_csf47_TGCGCATTCAGCCCTG-1	82.4705	Batch2
Batch2_csf47_TGCTAACGTGCTGCAC-1	9.53529	Batch2
Batch2_csf47_TGCTGGTTCATCACAT-1	96.134	Batch2
Batch2_csf47_TGGACCAAGGACTTAA-1	16.9772	Batch2
Batch2_csf47_TGGATCGAGGCAATCG-1	89.9914	Batch2
Batch2_csf47_TGGGTTTGTCCTCACT-1	103.344	Batch2
Batch2_csf47_TGGTAAGGTGTTTGTA-1	79.0068	Batch2
Batch2_csf47_TGGTCAACACTAACGA-1	46.9973	Batch2
Batch2_csf47_TGGTGAAGTAACGTTC-1	76.677	Batch2
Batch2_csf47_TGGTTACGTAACTAGG-1	33.6727	Batch2
Batch2_csf47_TGTACCTCAAGCTTTC-1	71.6433	Batch2
Batch2_csf47_TGTACCTCAGTTAAAC-1	19.301	Batch2
Batch2_csf47_TGTCGAGAGCCAGAGC-1	86.3707	Batch2
Batch2_csf47_TGTCTTGAGTCTATGT-1	74.6451	Batch2
Batch2_csf47_TGTGAGGTCAAGGGCC-1	79.4266	Batch2
Batch2_csf47_TGTGGCGCACTCCCTT-1	19.8993	Batch2
Batch2_csf47_TGTTGAGCAACGACTA-1	68.3787	Batch2
Batch2_csf47_TGTTGGTGTCAATCGT-1	28.5384	Batch2
Batch2_csf47_TTAACGTTCCAACTTG-1	87.4931	Batch2
Batch2_csf47_TTAAGCTTCGCTATAT-1	69.9712	Batch2
Batch2_csf47_TTACGGACACTAAGGC-1	67.2813	Batch2
Batch2_csf47_TTAGCCGGTGCAATAG-1	15.547	Batch2
Batch2_csf47_TTATGGGCATATGGTG-1	15.8962	Batch2
Batch2_csf47_TTCACTTGTACGAATG-1	93.6936	Batch2
Batch2_csf47_TTCCTCAGTCTTTATC-1	13.7866	Batch2
Batch2_csf47_TTCCTCAGTTTGTCCC-1	72.5	Batch2
Batch2_csf47_TTCGATGTCAGGTAAC-1	20.4651	Batch2
Batch2_csf47_TTCTGGCAGTTTACCG-1	41.2705	Batch2
Batch2_csf47_TTGCACGGTCAACATC-1	63.2098	Batch2
Batch2_csf47_TTGCACGGTCTGTGAT-1	14.0992	Batch2
Batch2_csf47_TTGCATCCATTTCGAC-1	23.0024	Batch2
Batch2_csf47_TTGCGCTAGATAACTG-1	94.887	Batch2
Batch2_csf47_TTGCGGGCAACTAAAC-1	84.0722	Batch2
Batch2_csf47_TTGGTTAGTAACTTGC-1	53.6272	Batch2
Batch2_csf47_TTGTGATTCAGTTTAC-1	32.4966	Batch2
Batch2_csf47_TTGTGATTCCAATAGA-1	55.1529	Batch2
Batch2_csf47_TTGTGATTCCGGATAG-1	16.8265	Batch2
Batch2_csf47_TTTAGTCAGAAAGGCA-1	42.601	Batch2
Batch2_csf47_TTTCAAGGTGAAGCAC-1	79.6825	Batch2
Batch2_csf47_TTTCATCGTGAACGGT-1	38.2219	Batch2
Batch2_csf47_TTTCCTGGTCATTACA-1	16.5301	Batch2
Batch2_csf47_TTTGCGCAGGTCTTTG-1	13.0614	Batch2
Batch2_csf47_TTTGCGGGTAGCTATC-1	49.2569	Batch2
Batch2_csf47_TTTGCTCTCCTCTAAG-1	68.2831	Batch2
Batch2_csf48_AAAGGCTTCAGGCATG-1	51.6134	Batch2
Batch2_csf48_ACATGTTTCACCCTGG-1	86.7725	Batch2
Batch2_csf48_AGACTAATCAGCACCT-1	37.8726	Batch2
Batch2_csf48_AGCTCAACACCTATCG-1	9.42827	Batch2
Batch2_csf48_AGTAAGTGTGAGAAGG-1	11.9704	Batch2
Batch2_csf48_ATACTGGCATAGTCAG-1	39.4154	Batch2
Batch2_csf48_ATATCGAAGCTGATGG-1	10.0197	Batch2
Batch2_csf48_ATCGAACAGGAGGATA-1	15.7267	Batch2
Batch2_csf48_ATTACGTTCAACCTCA-1	5.72477	Batch2
Batch2_csf48_ATTGCCTCAATGAGCC-1	73.0353	Batch2
Batch2_csf48_ATTGGCTGTGCTGATT-1	22.7532	Batch2
Batch2_csf48_CAACTTAGTTGCGGCT-1	13.5006	Batch2
Batch2_csf48_CAAGGCCAGAACCTCC-1	79.895	Batch2
Batch2_csf48_CACGTTATCAAGCCAG-1	19.0397	Batch2
Batch2_csf48_CATGGTTGTACGCACC-1	13.4772	Batch2
Batch2_csf48_CCTAACTCATTTAGCC-1	12.0316	Batch2
Batch2_csf48_CCTAAGCTCTATTGCG-1	18.6927	Batch2
Batch2_csf48_CCTGTTGCATGGTCAA-1	10.64	Batch2
Batch2_csf48_CGACTTATCATAATCC-1	54.4328	Batch2
Batch2_csf48_CGTTGCGTCCTTTGAG-1	19.1689	Batch2
Batch2_csf48_CTATAGGCACGGTTCC-1	10.075	Batch2
Batch2_csf48_CTATTAGGTCCTTCGT-1	10.5686	Batch2
Batch2_csf48_GACAGTTAGTTGGCCT-1	87.2779	Batch2
Batch2_csf48_GAGCCTTTCATGACCC-1	9.66709	Batch2
Batch2_csf48_GATCATAAGCAAATTG-1	23.5178	Batch2
Batch2_csf48_GATGCCCGTGTTTGCG-1	10.3014	Batch2
Batch2_csf48_GATGGACGTTTGCATA-1	56.4518	Batch2
Batch2_csf48_GCACGAATCGTCAATT-1	58.6281	Batch2
Batch2_csf48_GCATCTATCCATAGGG-1	11.147	Batch2
Batch2_csf48_GCATTCATCTCAGCTA-1	86.2167	Batch2
Batch2_csf48_GCTAACGAGAAGGTTC-1	17.7992	Batch2
Batch2_csf48_GCTCACTAGTCAACAA-1	24.512	Batch2
Batch2_csf48_GGAGTCATCGATATAG-1	89.6186	Batch2
Batch2_csf48_GGGAAGTAGTGATTAG-1	15.818	Batch2
Batch2_csf48_GGGTGAGAGAAGGTCT-1	9.34692	Batch2
Batch2_csf48_GGGTTAGTCGAAGTTA-1	84.2822	Batch2
Batch2_csf48_GGTGATTAGGGCAGTC-1	87.9632	Batch2
Batch2_csf48_GGTTAGTAGTACGGGC-1	61.7087	Batch2
Batch2_csf48_GGTTTCTCAGCAAGCT-1	61.2808	Batch2
Batch2_csf48_GTGAAACTCTTGAGGG-1	46.4776	Batch2
Batch2_csf48_GTTTGGGAGGCTGTGA-1	55.5241	Batch2
Batch2_csf48_TAAAGCCAGCAGGTTG-1	11.0804	Batch2
Batch2_csf48_TATGATGAGGACAAGA-1	58.0323	Batch2
Batch2_csf48_TCAAGTTTCGGGCAAC-1	19.002	Batch2
Batch2_csf48_TCAATGTTCCAGCTAC-1	5.23956	Batch2
Batch2_csf48_TCGATGACAAGCTTTC-1	10.4188	Batch2
Batch2_csf48_TCTATTGCACGTTACT-1	59.2569	Batch2
Batch2_csf48_TCTTGGATCAGCACAG-1	55.1856	Batch2
Batch2_csf48_TCTTTGTGTTGGATGA-1	15.4806	Batch2
Batch2_csf48_TGCGCTTAGCTTGAGG-1	88.3723	Batch2
Batch2_csf48_TGGATTAAGGAACTTA-1	12.5939	Batch2
Batch2_csf48_TTTGCCCGTTGTCCAG-1	11.8049	Batch2
Batch2_csf48_TTTGCGGGTTTGAGCT-1	80.8225	Batch2
Batch2_csf48_TTTGGCGGTTGTGAGA-1	58.1396	Batch2
Batch2_csf50_AAAGTCATCCACAATT-1	9.72303	Batch2
Batch2_csf50_AAATCACCATGAGCTA-1	60.1774	Batch2
Batch2_csf50_AACTGGGTCAGGGCAC-1	38.602	Batch2
Batch2_csf50_AAGCGCTCATCAAGCA-1	65.2476	Batch2
Batch2_csf50_AATCCGGAGTTGCAGG-1	12.6384	Batch2
Batch2_csf50_AATGGCAGTGTGAGTA-1	57.6468	Batch2
Batch2_csf50_ACATGTTTCACCACAC-1	13.7357	Batch2
Batch2_csf50_ACCGCCATCACTCGCG-1	101.815	Batch2
Batch2_csf50_ACCGGTTTCGCTTCGG-1	13.0858	Batch2
Batch2_csf50_ACGTATTTCATGACAA-1	57.0653	Batch2
Batch2_csf50_ACTACTAGTATTTACG-1	45.0017	Batch2
Batch2_csf50_ACTTCGTCATCGAACA-1	4.23094	Batch2
Batch2_csf50_AGCGCTAAGAGGATAG-1	51.2339	Batch2
Batch2_csf50_AGCTGGATCCCACATA-1	35.6136	Batch2
Batch2_csf50_AGCTGGCAGTGAATCA-1	55.286	Batch2
Batch2_csf50_AGTAGGTTCCAATACT-1	9.77161	Batch2
Batch2_csf50_AGTGCGGGTAACGGGT-1	61.5945	Batch2
Batch2_csf50_ATACTGTTCGTCCATA-1	55.4312	Batch2
Batch2_csf50_ATGCGATAGTTATCCG-1	7.42993	Batch2
Batch2_csf50_ATGGATGGTAAAGGCC-1	8.85538	Batch2
Batch2_csf50_ATTCGTCCATAACCAG-1	8.56519	Batch2
Batch2_csf50_ATTGATGAGGTTTCCA-1	62.4458	Batch2
Batch2_csf50_CAACCTATCTATTCGG-1	17.8885	Batch2
Batch2_csf50_CCAACTGGTGGAAGCT-1	10.7304	Batch2
Batch2_csf50_CCAATACGTGCTTCTC-1	9.79184	Batch2
Batch2_csf50_CCGGTACGTTCAAGCT-1	11.078	Batch2
Batch2_csf50_CGCTACGTCTAACTAC-1	12.5561	Batch2
Batch2_csf50_CGCTACTAGAGCAATC-1	30.9148	Batch2
Batch2_csf50_CGTCATTCAAGTGCAC-1	76.3891	Batch2
Batch2_csf50_CGTTGCGTCCCTCTCA-1	84.5712	Batch2
Batch2_csf50_CTACATCCACACAAAT-1	10.3596	Batch2
Batch2_csf50_CTCACCCTCGCCTAAC-1	12.1801	Batch2
Batch2_csf50_CTCGTTAAGGCTACTC-1	11.945	Batch2
Batch2_csf50_CTCTTGAAGTATGGGT-1	24.4284	Batch2
Batch2_csf50_CTTGCACAGGTCACTC-1	61.4333	Batch2
Batch2_csf50_GAATCGAGTTCCTTCA-1	10.8981	Batch2
Batch2_csf50_GACCCAAAGGCTAGAT-1	12.5668	Batch2
Batch2_csf50_GAGCTTTGTTGTTGGT-1	10.3873	Batch2
Batch2_csf50_GAGGCAACATTGTACC-1	10.4974	Batch2
Batch2_csf50_GATCAAATCAGGGATT-1	15.9484	Batch2
Batch2_csf50_GATTACCGTTAGGCTT-1	38.3453	Batch2
Batch2_csf50_GATTGGCCAGCCTGAG-1	6.98111	Batch2
Batch2_csf50_GCGAACGGTAACTACC-1	81.4106	Batch2
Batch2_csf50_GCGCAACAGGTGTCCT-1	15.3167	Batch2
Batch2_csf50_GCTCCATAGGTTAGCG-1	38.1707	Batch2
Batch2_csf50_GGAGCTATCCCTCTCA-1	16.8238	Batch2
Batch2_csf50_GGCGTAATCTATCGGC-1	44.0853	Batch2
Batch2_csf50_GGCTTATGTTAACGTC-1	34.9797	Batch2
Batch2_csf50_GTCACAACAATGAATC-1	12.2095	Batch2
Batch2_csf50_GTGGTTACATAAGCCA-1	51.1938	Batch2
Batch2_csf50_GTTGAGGTCCTTATGG-1	51.0229	Batch2
Batch2_csf50_TAGCCTTCATTAGCGA-1	10.907	Batch2
Batch2_csf50_TAGTCTCCAATAGCTG-1	52.4768	Batch2
Batch2_csf50_TATAACGAGTAAACCA-1	49.3914	Batch2
Batch2_csf50_TCCCGTTGTGTTTGCG-1	9.57649	Batch2
Batch2_csf50_TCCTTTCAGCTGGACA-1	5.34418	Batch2
Batch2_csf50_TCTAGTTAGTCATCAT-1	13.0186	Batch2
Batch2_csf50_TGCAAATCAAGCCAGT-1	11.7688	Batch2
Batch2_csf50_TGCTCCACATCATAGG-1	86.4374	Batch2
Batch2_csf50_TGGCTACTCAGCGGGT-1	31.0978	Batch2
Batch2_csf50_TGGCTACTCTATCACG-1	10.9738	Batch2
Batch2_csf50_TGGTGTGAGGTAAGCT-1	78.9934	Batch2
Batch2_csf50_TGGTTAGCATATAGGT-1	13.6068	Batch2
Batch2_csf50_TGTGAGGTCATTACCG-1	23.5106	Batch2
Batch2_csf50_TGTTGTCCATTTGGGA-1	23.6512	Batch2
Batch2_csf50_TTAAACCTCGCTTGGT-1	16.2071	Batch2
Batch2_csf50_TTAACGTTCGTAGTTT-1	37.3896	Batch2
Batch2_csf50_TTAAGCTTCGCCTCTC-1	24.1527	Batch2
Batch2_csf50_TTCAGGACATGCGCAG-1	10.2165	Batch2
Batch2_csf50_TTGGCCAGTCATCCCT-1	11.2458	Batch2
Batch2_csf52_AAATCACCAAGTTCCT-1	162.721	Batch2
Batch2_csf52_AACATAGTCTGGAACG-1	31.4145	Batch2
Batch2_csf52_AACCTGCTCTATCGGC-1	150.066	Batch2
Batch2_csf52_AACTTACTCTAACTAC-1	141.53	Batch2
Batch2_csf52_AAGCTAATCGCCACAT-1	160.163	Batch2
Batch2_csf52_AAGGCTTAGGTAACTA-1	100.039	Batch2
Batch2_csf52_AAGTTGCAGCGAAGAA-1	75.7051	Batch2
Batch2_csf52_AAGTTGTCATAGGGTC-1	140.373	Batch2
Batch2_csf52_AATAGCATCTGGTCTA-1	108.816	Batch2
Batch2_csf52_AATCGCCTCACTCGCG-1	139.854	Batch2
Batch2_csf52_AATCGCGAGCTATTAC-1	44.4677	Batch2
Batch2_csf52_ACATTACTCGCGAGTA-1	119.394	Batch2
Batch2_csf52_ACCAACTGTAATTGCC-1	169.374	Batch2
Batch2_csf52_ACCAATAAGGGCACTA-1	107.204	Batch2
Batch2_csf52_ACCAATTTCGCAGGAC-1	139.566	Batch2
Batch2_csf52_ACCCGCTCACTATCAC-1	128.947	Batch2
Batch2_csf52_ACGGATAGTCATGCAT-1	85.2481	Batch2
Batch2_csf52_ACTCACTCACGTGCTC-1	31.1934	Batch2
Batch2_csf52_AGAAGGTCAACAAGTT-1	36.9229	Batch2
Batch2_csf52_AGCCCTTAGGACTTGG-1	122.738	Batch2
Batch2_csf52_AGCGAAGCATGCAATG-1	138.372	Batch2
Batch2_csf52_AGTATCCGTCGAAGGT-1	163.722	Batch2
Batch2_csf52_AGTGATCAGGCGCGAT-1	133.426	Batch2
Batch2_csf52_AGTTATCTCGATTCTG-1	122.642	Batch2
Batch2_csf52_ATAGAAGCATACTGAG-1	54.7161	Batch2
Batch2_csf52_ATAGGATGTACTAACC-1	139.16	Batch2
Batch2_csf52_ATCAGCACAAATACCG-1	93.2412	Batch2
Batch2_csf52_ATCATCAGTTACCGTG-1	30.8892	Batch2
Batch2_csf52_ATCGCGCGTAAATAGC-1	36.9438	Batch2
Batch2_csf52_ATTGGCTGTTTGCATA-1	67.9699	Batch2
Batch2_csf52_CAAGTCGAGTCACACC-1	27.2847	Batch2
Batch2_csf52_CAATGCCTCACCTAAT-1	147.664	Batch2
Batch2_csf52_CAGTGTGAGGGTGGGA-1	64.2276	Batch2
Batch2_csf52_CATAATGAGGCTCCAT-1	20.9317	Batch2
Batch2_csf52_CATAGGGTCTAAATCC-1	42.4142	Batch2
Batch2_csf52_CATCGGTTCACAAAGC-1	36.9128	Batch2
Batch2_csf52_CCACTATCACAATACG-1	161.84	Batch2
Batch2_csf52_CCAGAAAGTTAAGCTC-1	68.5468	Batch2
Batch2_csf52_CCAGAACCATAGGGTC-1	28.8498	Batch2
Batch2_csf52_CCCAACTAGTATGGTA-1	51.5328	Batch2
Batch2_csf52_CCCGAAGCATTGCATC-1	190.995	Batch2
Batch2_csf52_CCCGTAGTCGATTCTG-1	134.531	Batch2
Batch2_csf52_CCTCAATCAAACTGGC-1	131.486	Batch2
Batch2_csf52_CCTCACACAAACCTGA-1	32.4005	Batch2
Batch2_csf52_CGAAGGTGTTGTTCCC-1	101.245	Batch2
Batch2_csf52_CGAATAGGTTGCACTG-1	120.172	Batch2
Batch2_csf52_CGATTCATCGACTTGC-1	121.024	Batch2
Batch2_csf52_CGCAATTGTGCGCATC-1	32.7469	Batch2
Batch2_csf52_CGCATTATCCGTTAGC-1	83.7952	Batch2
Batch2_csf52_CGTAATCGTGCTGCAC-1	112.534	Batch2
Batch2_csf52_CGTACTTCAGAGAGCA-1	34.6691	Batch2
Batch2_csf52_CGTGAACCAATGGGAG-1	134.319	Batch2
Batch2_csf52_CTAACCATCCCTCATT-1	154.536	Batch2
Batch2_csf52_CTAATGCGTACTTATG-1	129.618	Batch2
Batch2_csf52_CTCCATCGTCGTTCTC-1	146.546	Batch2
Batch2_csf52_CTCGACCCAGCTCGAG-1	138.968	Batch2
Batch2_csf52_CTCTTGAAGTGTAATG-1	64.6237	Batch2
Batch2_csf52_CTGATTTAGAAGTAGG-1	61.9629	Batch2
Batch2_csf52_CTGCAAACATCATAGG-1	32.4501	Batch2
Batch2_csf52_CTGCAACTCAGGTTAA-1	49.1369	Batch2
Batch2_csf52_CTGGCTGTCACTATGT-1	31.1277	Batch2
Batch2_csf52_CTGTGTGGTTCACTCC-1	165.398	Batch2
Batch2_csf52_CTTACCGCAAGTTTCC-1	107.856	Batch2
Batch2_csf52_CTTCAACCAATGAGCC-1	103.893	Batch2
Batch2_csf52_CTTTAGTAGTCTGTGC-1	104.557	Batch2
Batch2_csf52_GAAGGATCATTCAACC-1	107.382	Batch2
Batch2_csf52_GACATTCGTGCATTAC-1	31.0992	Batch2
Batch2_csf52_GACCTCAGTTGCTGTG-1	112.078	Batch2
Batch2_csf52_GACTGAGTCAAGGTAC-1	111.562	Batch2
Batch2_csf52_GACTTTGTCGTAACCC-1	40.0057	Batch2
Batch2_csf52_GATGGCCAGGCGATAT-1	165.971	Batch2
Batch2_csf52_GATTAACCATTTGGGA-1	40.7102	Batch2
Batch2_csf52_GATTCAGCAAACGGGA-1	146.449	Batch2
Batch2_csf52_GATTCCCAGCAGGTCA-1	22.0801	Batch2
Batch2_csf52_GATTGCACACATAAGT-1	45.9538	Batch2
Batch2_csf52_GCAAATATCGCGTTAC-1	41.8274	Batch2
Batch2_csf52_GCACACCGTGGACACG-1	32.7372	Batch2
Batch2_csf52_GCCCTTTGTTTGTAGC-1	44.0519	Batch2
Batch2_csf52_GCCGCTTCATTACTTG-1	104.006	Batch2
Batch2_csf52_GCTTAGTGTAGCTTTA-1	42.5656	Batch2
Batch2_csf52_GGACTTACAAGTTCCT-1	42.0914	Batch2
Batch2_csf52_GGAGGTACAACTAGTG-1	44.5193	Batch2
Batch2_csf52_GGCATGATCGATGAAC-1	94.2768	Batch2
Batch2_csf52_GGTGATTAGTCATAAG-1	59.4193	Batch2
Batch2_csf52_GTGAAACTCTTAATGC-1	134.381	Batch2
Batch2_csf52_GTTTAGCGTTGTTCCC-1	37.0058	Batch2
Batch2_csf52_TAATGCGCATACTGAG-1	44.3382	Batch2
Batch2_csf52_TACCAGCTCATCAGCC-1	90.7869	Batch2
Batch2_csf52_TAGCTTTAGTAAAGGG-1	44.0796	Batch2
Batch2_csf52_TATCTTGCACAATCGA-1	38.5682	Batch2
Batch2_csf52_TATTGGGCATTGCCCA-1	57.9057	Batch2
Batch2_csf52_TCAAGTGCATTTCGCG-1	86.2907	Batch2
Batch2_csf52_TCGCTTGCAAACTGGC-1	69.7521	Batch2
Batch2_csf52_TCGGCTAGTAATCCTA-1	46.9402	Batch2
Batch2_csf52_TCTCTATGTTCACTCC-1	63.2428	Batch2
Batch2_csf52_TGACCTTCAATCAAGT-1	102.024	Batch2
Batch2_csf52_TGACGGATCTTCGCCC-1	33.1636	Batch2
Batch2_csf52_TGATGGCCAGCACTAA-1	129.252	Batch2
Batch2_csf52_TGCAAGCCATGCGGAT-1	38.3474	Batch2
Batch2_csf52_TGCAGCAAGCTAAATG-1	92.2106	Batch2
Batch2_csf52_TGCAGGTCACCTACTG-1	88.5315	Batch2
Batch2_csf52_TGCGCAGCATTGAACG-1	32.2688	Batch2
Batch2_csf52_TGCGGTTTCCGCCTCT-1	115.334	Batch2
Batch2_csf52_TGCTTAAGTTTGTGAC-1	44.0129	Batch2
Batch2_csf52_TGGATTCGTCGGTTAT-1	74.1813	Batch2
Batch2_csf52_TGGGCCACATCATGTC-1	28.6184	Batch2
Batch2_csf52_TGGGTTTGTTCAAGCT-1	39.8484	Batch2
Batch2_csf52_TGTACCTCATCGAACA-1	163.923	Batch2
Batch2_csf52_TGTCCTTTCCATCCTT-1	102.539	Batch2
Batch2_csf52_TTCATGAGTCTATCTT-1	126.771	Batch2
Batch2_csf52_TTCATGCCATAATGAC-1	137.738	Batch2
Batch2_csf52_TTCCATTGTACAGCAA-1	126.754	Batch2
Batch2_csf52_TTCGCGCCAAGCCTCC-1	42.4027	Batch2
Batch2_csf52_TTGAGTAAGGTTAGCG-1	158.194	Batch2
Batch2_csf52_TTTCACCTCCTGACTA-1	100.846	Batch2
Batch2_csf52_TTTCGCGCAAGGTTAT-1	116.575	Batch2
Batch2_csf52_TTTGTGAGTCCTTCTA-1	71.9847	Batch2
Batch2_csf54_AACCAGGTCCATTAAC-1	167.425	Batch2
Batch2_csf54_AAGTCATCAATGAGCC-1	41.8099	Batch2
Batch2_csf54_AATCTCTAGGTATGGT-1	125.991	Batch2
Batch2_csf54_AATGCGCCATTTGGGA-1	73.6024	Batch2
Batch2_csf54_AATTACCTCACATTAC-1	86.8469	Batch2
Batch2_csf54_ACAAGTATCACCCTCC-1	137.874	Batch2
Batch2_csf54_ACACAATCAAACACGC-1	142.762	Batch2
Batch2_csf54_ACCATATTCTAGCGGA-1	111.283	Batch2
Batch2_csf54_ACGTATTTCCTCTAAG-1	33.956	Batch2
Batch2_csf54_ACGTGCAAGGCACTAG-1	94.2203	Batch2
Batch2_csf54_AGCTTCTCACGGTCGA-1	114.439	Batch2
Batch2_csf54_AGGTGAGCAACTTCGT-1	91.284	Batch2
Batch2_csf54_ATATCGAAGCGGCTTT-1	85.5654	Batch2
Batch2_csf54_ATCATCAGTCCTCCTG-1	29.6343	Batch2
Batch2_csf54_ATCGTGCTCAGGCCTT-1	40.5783	Batch2
Batch2_csf54_ATGAGGCGTACGGTTT-1	123.885	Batch2
Batch2_csf54_ATGGATGGTCGAATCT-1	35.1883	Batch2
Batch2_csf54_ATTGAGGGTTAACGAG-1	96.5894	Batch2
Batch2_csf54_ATTTACGGTGTTTGGT-1	133.446	Batch2
Batch2_csf54_CAAGCGATCACGTTCA-1	121.901	Batch2
Batch2_csf54_CACAAGCCAACTATCC-1	40.4633	Batch2
Batch2_csf54_CACTATGTCCAAACGG-1	141.278	Batch2
Batch2_csf54_CATAGAGGTAAACTGG-1	41.9106	Batch2
Batch2_csf54_CATCCTGCAGAGAGCA-1	28.8951	Batch2
Batch2_csf54_CATGAAGGTAAATAGC-1	23.7838	Batch2
Batch2_csf54_CCAAAGCCATTCATGC-1	47.8956	Batch2
Batch2_csf54_CCAAGGATCAACTGTT-1	107.966	Batch2
Batch2_csf54_CCATCACAGTTTCACG-1	133.5	Batch2
Batch2_csf54_CCATCAGGTTAGTTTG-1	27.3963	Batch2
Batch2_csf54_CCCAACTAGGTTTCGC-1	106.205	Batch2
Batch2_csf54_CCCATAATCAGGCATG-1	151.244	Batch2
Batch2_csf54_CCCGTAGTCCGGCTCA-1	114.077	Batch2
Batch2_csf54_CCGCATTAGTTTACCG-1	40.1803	Batch2
Batch2_csf54_CCTATGATCTTAAGCT-1	35.2851	Batch2
Batch2_csf54_CGATAGCCAACTTCGT-1	87.643	Batch2
Batch2_csf54_CGCATTATCCAAAGAC-1	60.1638	Batch2
Batch2_csf54_CGGAACCAGGTTCTTG-1	42.8504	Batch2
Batch2_csf54_CGTGTCCCAAGCTAAT-1	114.927	Batch2
Batch2_csf54_CGTGTCCCAAGTTGCA-1	17.949	Batch2
Batch2_csf54_CGTTCGTAGCGCTTAC-1	117.771	Batch2
Batch2_csf54_CTCAAATTCATTATGC-1	29.9099	Batch2
Batch2_csf54_CTCACACAGCAGGCTA-1	135.401	Batch2
Batch2_csf54_CTGATCCAGTAATGGC-1	49.9635	Batch2
Batch2_csf54_CTTGAACGTCGTAACT-1	28.6477	Batch2
Batch2_csf54_GACTCAACACACAAAT-1	29.9028	Batch2
Batch2_csf54_GAGCAAGCAACTATCC-1	28.3303	Batch2
Batch2_csf54_GAGGTCCAGGTCACAG-1	67.9561	Batch2
Batch2_csf54_GATAAAGCAATTGAGT-1	34.8198	Batch2
Batch2_csf54_GATTCGCTCCTCTAAG-1	160.827	Batch2
Batch2_csf54_GATTGCTGTTCACCAG-1	27.1679	Batch2
Batch2_csf54_GCACCAAAGCAAGACT-1	34.6547	Batch2
Batch2_csf54_GCAGCTAAGTCATTCG-1	84.9605	Batch2
Batch2_csf54_GCATTTGTCGACCCAT-1	42.1077	Batch2
Batch2_csf54_GCCAATACAGAATCGC-1	80.6394	Batch2
Batch2_csf54_GCTATAAAGATGAACC-1	33.2364	Batch2
Batch2_csf54_GCTGATGAGTTTGAGA-1	75.3853	Batch2
Batch2_csf54_GCTTGATGTCACAGAA-1	40.453	Batch2
Batch2_csf54_GGAAATTGTTGACCCA-1	35.7094	Batch2
Batch2_csf54_GGATGTCCATTTCATG-1	35.3263	Batch2
Batch2_csf54_GGCCTAAAGTTGGCCT-1	45.8486	Batch2
Batch2_csf54_GGCGAATGTTTGCTCC-1	64.3446	Batch2
Batch2_csf54_GGCGCAAGTGTGTCGC-1	81.834	Batch2
Batch2_csf54_GGCGTAATCTATCACG-1	124.268	Batch2
Batch2_csf54_GGCTTGAAGATAGCTA-1	70.7024	Batch2
Batch2_csf54_GGCTTGCGTTTGCAAC-1	143.468	Batch2
Batch2_csf54_GGGACAACAAAGCTCA-1	100.435	Batch2
Batch2_csf54_GGGACAACAGAAAGGT-1	46.4708	Batch2
Batch2_csf54_GGTGTTACACTGACTT-1	89.7797	Batch2
Batch2_csf54_GGTTTCTCACATACCT-1	30.2241	Batch2
Batch2_csf54_GGTTTCTCATTGTGTC-1	117.851	Batch2
Batch2_csf54_GTAAAGCTCGTGATTT-1	110.279	Batch2
Batch2_csf54_GTAATGGGTGAAGCAC-1	121.099	Batch2
Batch2_csf54_GTACCTATCAACCAAA-1	133.501	Batch2
Batch2_csf54_GTCAAGCCAGAAACTT-1	144.343	Batch2
Batch2_csf54_GTCATTGTCAGGGATT-1	46.4482	Batch2
Batch2_csf54_GTCGTTATCCTTTCTA-1	153.356	Batch2
Batch2_csf54_GTTAGTCGTAATTGCC-1	27.0679	Batch2
Batch2_csf54_GTTCACCAGACGCATG-1	26.6426	Batch2
Batch2_csf54_GTTGTTCCAAACGGTC-1	49.0432	Batch2
Batch2_csf54_GTTTGGTGTGACCTGC-1	56.9437	Batch2
Batch2_csf54_TAACCAAAGTGAGTTA-1	28.6327	Batch2
Batch2_csf54_TAACTTGGTCCTTAGG-1	65.0991	Batch2
Batch2_csf54_TACACCGGTATTTACG-1	118.636	Batch2
Batch2_csf54_TAGAGGCGTATTTACG-1	111.94	Batch2
Batch2_csf54_TAGCTTGTCCAGCTTA-1	42.1298	Batch2
Batch2_csf54_TAGCTTTAGGACTTGG-1	131.413	Batch2
Batch2_csf54_TAGTTGAAGCTAAATG-1	34.6046	Batch2
Batch2_csf54_TATGTTGGTACCTTAA-1	32.9795	Batch2
Batch2_csf54_TCAACTGTCAAGTTTC-1	23.1142	Batch2
Batch2_csf54_TCATGGTGTACTTATG-1	131.485	Batch2
Batch2_csf54_TGAACCACATTGCGCC-1	130.108	Batch2
Batch2_csf54_TGAATAGTCTAATTGC-1	33.2444	Batch2
Batch2_csf54_TGACCTTCAACTGTTC-1	138.617	Batch2
Batch2_csf54_TGAGTCGAGCACTACC-1	29.343	Batch2
Batch2_csf54_TGAGTGAGTACGATTC-1	141.57	Batch2
Batch2_csf54_TGCGCAGCAGATAGCC-1	128.85	Batch2
Batch2_csf54_TGCGCTAGTATTCGAC-1	89.2227	Batch2
Batch2_csf54_TGGTGCGCAAGCGATC-1	114.897	Batch2
Batch2_csf54_TGTTCACCACTCAGTT-1	99.8184	Batch2
Batch2_csf54_TTCCTCGTCTAATTGC-1	144.681	Batch2
Batch2_csf54_TTCCTTTCAGTAAGTT-1	133.533	Batch2
Batch2_csf54_TTCGAGGAGCAAACTA-1	128	Batch2
Batch2_csf54_TTCGTTCTCCAATGAA-1	42.3452	Batch2
Batch2_csf54_TTGAGTAAGCCTGGTT-1	68.3088	Batch2
Batch2_csf54_TTGATCAGTCCTTATT-1	46.8804	Batch2
Batch2_csf54_TTTAACGGTACAAACG-1	104.651	Batch2
Batch2_csf54_TTTCATCGTCCTTCTA-1	91.9805	Batch2
Batch2_csf54_TTTCCTGGTGTGTCGC-1	130.048	Batch2
Batch2_csf54_TTTGTGAGTACCTCAG-1	35.3017	Batch2
Batch2_csf55_AACATAGTCAGGTAGT-1	65.3766	Batch2
Batch2_csf55_ACCACGTTCGGTAAGT-1	30.6284	Batch2
Batch2_csf55_CAAGCGATCATGCATT-1	26.5003	Batch2
Batch2_csf55_CTCCATCGTTCACTCC-1	135.062	Batch2
Batch2_csf55_CTGTTAAGTTGGCCAC-1	30.3335	Batch2
Batch2_csf55_CTTTAAGGTATGTGAG-1	85.0906	Batch2
Batch2_csf55_GCATTCATCCAAATAG-1	39.6644	Batch2
Batch2_csf55_GCCAACAAGCTATATC-1	111.251	Batch2
Batch2_csf55_GGCAATAGTGTCCAGC-1	35.4897	Batch2
Batch2_csf55_GGCACAATCTAAGTAG-1	36.6726	Batch2
Batch2_csf55_GGCTGGTAGGATGTTA-1	102.213	Batch2
Batch2_csf55_GTCATCCAGCTTGAAA-1	150.741	Batch2
Batch2_csf55_GTTTGAGCATGGATTG-1	40.3012	Batch2
Batch2_csf55_TCTATTGCAAACAATC-1	44.3433	Batch2
Batch2_csf55_TGGTGTGAGGAAGCCC-1	39.8194	Batch2
Batch2_csf55_TTATCCTGTTAATCCA-1	44.4956	Batch2
Batch2_csf55_TTGCTCAAGTGGCTTC-1	111.236	Batch2
