# Supplementary material for: Migration arrest and transendothelial trafficking of human pathogenic-like Th17 cells are mediated by differentially positioned chemokines
Source: Nat Commun. 2025 Feb 26;16:1978. doi: 10.1038/s41467-025-57002-6 (PMC11861662; doi:10.1038/s41467-025-57002-6)
Supplement: Supplementary file 37 — Source Data [file 41467_2025_57002_MOESM37_ESM.zip › Supplementary figure.4b.dot plot.xlsx]

## Sheet: Gene.exp.cluster.type
avg.exp	pct.exp	gene	id	avg.exp.scaled	colors
0.850725	14.9708	RORC	0_MS	8	#7878D5
0.0458529	0.935673	IL23R	0_MS	8	#7878D5
0.0204331	0.847953	IL1R1	0_MS	3	#AAAAC4
0.558602	17.1053	IL18R1	0_MS	3	#AAAAC4
0.579278	25.1754	TBX21	0_MS	2	#B4B4C1
1.35751	10.7895	EOMES	0_MS	4	#A0A0C8
0.121015	4.7076	IFNG	0_MS	4	#A0A0C8
309.262	69.7953	BHLHE40	0_MS	4	#A0A0C8
0	0	CSF2	0_MS	4	#A0A0C8
0.291163	11.462	ABCB1	0_MS	5	#9696CB
0.312124	7.89474	CXCR6	0_MS	4	#A0A0C8
3.80188	61.462	CXCR3	0_MS	4	#A0A0C8
3.05899	27.3392	CCR6	0_MS	4	#A0A0C8
7.5052	27.6608	CCR5	0_MS	4	#A0A0C8
11.9971	49.5614	CCR2	0_MS	4	#A0A0C8
0.0723255	3.21637	CCL20	0_MS	14	#3C3CEA
7.74541e+06	49.7076	CCL5	0_MS	4	#A0A0C8
0.0128127	0.380117	CCL4	0_MS	4	#A0A0C8
0	0	CCL3	0_MS	4	#A0A0C8
2.01865	38.4211	PRF1	0_MS	4	#A0A0C8
1016.28	44.7368	GZMA	0_MS	4	#A0A0C8
0.000270188	0.0292398	GZMB	0_MS	3	#AAAAC4
959.188	32.3392	GZMK	0_MS	4	#A0A0C8
1.29068	41.5789	ICOS	0_MS	4	#A0A0C8
0.434714	17.3099	PDCD1	0_MS	3	#AAAAC4
0.0518187	2.25146	CD38	0_MS	4	#A0A0C8
6.23473	54.5614	CD69	0_MS	3	#AAAAC4
2.14e+40	54.4737	KLRB1	0_MS	4	#A0A0C8
362.677	59.7076	DPP4	0_MS	10	#6464DC
0.561133	23.5088	FURIN	0_MS	4	#A0A0C8
0.178641	6.34503	IL12RB2	0_MS	4	#A0A0C8
0.372889	10.8772	IL18RAP	0_MS	4	#A0A0C8
0.521575	20.848	IL2RA	0_MS	4	#A0A0C8
0.153098	3.65497	CEBPD	0_MS	4	#A0A0C8
3.94027	13.6364	RORC	0_CON	20	#FF0000
0	0	IL23R	0_CON	4	#C8A0A0
0	0	IL1R1	0_CON	2	#C1B4B4
1.38125	15.9091	IL18R1	0_CON	5	#CB9696
2.98554	27.2727	TBX21	0_CON	14	#EA3C3C
1.63671	20.4545	EOMES	0_CON	4	#C8A0A0
0.0781037	4.54545	IFNG	0_CON	4	#C8A0A0
215.678	63.6364	BHLHE40	0_CON	4	#C8A0A0
0	0	CSF2	0_CON	4	#C8A0A0
0.657072	9.09091	ABCB1	0_CON	11	#E05A5A
0.511866	6.81818	CXCR6	0_CON	4	#C8A0A0
14.1412	68.1818	CXCR3	0_CON	4	#C8A0A0
6.92932	31.8182	CCR6	0_CON	4	#C8A0A0
195.645	31.8182	CCR5	0_CON	4	#C8A0A0
538.227	45.4545	CCR2	0_CON	4	#C8A0A0
0	0	CCL20	0_CON	2	#C1B4B4
9.43959e+07	52.2727	CCL5	0_CON	4	#C8A0A0
0	0	CCL4	0_CON	4	#C8A0A0
0	0	CCL3	0_CON	4	#C8A0A0
509.394	50	PRF1	0_CON	4	#C8A0A0
1.49571e+06	63.6364	GZMA	0_CON	4	#C8A0A0
0	0	GZMB	0_CON	3	#C4AAAA
787026	40.9091	GZMK	0_CON	4	#C8A0A0
1.79981	34.0909	ICOS	0_CON	4	#C8A0A0
0.997537	22.7273	PDCD1	0_CON	5	#CB9696
0	0	CD38	0_CON	4	#C8A0A0
3819.61	56.8182	CD69	0_CON	4	#C8A0A0
276000000000	43.1818	KLRB1	0_CON	4	#C8A0A0
16.1496	54.5455	DPP4	0_CON	4	#C8A0A0
0.418569	18.1818	FURIN	0_CON	4	#C8A0A0
0.290412	4.54545	IL12RB2	0_CON	4	#C8A0A0
0.882237	20.4545	IL18RAP	0_CON	4	#C8A0A0
0.613828	29.5455	IL2RA	0_CON	4	#C8A0A0
0	0	CEBPD	0_CON	4	#C8A0A0
0.279711	5.3966	RORC	1_MS	4	#A0A0C8
0.00990681	0.108656	IL23R	1_MS	5	#9696CB
0.0506669	0.760594	IL1R1	1_MS	6	#8C8CCF
0.235544	4.59978	IL18R1	1_MS	2	#B4B4C1
0.628538	11.4089	TBX21	1_MS	3	#AAAAC4
0.671821	3.62188	EOMES	1_MS	4	#A0A0C8
0.0728542	1.62984	IFNG	1_MS	4	#A0A0C8
652.355	42.2311	BHLHE40	1_MS	4	#A0A0C8
0.000530057	0.0362188	CSF2	1_MS	4	#A0A0C8
0.24888	4.12894	ABCB1	1_MS	5	#9696CB
0.166934	2.68019	CXCR6	1_MS	4	#A0A0C8
28.5649	40.9272	CXCR3	1_MS	4	#A0A0C8
1.46491	16.0087	CCR6	1_MS	4	#A0A0C8
0.615833	8.58385	CCR5	1_MS	4	#A0A0C8
84.1981	27.1279	CCR2	1_MS	4	#A0A0C8
0.0470769	0.977907	CCL20	1_MS	9	#6E6ED9
5.54926e+08	34.7338	CCL5	1_MS	4	#A0A0C8
0.00387006	0.108656	CCL4	1_MS	4	#A0A0C8
0	0	CCL3	1_MS	4	#A0A0C8
161.5	18.3267	PRF1	1_MS	4	#A0A0C8
237.734	36.3636	GZMA	1_MS	4	#A0A0C8
0	0	GZMB	1_MS	3	#AAAAC4
1.2986e+06	23.6871	GZMK	1_MS	4	#A0A0C8
1.952	23.3611	ICOS	1_MS	4	#A0A0C8
0.30677	5.61391	PDCD1	1_MS	3	#AAAAC4
0.0596325	1.159	CD38	1_MS	4	#A0A0C8
107.368	40.8548	CD69	1_MS	3	#AAAAC4
5.16e+19	40.1304	KLRB1	1_MS	4	#A0A0C8
12.1495	34.6614	DPP4	1_MS	4	#A0A0C8
0.467735	9.41688	FURIN	1_MS	4	#A0A0C8
0.0772601	1.66606	IL12RB2	1_MS	4	#A0A0C8
0.0926859	2.39044	IL18RAP	1_MS	4	#A0A0C8
0.448447	8.72872	IL2RA	1_MS	4	#A0A0C8
0.0784194	1.41253	CEBPD	1_MS	4	#A0A0C8
0.292613	2.81955	RORC	1_CON	4	#C8A0A0
0	0	IL23R	1_CON	4	#C8A0A0
0.0829606	0.75188	IL1R1	1_CON	8	#D57878
0.589058	7.70677	IL18R1	1_CON	3	#C4AAAA
0.545267	17.2932	TBX21	1_CON	2	#C1B4B4
0.340429	4.88722	EOMES	1_CON	3	#C4AAAA
0.232911	5.07519	IFNG	1_CON	4	#C8A0A0
15.9004	53.9474	BHLHE40	1_CON	4	#C8A0A0
0	0	CSF2	1_CON	4	#C8A0A0
0.273859	7.33083	ABCB1	1_CON	5	#CB9696
0.124149	3.57143	CXCR6	1_CON	4	#C8A0A0
8.41531	54.5113	CXCR3	1_CON	4	#C8A0A0
3.33345	24.2481	CCR6	1_CON	4	#C8A0A0
2.25496	13.5338	CCR5	1_CON	4	#C8A0A0
9.6684	42.4812	CCR2	1_CON	4	#C8A0A0
0	0	CCL20	1_CON	2	#C1B4B4
5.70349e+06	54.1353	CCL5	1_CON	4	#C8A0A0
0	0	CCL4	1_CON	4	#C8A0A0
0	0	CCL3	1_CON	4	#C8A0A0
9.09013	24.0602	PRF1	1_CON	4	#C8A0A0
12676.8	36.8421	GZMA	1_CON	4	#C8A0A0
0	0	GZMB	1_CON	3	#C4AAAA
12343.1	22.7444	GZMK	1_CON	4	#C8A0A0
1.56704	28.0075	ICOS	1_CON	4	#C8A0A0
0.191532	5.82707	PDCD1	1_CON	2	#C1B4B4
0.0361307	1.12782	CD38	1_CON	4	#C8A0A0
12.4702	52.0677	CD69	1_CON	3	#C4AAAA
2190000000000	52.0677	KLRB1	1_CON	4	#C8A0A0
7.69256	49.4361	DPP4	1_CON	4	#C8A0A0
0.485198	11.6541	FURIN	1_CON	4	#C8A0A0
0.0857954	3.38346	IL12RB2	1_CON	4	#C8A0A0
0.405945	4.13534	IL18RAP	1_CON	4	#C8A0A0
1.20478	16.5414	IL2RA	1_CON	4	#C8A0A0
4.24965	2.06767	CEBPD	1_CON	4	#C8A0A0
0.767283	7.20601	RORC	2_MS	7	#8282D2
0.00510341	0.176835	IL23R	2_MS	4	#A0A0C8
0.0484996	0.574713	IL1R1	2_MS	5	#9696CB
0.436214	6.01238	IL18R1	2_MS	3	#AAAAC4
0.637883	13.351	TBX21	2_MS	3	#AAAAC4
0.195778	3.13882	EOMES	2_MS	3	#AAAAC4
0.0785751	1.85676	IFNG	2_MS	4	#A0A0C8
1010.61	50.9726	BHLHE40	2_MS	4	#A0A0C8
0.0108121	0.309461	CSF2	2_MS	19	#0A0AFB
0.310851	5.48187	ABCB1	2_MS	6	#8C8CCF
0.659868	2.96198	CXCR6	2_MS	4	#A0A0C8
6.02349	45.137	CXCR3	2_MS	4	#A0A0C8
3.29817	21.4412	CCR6	2_MS	4	#A0A0C8
1.93709	12.3342	CCR5	2_MS	4	#A0A0C8
8519.48	38.5942	CCR2	2_MS	4	#A0A0C8
0.029832	0.795756	CCL20	2_MS	7	#8282D2
3.30521e+08	40.7162	CCL5	2_MS	4	#A0A0C8
0.00318241	0.0884173	CCL4	2_MS	4	#A0A0C8
0	0	CCL3	2_MS	4	#A0A0C8
23.1617	20.2034	PRF1	2_MS	4	#A0A0C8
158644	33.2891	GZMA	2_MS	4	#A0A0C8
0.00102406	0.0442087	GZMB	2_MS	4	#A0A0C8
29064.7	19.0539	GZMK	2_MS	4	#A0A0C8
2.39654	25.9505	ICOS	2_MS	4	#A0A0C8
0.291131	6.23342	PDCD1	2_MS	3	#AAAAC4
0.0338974	0.66313	CD38	2_MS	4	#A0A0C8
4017.51	46.8612	CD69	2_MS	4	#A0A0C8
5.03e+21	50.2653	KLRB1	2_MS	4	#A0A0C8
18.5599	40.3625	DPP4	2_MS	4	#A0A0C8
0.682246	13.13	FURIN	2_MS	4	#A0A0C8
0.106544	2.21043	IL12RB2	2_MS	4	#A0A0C8
0.315223	4.33245	IL18RAP	2_MS	4	#A0A0C8
0.860032	12.9089	IL2RA	2_MS	4	#A0A0C8
0.125228	2.34306	CEBPD	2_MS	4	#A0A0C8
1.2269	6.27675	RORC	2_CON	10	#DC6464
0	0	IL23R	2_CON	4	#C8A0A0
0.0036719	0.142653	IL1R1	2_CON	2	#C1B4B4
0.45249	8.13124	IL18R1	2_CON	3	#C4AAAA
0.734014	16.6904	TBX21	2_CON	3	#C4AAAA
0.265376	4.99287	EOMES	2_CON	3	#C4AAAA
0.0899678	2.28245	IFNG	2_CON	4	#C8A0A0
9505.63	52.7817	BHLHE40	2_CON	9	#D96E6E
0	0	CSF2	2_CON	4	#C8A0A0
0.35169	8.13124	ABCB1	2_CON	6	#CF8C8C
0.273117	4.56491	CXCR6	2_CON	4	#C8A0A0
15.1309	51.2126	CXCR3	2_CON	4	#C8A0A0
2.32265	24.8217	CCR6	2_CON	4	#C8A0A0
2.32319	17.5464	CCR5	2_CON	4	#C8A0A0
14.6766	49.2154	CCR2	2_CON	4	#C8A0A0
0	0	CCL20	2_CON	2	#C1B4B4
6740000000000000	47.0756	CCL5	2_CON	4	#C8A0A0
0.0133571	0.142653	CCL4	2_CON	4	#C8A0A0
0	0	CCL3	2_CON	4	#C8A0A0
2.70228	23.2525	PRF1	2_CON	4	#C8A0A0
957.845	38.6591	GZMA	2_CON	4	#C8A0A0
0	0	GZMB	2_CON	3	#C4AAAA
331.183	20.97	GZMK	2_CON	4	#C8A0A0
33.2012	25.2496	ICOS	2_CON	4	#C8A0A0
0.298616	5.70613	PDCD1	2_CON	3	#C4AAAA
0.0792627	1.56919	CD38	2_CON	4	#C8A0A0
12717.8	50.6419	CD69	2_CON	5	#CB9696
2480000000000000	57.0613	KLRB1	2_CON	4	#C8A0A0
7.52923	49.3581	DPP4	2_CON	4	#C8A0A0
0.502201	12.6961	FURIN	2_CON	4	#C8A0A0
0.119551	1.99715	IL12RB2	2_CON	4	#C8A0A0
0.19579	3.99429	IL18RAP	2_CON	4	#C8A0A0
0.677224	14.1227	IL2RA	2_CON	4	#C8A0A0
0.126671	1.99715	CEBPD	2_CON	4	#C8A0A0
0.0503329	0.938166	RORC	3_MS	2	#B4B4C1
0.00813882	0.0426439	IL23R	3_MS	5	#9696CB
0.00657376	0.127932	IL1R1	3_MS	2	#B4B4C1
0.208504	3.45416	IL18R1	3_MS	2	#B4B4C1
0.210388	5.15991	TBX21	3_MS	1	#BEBEBE
0.0730532	1.19403	EOMES	3_MS	3	#AAAAC4
0.172712	2.08955	IFNG	3_MS	4	#A0A0C8
71.0668	14.4989	BHLHE40	3_MS	4	#A0A0C8
0	0	CSF2	3_MS	4	#A0A0C8
0.0122142	0.170576	ABCB1	3_MS	1	#BEBEBE
0.0121368	0.255864	CXCR6	3_MS	4	#A0A0C8
2.48757	23.6674	CXCR3	3_MS	4	#A0A0C8
0.49746	8.78465	CCR6	3_MS	4	#A0A0C8
0.0837064	1.79104	CCR5	3_MS	4	#A0A0C8
0.277934	4.9467	CCR2	3_MS	4	#A0A0C8
0.00497411	0.0852878	CCL20	3_MS	3	#AAAAC4
0.601618	4.5629	CCL5	3_MS	4	#A0A0C8
0.00469698	0.0852878	CCL4	3_MS	4	#A0A0C8
0	0	CCL3	3_MS	4	#A0A0C8
0.599326	10.661	PRF1	3_MS	4	#A0A0C8
2.05052	6.73774	GZMA	3_MS	4	#A0A0C8
0.00409164	0.0852878	GZMB	3_MS	6	#8C8CCF
33.899	8.40085	GZMK	3_MS	4	#A0A0C8
13.1004	32.6652	ICOS	3_MS	4	#A0A0C8
0.447005	8.742	PDCD1	3_MS	3	#AAAAC4
0.162585	2.85714	CD38	3_MS	4	#A0A0C8
3.47745	33.8593	CD69	3_MS	3	#AAAAC4
7.08672e+08	29.6375	KLRB1	3_MS	4	#A0A0C8
9.13368	13.6034	DPP4	3_MS	4	#A0A0C8
0.43862	9.21109	FURIN	3_MS	4	#A0A0C8
0.0172794	0.426439	IL12RB2	3_MS	4	#A0A0C8
0.0108512	0.298507	IL18RAP	3_MS	4	#A0A0C8
0.336502	5.629	IL2RA	3_MS	4	#A0A0C8
0.00657556	0.298507	CEBPD	3_MS	4	#A0A0C8
0.0420713	1.95312	RORC	3_CON	2	#C1B4B4
0	0	IL23R	3_CON	4	#C8A0A0
0	0	IL1R1	3_CON	2	#C1B4B4
0.217923	4.29688	IL18R1	3_CON	2	#C1B4B4
0.271069	7.8125	TBX21	3_CON	1	#BEBEBE
0.226997	3.125	EOMES	3_CON	3	#C4AAAA
0.19256	4.6875	IFNG	3_CON	4	#C8A0A0
2.1489	20.3125	BHLHE40	3_CON	4	#C8A0A0
0	0	CSF2	3_CON	4	#C8A0A0
0.0523624	1.17188	ABCB1	3_CON	2	#C1B4B4
0.0177961	0.390625	CXCR6	3_CON	4	#C8A0A0
8.06804	36.7188	CXCR3	3_CON	4	#C8A0A0
0.598201	14.0625	CCR6	3_CON	4	#C8A0A0
0.165266	3.125	CCR5	3_CON	4	#C8A0A0
0.494553	7.8125	CCR2	3_CON	4	#C8A0A0
0	0	CCL20	3_CON	2	#C1B4B4
9.37749	5.85938	CCL5	3_CON	4	#C8A0A0
0	0	CCL4	3_CON	4	#C8A0A0
0	0	CCL3	3_CON	4	#C8A0A0
0.73473	15.2344	PRF1	3_CON	4	#C8A0A0
1.26671	12.8906	GZMA	3_CON	4	#C8A0A0
0	0	GZMB	3_CON	3	#C4AAAA
0.724752	8.59375	GZMK	3_CON	4	#C8A0A0
88.5692	36.7188	ICOS	3_CON	4	#C8A0A0
0.543896	11.7188	PDCD1	3_CON	4	#C8A0A0
0.235298	5.46875	CD38	3_CON	4	#C8A0A0
3.57298	33.9844	CD69	3_CON	3	#C4AAAA
919000000000000	29.2969	KLRB1	3_CON	4	#C8A0A0
1.79998	23.0469	DPP4	3_CON	3	#C4AAAA
0.489525	12.1094	FURIN	3_CON	4	#C8A0A0
0	0	IL12RB2	3_CON	4	#C8A0A0
0.0662723	1.17188	IL18RAP	3_CON	4	#C8A0A0
0.274805	7.03125	IL2RA	3_CON	4	#C8A0A0
0.0238041	0.390625	CEBPD	3_CON	4	#C8A0A0
0.0747941	1.67015	RORC	4_MS	2	#B4B4C1
0	0	IL23R	4_MS	4	#A0A0C8
0	0	IL1R1	4_MS	2	#B4B4C1
0.563099	8.97704	IL18R1	4_MS	3	#AAAAC4
1.12863	18.6848	TBX21	4_MS	5	#9696CB
15.3639	34.238	EOMES	4_MS	9	#6E6ED9
0.396833	4.17537	IFNG	4_MS	4	#A0A0C8
4.07	29.2276	BHLHE40	4_MS	4	#A0A0C8
0	0	CSF2	4_MS	4	#A0A0C8
0.16087	3.02714	ABCB1	4_MS	3	#AAAAC4
467.677	16.4927	CXCR6	4_MS	4	#A0A0C8
34.5866	54.3841	CXCR3	4_MS	5	#9696CB
0.6669	9.91649	CCR6	4_MS	4	#A0A0C8
555373990	41.023	CCR5	4_MS	4	#A0A0C8
221.257	38.9353	CCR2	4_MS	4	#A0A0C8
0.00358723	0.208768	CCL20	4_MS	2	#B4B4C1
3274762843	74.2171	CCL5	4_MS	4	#A0A0C8
0.409716	5.32359	CCL4	4_MS	4	#A0A0C8
0	0	CCL3	4_MS	4	#A0A0C8
101.012	38.4134	PRF1	4_MS	4	#A0A0C8
4940000000000000	79.3319	GZMA	4_MS	4	#A0A0C8
0.00981977	0.104384	GZMB	4_MS	9	#6E6ED9
6.3186e+08	87.2651	GZMK	4_MS	4	#A0A0C8
2.37233	28.2881	ICOS	4_MS	4	#A0A0C8
1.00795	17.6409	PDCD1	4_MS	5	#9696CB
0.215147	3.02714	CD38	4_MS	4	#A0A0C8
3.20242	29.9582	CD69	4_MS	3	#AAAAC4
4970000000000000	25.7829	KLRB1	4_MS	4	#A0A0C8
2.25886	23.0689	DPP4	4_MS	3	#AAAAC4
0.477303	9.39457	FURIN	4_MS	4	#A0A0C8
0.130628	3.02714	IL12RB2	4_MS	4	#A0A0C8
0.624502	7.09812	IL18RAP	4_MS	4	#A0A0C8
0.212337	4.07098	IL2RA	4_MS	4	#A0A0C8
0.55272	6.05428	CEBPD	4_MS	4	#A0A0C8
0.270485	3.55556	RORC	4_CON	4	#C8A0A0
0.00763681	0.444444	IL23R	4_CON	4	#C8A0A0
0	0	IL1R1	4_CON	2	#C1B4B4
1.14554	19.1111	IL18R1	4_CON	5	#CB9696
1.72915	30.2222	TBX21	4_CON	8	#D57878
9.40657	48.4444	EOMES	4_CON	7	#D28282
0.337899	8.44444	IFNG	4_CON	4	#C8A0A0
308.873	44.4444	BHLHE40	4_CON	4	#C8A0A0
0	0	CSF2	4_CON	4	#C8A0A0
0.280613	5.77778	ABCB1	4_CON	5	#CB9696
12.5272	22.2222	CXCR6	4_CON	4	#C8A0A0
8.26458	66.6667	CXCR3	4_CON	4	#C8A0A0
0.853824	16.4444	CCR6	4_CON	4	#C8A0A0
378.383	53.7778	CCR5	4_CON	4	#C8A0A0
61.9533	58.2222	CCR2	4_CON	4	#C8A0A0
0	0	CCL20	4_CON	2	#C1B4B4
7750000000000000	84.4444	CCL5	4_CON	4	#C8A0A0
0.364686	7.11111	CCL4	4_CON	4	#C8A0A0
0	0	CCL3	4_CON	4	#C8A0A0
3960.05	50.6667	PRF1	4_CON	4	#C8A0A0
1.79418e+07	91.5556	GZMA	4_CON	4	#C8A0A0
0	0	GZMB	4_CON	3	#C4AAAA
142000000000000	89.3333	GZMK	4_CON	20	#FF0000
17.1918	40.4444	ICOS	4_CON	4	#C8A0A0
0.936531	19.5556	PDCD1	4_CON	5	#CB9696
0.0202136	0.888889	CD38	4_CON	4	#C8A0A0
20.7765	47.1111	CD69	4_CON	3	#C4AAAA
1.02955e+08	41.7778	KLRB1	4_CON	4	#C8A0A0
6.96511	37.3333	DPP4	4_CON	4	#C8A0A0
0.780211	16	FURIN	4_CON	4	#C8A0A0
0.194958	6.22222	IL12RB2	4_CON	4	#C8A0A0
5.67901	18.2222	IL18RAP	4_CON	5	#CB9696
0.609043	8.88889	IL2RA	4_CON	4	#C8A0A0
6.14481	9.33333	CEBPD	4_CON	4	#C8A0A0
0.0539738	1.47194	RORC	5_MS	2	#B4B4C1
0.00421679	0.0919963	IL23R	5_MS	4	#A0A0C8
0.158039	2.4839	IL1R1	5_MS	13	#4646E7
0.480992	9.84361	IL18R1	5_MS	3	#AAAAC4
0.296532	6.34775	TBX21	5_MS	1	#BEBEBE
0.0781607	1.10396	EOMES	5_MS	3	#AAAAC4
0.0101835	0.183993	IFNG	5_MS	4	#A0A0C8
815.183	8.27967	BHLHE40	5_MS	4	#A0A0C8
0	0	CSF2	5_MS	4	#A0A0C8
0.0469764	0.551978	ABCB1	5_MS	1	#BEBEBE
6036.58	12.5115	CXCR6	5_MS	4	#A0A0C8
59.9234	30.3588	CXCR3	5_MS	5	#9696CB
0.785134	13.5235	CCR6	5_MS	4	#A0A0C8
6.43e+16	19.8712	CCR5	5_MS	20	#0000FF
2661008773	11.8675	CCR2	5_MS	20	#0000FF
0.00959131	0.367985	CCL20	5_MS	3	#AAAAC4
53450171999	6.62374	CCL5	5_MS	4	#A0A0C8
0.0157798	0.275989	CCL4	5_MS	4	#A0A0C8
0	0	CCL3	5_MS	4	#A0A0C8
2.39765	29.1628	PRF1	5_MS	4	#A0A0C8
41.394	7.81969	GZMA	5_MS	4	#A0A0C8
0.0245611	0.275989	GZMB	5_MS	18	#1414F8
9045.59	6.80773	GZMK	5_MS	4	#A0A0C8
46.8061	38.1785	ICOS	5_MS	4	#A0A0C8
0.471343	8.37167	PDCD1	5_MS	3	#AAAAC4
0.455549	3.58786	CD38	5_MS	5	#9696CB
1.73782	20.6072	CD69	5_MS	3	#AAAAC4
53456710341	17.2033	KLRB1	5_MS	4	#A0A0C8
0.336376	6.71573	DPP4	5_MS	3	#AAAAC4
1.4882	10.3036	FURIN	5_MS	6	#8C8CCF
0.734513	8.83165	IL12RB2	5_MS	4	#A0A0C8
0.0620814	1.28795	IL18RAP	5_MS	4	#A0A0C8
45555.2	31.9227	IL2RA	5_MS	14	#3C3CEA
0.213746	3.86385	CEBPD	5_MS	4	#A0A0C8
0.139575	2.77778	RORC	5_CON	3	#C4AAAA
0	0	IL23R	5_CON	4	#C8A0A0
0	0	IL1R1	5_CON	2	#C1B4B4
7.59637	26.3889	IL18R1	5_CON	20	#FF0000
0.430051	12.5	TBX21	5_CON	2	#C1B4B4
0.0917316	2.77778	EOMES	5_CON	3	#C4AAAA
0.023865	1.38889	IFNG	5_CON	4	#C8A0A0
1.36436	19.4444	BHLHE40	5_CON	4	#C8A0A0
0	0	CSF2	5_CON	4	#C8A0A0
0	0	ABCB1	5_CON	1	#BEBEBE
5.21156	15.2778	CXCR6	5_CON	4	#C8A0A0
1142.46	47.2222	CXCR3	5_CON	20	#FF0000
1.30118	22.2222	CCR6	5_CON	4	#C8A0A0
3.67927e+08	33.3333	CCR5	5_CON	4	#C8A0A0
26.902	23.6111	CCR2	5_CON	4	#C8A0A0
0.023865	1.38889	CCL20	5_CON	6	#CF8C8C
6.76298	9.72222	CCL5	5_CON	4	#C8A0A0
0	0	CCL4	5_CON	4	#C8A0A0
0	0	CCL3	5_CON	4	#C8A0A0
335797	44.4444	PRF1	5_CON	4	#C8A0A0
4080000000000	20.8333	GZMA	5_CON	4	#C8A0A0
0	0	GZMB	5_CON	3	#C4AAAA
1.35345e+08	20.8333	GZMK	5_CON	4	#C8A0A0
45723.9	45.8333	ICOS	5_CON	20	#FF0000
0.160332	5.55556	PDCD1	5_CON	2	#C1B4B4
22.8538	4.16667	CD38	5_CON	20	#FF0000
3.86006	25	CD69	5_CON	3	#C4AAAA
256.768	18.0556	KLRB1	5_CON	4	#C8A0A0
1.31466	13.8889	DPP4	5_CON	3	#C4AAAA
0.556076	18.0556	FURIN	5_CON	4	#C8A0A0
116.173	13.8889	IL12RB2	5_CON	20	#FF0000
0.023865	1.38889	IL18RAP	5_CON	4	#C8A0A0
129946	38.8889	IL2RA	5_CON	20	#FF0000
0.0715951	4.16667	CEBPD	5_CON	4	#C8A0A0
1.43963	14.2857	RORC	6_MS	12	#5050E3
0.00211611	0.123153	IL23R	6_MS	4	#A0A0C8
0.136768	2.83251	IL1R1	6_MS	12	#5050E3
0.350925	6.89655	IL18R1	6_MS	2	#B4B4C1
0.3691	6.65025	TBX21	6_MS	1	#BEBEBE
0.0217514	0.615764	EOMES	6_MS	3	#AAAAC4
0.115879	1.72414	IFNG	6_MS	4	#A0A0C8
1.26236	18.2266	BHLHE40	6_MS	4	#A0A0C8
0	0	CSF2	6_MS	4	#A0A0C8
0.161772	3.20197	ABCB1	6_MS	3	#AAAAC4
30.2832	20.6897	CXCR6	6_MS	4	#A0A0C8
2.99257	23.2759	CXCR3	6_MS	4	#A0A0C8
31.2004	37.4384	CCR6	6_MS	4	#A0A0C8
1484.09	23.2759	CCR5	6_MS	4	#A0A0C8
60054.3	28.0788	CCR2	6_MS	4	#A0A0C8
0.0313415	0.985222	CCL20	6_MS	7	#8282D2
8053.99	13.5468	CCL5	6_MS	4	#A0A0C8
0.0245665	0.492611	CCL4	6_MS	4	#A0A0C8
0	0	CCL3	6_MS	4	#A0A0C8
0.89033	15.3941	PRF1	6_MS	4	#A0A0C8
1.13028	10.7143	GZMA	6_MS	4	#A0A0C8
0	0	GZMB	6_MS	3	#AAAAC4
3.52219	4.4335	GZMK	6_MS	4	#A0A0C8
33.3363	35.0985	ICOS	6_MS	4	#A0A0C8
0.552113	11.5764	PDCD1	6_MS	4	#A0A0C8
0.20246	3.07882	CD38	6_MS	4	#A0A0C8
3.1562	34.1133	CD69	6_MS	3	#AAAAC4
9.62e+53	89.532	KLRB1	6_MS	20	#0000FF
201.51	18.9655	DPP4	6_MS	7	#8282D2
0.936838	17.3645	FURIN	6_MS	5	#9696CB
0.24435	4.80296	IL12RB2	6_MS	4	#A0A0C8
0.0173909	0.615764	IL18RAP	6_MS	4	#A0A0C8
74.467	11.6995	IL2RA	6_MS	4	#A0A0C8
0.673636	8.25123	CEBPD	6_MS	4	#A0A0C8
1.14239	20.5882	RORC	6_CON	10	#DC6464
0	0	IL23R	6_CON	4	#C8A0A0
0.0275159	0.980392	IL1R1	6_CON	4	#C8A0A0
0.683314	17.6471	IL18R1	6_CON	3	#C4AAAA
0.362409	13.7255	TBX21	6_CON	1	#BEBEBE
0	0	EOMES	6_CON	3	#C4AAAA
0.142122	2.94118	IFNG	6_CON	4	#C8A0A0
2.20795	35.2941	BHLHE40	6_CON	4	#C8A0A0
0	0	CSF2	6_CON	4	#C8A0A0
0.188005	4.90196	ABCB1	6_CON	4	#C8A0A0
58.984	15.6863	CXCR6	6_CON	4	#C8A0A0
2.04206	25.4902	CXCR3	6_CON	4	#C8A0A0
7.49791	50	CCR6	6_CON	4	#C8A0A0
4.26627	19.6078	CCR5	6_CON	4	#C8A0A0
434.545	34.3137	CCR2	6_CON	4	#C8A0A0
0	0	CCL20	6_CON	2	#C1B4B4
40724.7	8.82353	CCL5	6_CON	4	#C8A0A0
0	0	CCL4	6_CON	4	#C8A0A0
0	0	CCL3	6_CON	4	#C8A0A0
1.01003	18.6275	PRF1	6_CON	4	#C8A0A0
224.728	22.549	GZMA	6_CON	4	#C8A0A0
0	0	GZMB	6_CON	3	#C4AAAA
4.395	6.86275	GZMK	6_CON	4	#C8A0A0
4.11994	42.1569	ICOS	6_CON	4	#C8A0A0
0.77329	13.7255	PDCD1	6_CON	4	#C8A0A0
0.0603383	1.96078	CD38	6_CON	4	#C8A0A0
31.6803	29.4118	CD69	6_CON	3	#C4AAAA
9.07e+27	87.2549	KLRB1	6_CON	4	#C8A0A0
6.24634	40.1961	DPP4	6_CON	4	#C8A0A0
0.786579	17.6471	FURIN	6_CON	4	#C8A0A0
0	0	IL12RB2	6_CON	4	#C8A0A0
0.307101	7.84314	IL18RAP	6_CON	4	#C8A0A0
0.817402	17.6471	IL2RA	6_CON	4	#C8A0A0
0.622136	6.86275	CEBPD	6_CON	4	#C8A0A0
0.0128016	0.803859	RORC	7_MS	2	#B4B4C1
0	0	IL23R	7_MS	4	#A0A0C8
0.00225186	0.160772	IL1R1	7_MS	2	#B4B4C1
0.223108	4.50161	IL18R1	7_MS	2	#B4B4C1
5.33578	16.2379	TBX21	7_MS	20	#0000FF
0.668015	13.3441	EOMES	7_MS	4	#A0A0C8
0.1382	2.2508	IFNG	7_MS	4	#A0A0C8
9.34388	41.9614	BHLHE40	7_MS	4	#A0A0C8
0.0177573	0.803859	CSF2	7_MS	20	#0000FF
0.0894879	2.89389	ABCB1	7_MS	2	#B4B4C1
0.556049	7.3955	CXCR6	7_MS	4	#A0A0C8
2.09759	39.3891	CXCR3	7_MS	4	#A0A0C8
5.59195	4.50161	CCR6	7_MS	4	#A0A0C8
6.50111	14.6302	CCR5	7_MS	4	#A0A0C8
5262.81	37.1383	CCR2	7_MS	4	#A0A0C8
0.00635167	0.321543	CCL20	7_MS	3	#AAAAC4
6.75e+22	51.7685	CCL5	7_MS	13	#4646E7
0.447835	4.50161	CCL4	7_MS	4	#A0A0C8
0.00262871	0.160772	CCL3	7_MS	20	#0000FF
4.25871e+07	42.283	PRF1	7_MS	13	#4646E7
1.56722e+07	34.7267	GZMA	7_MS	4	#A0A0C8
0.044428	0.96463	GZMB	7_MS	20	#0000FF
6320684861	30.2251	GZMK	7_MS	4	#A0A0C8
98.1054	31.672	ICOS	7_MS	4	#A0A0C8
0.300652	7.3955	PDCD1	7_MS	3	#AAAAC4
0.084918	1.92926	CD38	7_MS	4	#A0A0C8
7.00442	50.6431	CD69	7_MS	3	#AAAAC4
2.21e+29	14.9518	KLRB1	7_MS	4	#A0A0C8
5.17179	34.5659	DPP4	7_MS	4	#A0A0C8
0.406845	14.3087	FURIN	7_MS	4	#A0A0C8
0.0235426	0.803859	IL12RB2	7_MS	4	#A0A0C8
0.218256	3.37621	IL18RAP	7_MS	4	#A0A0C8
0.463909	13.1833	IL2RA	7_MS	4	#A0A0C8
0.111538	2.57235	CEBPD	7_MS	4	#A0A0C8
0	0	RORC	7_CON	2	#C1B4B4
0	0	IL23R	7_CON	4	#C8A0A0
0	0	IL1R1	7_CON	2	#C1B4B4
0.307716	10.2273	IL18R1	7_CON	2	#C1B4B4
1.5266	10.2273	TBX21	7_CON	7	#D28282
0.597442	9.09091	EOMES	7_CON	4	#C8A0A0
67.7654	4.54545	IFNG	7_CON	20	#FF0000
1.29981	27.2727	BHLHE40	7_CON	4	#C8A0A0
0	0	CSF2	7_CON	4	#C8A0A0
0.0371239	1.13636	ABCB1	7_CON	1	#BEBEBE
0.437744	4.54545	CXCR6	7_CON	4	#C8A0A0
2.12678	34.0909	CXCR3	7_CON	4	#C8A0A0
0.463895	5.68182	CCR6	7_CON	4	#C8A0A0
0.390661	7.95455	CCR5	7_CON	4	#C8A0A0
1.99128	28.4091	CCR2	7_CON	4	#C8A0A0
0	0	CCL20	7_CON	2	#C1B4B4
266000000000000	46.5909	CCL5	7_CON	4	#C8A0A0
0.688456	4.54545	CCL4	7_CON	4	#C8A0A0
0	0	CCL3	7_CON	4	#C8A0A0
2.29425	30.6818	PRF1	7_CON	4	#C8A0A0
14.5362	27.2727	GZMA	7_CON	4	#C8A0A0
0	0	GZMB	7_CON	3	#C4AAAA
4.05642e+06	27.2727	GZMK	7_CON	4	#C8A0A0
2.20845	26.1364	ICOS	7_CON	4	#C8A0A0
0.280596	5.68182	PDCD1	7_CON	3	#C4AAAA
0.0955878	2.27273	CD38	7_CON	4	#C8A0A0
256.83	42.0455	CD69	7_CON	4	#C8A0A0
16434739368	12.5	KLRB1	7_CON	4	#C8A0A0
1.274	25	DPP4	7_CON	3	#C4AAAA
0.405933	12.5	FURIN	7_CON	4	#C8A0A0
0	0	IL12RB2	7_CON	4	#C8A0A0
0.0390519	2.27273	IL18RAP	7_CON	4	#C8A0A0
0.371777	6.81818	IL2RA	7_CON	4	#C8A0A0
0.263199	2.27273	CEBPD	7_CON	4	#C8A0A0
0.543109	14.7228	RORC	8_MS	6	#8C8CCF
0.314364	6.69216	IL23R	8_MS	20	#0000FF
0.0182989	0.573614	IL1R1	8_MS	3	#AAAAC4
3.20134	29.6367	IL18R1	8_MS	11	#5A5AE0
1.30233	38.0497	TBX21	8_MS	6	#8C8CCF
86.5888	34.4168	EOMES	8_MS	20	#0000FF
3.06847	20.0765	IFNG	8_MS	5	#9696CB
49745.8	70.1721	BHLHE40	8_MS	20	#0000FF
0	0	CSF2	8_MS	4	#A0A0C8
0.580372	18.3556	ABCB1	8_MS	10	#6464DC
388014507	85.4685	CXCR6	8_MS	7	#8282D2
13.1551	62.9063	CXCR3	8_MS	4	#A0A0C8
2312.25	43.2122	CCR6	8_MS	20	#0000FF
691579	81.4532	CCR5	8_MS	4	#A0A0C8
8695.23	78.5851	CCR2	8_MS	4	#A0A0C8
0.15127	5.73614	CCL20	8_MS	20	#0000FF
2.18e+23	85.2772	CCL5	8_MS	20	#0000FF
0.681762	16.4436	CCL4	8_MS	4	#A0A0C8
0.00229758	0.191205	CCL3	8_MS	20	#0000FF
1.37817e+08	58.5086	PRF1	8_MS	20	#0000FF
1.99e+20	84.8948	GZMA	8_MS	20	#0000FF
0.00328543	0.191205	GZMB	8_MS	5	#9696CB
7568000552	49.9044	GZMK	8_MS	4	#A0A0C8
46203.4	63.0975	ICOS	8_MS	20	#0000FF
4.74393	39.3881	PDCD1	8_MS	19	#0A0AFB
0.378429	12.4283	CD38	8_MS	4	#A0A0C8
146.269	66.348	CD69	8_MS	3	#AAAAC4
1.84e+50	76.673	KLRB1	8_MS	4	#A0A0C8
1617.02	68.8337	DPP4	8_MS	20	#0000FF
1.6269	29.0631	FURIN	8_MS	6	#8C8CCF
1.04153	21.9885	IL12RB2	8_MS	4	#A0A0C8
12.4718	34.7992	IL18RAP	8_MS	7	#8282D2
846.258	9.36902	IL2RA	8_MS	4	#A0A0C8
101.26	23.327	CEBPD	8_MS	5	#9696CB
0.190786	4.08163	RORC	8_CON	3	#C4AAAA
0	0	IL23R	8_CON	4	#C8A0A0
0	0	IL1R1	8_CON	2	#C1B4B4
1.20798	28.5714	IL18R1	8_CON	5	#CB9696
3.59703	46.9388	TBX21	8_CON	17	#F41E1E
5.11237	38.7755	EOMES	8_CON	5	#CB9696
1.14839	20.4082	IFNG	8_CON	4	#C8A0A0
51.4569	67.3469	BHLHE40	8_CON	4	#C8A0A0
0	0	CSF2	8_CON	4	#C8A0A0
0.923728	20.4082	ABCB1	8_CON	15	#ED3232
3994500343	73.4694	CXCR6	8_CON	20	#FF0000
71.1845	65.3061	CXCR3	8_CON	6	#CF8C8C
2.02768	42.8571	CCR6	8_CON	4	#C8A0A0
31207.8	85.7143	CCR5	8_CON	4	#C8A0A0
139.47	79.5918	CCR2	8_CON	4	#C8A0A0
0	0	CCL20	8_CON	2	#C1B4B4
4390000000000	83.6735	CCL5	8_CON	4	#C8A0A0
1.25875	30.6122	CCL4	8_CON	5	#CB9696
0	0	CCL3	8_CON	4	#C8A0A0
187.815	57.1429	PRF1	8_CON	4	#C8A0A0
4380000000000	91.8367	GZMA	8_CON	4	#C8A0A0
0	0	GZMB	8_CON	3	#C4AAAA
10858623269	55.102	GZMK	8_CON	4	#C8A0A0
4.44717	63.2653	ICOS	8_CON	4	#C8A0A0
1.12567	30.6122	PDCD1	8_CON	6	#CF8C8C
0.0406537	2.04082	CD38	8_CON	4	#C8A0A0
9050.26	59.1837	CD69	8_CON	4	#C8A0A0
2.77716e+07	75.5102	KLRB1	8_CON	4	#C8A0A0
170.394	61.2245	DPP4	8_CON	7	#D28282
0.574643	16.3265	FURIN	8_CON	4	#C8A0A0
0.954996	20.4082	IL12RB2	8_CON	4	#C8A0A0
131.236	32.6531	IL18RAP	8_CON	20	#FF0000
0.694462	12.2449	IL2RA	8_CON	4	#C8A0A0
1.84936	28.5714	CEBPD	8_CON	4	#C8A0A0
0.100819	3.27869	RORC	9_MS	2	#B4B4C1
0.00410616	0.409836	IL23R	9_MS	4	#A0A0C8
0.0323719	0.819672	IL1R1	9_MS	4	#A0A0C8
0.371067	9.83607	IL18R1	9_MS	2	#B4B4C1
0.341459	11.4754	TBX21	9_MS	1	#BEBEBE
0.122361	2.45902	EOMES	9_MS	3	#AAAAC4
0.0561746	1.63934	IFNG	9_MS	4	#A0A0C8
252.385	36.4754	BHLHE40	9_MS	4	#A0A0C8
0	0	CSF2	9_MS	4	#A0A0C8
0.120545	3.68852	ABCB1	9_MS	3	#AAAAC4
0.303792	3.27869	CXCR6	9_MS	4	#A0A0C8
2.52121	38.9344	CXCR3	9_MS	4	#A0A0C8
14.2773	12.7049	CCR6	9_MS	4	#A0A0C8
0.911106	12.2951	CCR5	9_MS	4	#A0A0C8
92.1233	22.541	CCR2	9_MS	4	#A0A0C8
0.0777888	1.63934	CCL20	9_MS	15	#3232ED
116.546	22.1311	CCL5	9_MS	4	#A0A0C8
0.0181665	0.409836	CCL4	9_MS	4	#A0A0C8
0	0	CCL3	9_MS	4	#A0A0C8
1.21356	23.3607	PRF1	9_MS	4	#A0A0C8
2.32733	28.6885	GZMA	9_MS	4	#A0A0C8
0	0	GZMB	9_MS	3	#AAAAC4
1.72856	13.9344	GZMK	9_MS	4	#A0A0C8
2.3246	34.4262	ICOS	9_MS	4	#A0A0C8
0.385629	9.83607	PDCD1	9_MS	3	#AAAAC4
0.451801	5.7377	CD38	9_MS	5	#9696CB
269104	47.9508	CD69	9_MS	20	#0000FF
7130000000000000	39.3443	KLRB1	9_MS	4	#A0A0C8
15.3413	38.9344	DPP4	9_MS	4	#A0A0C8
0.416863	10.2459	FURIN	9_MS	4	#A0A0C8
0.143181	3.68852	IL12RB2	9_MS	4	#A0A0C8
0.013929	0.819672	IL18RAP	9_MS	4	#A0A0C8
0.383477	11.8852	IL2RA	9_MS	4	#A0A0C8
0.0721691	2.04918	CEBPD	9_MS	4	#A0A0C8
0	0	RORC	9_CON	2	#C1B4B4
0	0	IL23R	9_CON	4	#C8A0A0
0	0	IL1R1	9_CON	2	#C1B4B4
0.0821288	5	IL18R1	9_CON	2	#C1B4B4
1.77888	25	TBX21	9_CON	8	#D57878
0.0821288	5	EOMES	9_CON	3	#C4AAAA
0.0859141	5	IFNG	9_CON	4	#C8A0A0
4.08832	55	BHLHE40	9_CON	4	#C8A0A0
0	0	CSF2	9_CON	4	#C8A0A0
0	0	ABCB1	9_CON	1	#BEBEBE
0	0	CXCR6	9_CON	4	#C8A0A0
10.9172	50	CXCR3	9_CON	4	#C8A0A0
0.319453	5	CCR6	9_CON	4	#C8A0A0
0	0	CCR5	9_CON	4	#C8A0A0
0.883924	30	CCR2	9_CON	4	#C8A0A0
0	0	CCL20	9_CON	2	#C1B4B4
3950000000000	50	CCL5	9_CON	4	#C8A0A0
0	0	CCL4	9_CON	4	#C8A0A0
0	0	CCL3	9_CON	4	#C8A0A0
1.99092	35	PRF1	9_CON	4	#C8A0A0
8.50125	60	GZMA	9_CON	4	#C8A0A0
0	0	GZMB	9_CON	3	#C4AAAA
2.44071	40	GZMK	9_CON	4	#C8A0A0
1.26393	45	ICOS	9_CON	4	#C8A0A0
0.171468	5	PDCD1	9_CON	2	#C1B4B4
0	0	CD38	9_CON	4	#C8A0A0
22.4968	55	CD69	9_CON	3	#C4AAAA
56.8865	30	KLRB1	9_CON	4	#C8A0A0
1.57577	35	DPP4	9_CON	3	#C4AAAA
0.0859141	5	FURIN	9_CON	3	#C4AAAA
0	0	IL12RB2	9_CON	4	#C8A0A0
0.0821288	5	IL18RAP	9_CON	4	#C8A0A0
0.942391	25	IL2RA	9_CON	4	#C8A0A0
0.164258	5	CEBPD	9_CON	4	#C8A0A0
0.281245	5.16129	RORC	10_MS	4	#A0A0C8
0	0	IL23R	10_MS	4	#A0A0C8
0.054253	1.93548	IL1R1	10_MS	6	#8C8CCF
0.399554	8.3871	IL18R1	10_MS	3	#AAAAC4
0.94725	18.0645	TBX21	10_MS	4	#A0A0C8
0.342768	4.51613	EOMES	10_MS	3	#AAAAC4
0.0791609	0.645161	IFNG	10_MS	4	#A0A0C8
32.5191	31.6129	BHLHE40	10_MS	4	#A0A0C8
0	0	CSF2	10_MS	4	#A0A0C8
0.116974	3.87097	ABCB1	10_MS	3	#AAAAC4
0.918443	4.51613	CXCR6	10_MS	4	#A0A0C8
1.31536	17.4194	CXCR3	10_MS	4	#A0A0C8
0.607203	9.67742	CCR6	10_MS	4	#A0A0C8
1.31602	12.2581	CCR5	10_MS	4	#A0A0C8
0.969953	18.0645	CCR2	10_MS	4	#A0A0C8
0.0620632	1.29032	CCL20	10_MS	12	#5050E3
0.825916	12.2581	CCL5	10_MS	4	#A0A0C8
0.174708	1.93548	CCL4	10_MS	4	#A0A0C8
0	0	CCL3	10_MS	4	#A0A0C8
27.9149	22.5806	PRF1	10_MS	4	#A0A0C8
1.39569	20	GZMA	10_MS	4	#A0A0C8
0	0	GZMB	10_MS	3	#AAAAC4
1051.8	13.5484	GZMK	10_MS	4	#A0A0C8
2.75275	36.129	ICOS	10_MS	4	#A0A0C8
0.808241	12.2581	PDCD1	10_MS	4	#A0A0C8
0.115905	1.93548	CD38	10_MS	4	#A0A0C8
155848	36.129	CD69	10_MS	19	#0A0AFB
1.07745	14.8387	KLRB1	10_MS	4	#A0A0C8
1.20895	21.2903	DPP4	10_MS	3	#AAAAC4
0.368493	7.09677	FURIN	10_MS	4	#A0A0C8
0.0655268	1.29032	IL12RB2	10_MS	4	#A0A0C8
0.431399	5.16129	IL18RAP	10_MS	4	#A0A0C8
0.471137	9.67742	IL2RA	10_MS	4	#A0A0C8
0.167883	2.58065	CEBPD	10_MS	4	#A0A0C8
0.230536	5.88235	RORC	10_CON	3	#C4AAAA
0	0	IL23R	10_CON	4	#C8A0A0
0.113691	2.94118	IL1R1	10_CON	10	#DC6464
0.662061	17.6471	IL18R1	10_CON	3	#C4AAAA
0.196228	8.82353	TBX21	10_CON	1	#BEBEBE
0.627499	8.82353	EOMES	10_CON	4	#C8A0A0
0	0	IFNG	10_CON	4	#C8A0A0
5.92251	23.5294	BHLHE40	10_CON	4	#C8A0A0
0	0	CSF2	10_CON	4	#C8A0A0
0.138073	5.88235	ABCB1	10_CON	3	#C4AAAA
0.721712	8.82353	CXCR6	10_CON	4	#C8A0A0
0.621806	8.82353	CXCR3	10_CON	4	#C8A0A0
0.882301	8.82353	CCR6	10_CON	4	#C8A0A0
0.496916	8.82353	CCR5	10_CON	4	#C8A0A0
1.02149	20.5882	CCR2	10_CON	4	#C8A0A0
0	0	CCL20	10_CON	2	#C1B4B4
1.64783	17.6471	CCL5	10_CON	4	#C8A0A0
0.117132	2.94118	CCL4	10_CON	4	#C8A0A0
0	0	CCL3	10_CON	4	#C8A0A0
0.234263	2.94118	PRF1	10_CON	4	#C8A0A0
2.30238	26.4706	GZMA	10_CON	4	#C8A0A0
0	0	GZMB	10_CON	3	#C4AAAA
0.808635	11.7647	GZMK	10_CON	4	#C8A0A0
4.5661	35.2941	ICOS	10_CON	4	#C8A0A0
0.364141	8.82353	PDCD1	10_CON	3	#C4AAAA
0.277731	2.94118	CD38	10_CON	4	#C8A0A0
2.3154	38.2353	CD69	10_CON	3	#C4AAAA
1.11425	14.7059	KLRB1	10_CON	4	#C8A0A0
1.1439	17.6471	DPP4	10_CON	3	#C4AAAA
0.174325	5.88235	FURIN	10_CON	3	#C4AAAA
0	0	IL12RB2	10_CON	4	#C8A0A0
0.27776	8.82353	IL18RAP	10_CON	4	#C8A0A0
0.577723	5.88235	IL2RA	10_CON	4	#C8A0A0
0	0	CEBPD	10_CON	4	#C8A0A0
0.343115	8.4507	RORC	11_MS	4	#A0A0C8
0	0	IL23R	11_MS	4	#A0A0C8
0.377937	9.85915	IL1R1	11_MS	20	#0000FF
7.28512	16.9014	IL18R1	11_MS	20	#0000FF
1.21668	25.3521	TBX21	11_MS	6	#8C8CCF
17.8093	22.5352	EOMES	11_MS	9	#6E6ED9
0.199811	8.4507	IFNG	11_MS	4	#A0A0C8
24.2611	53.5211	BHLHE40	11_MS	4	#A0A0C8
0	0	CSF2	11_MS	4	#A0A0C8
0.140218	7.04225	ABCB1	11_MS	3	#AAAAC4
2.77471e+06	22.5352	CXCR6	11_MS	4	#A0A0C8
3.2386	60.5634	CXCR3	11_MS	4	#A0A0C8
2.52523	33.8028	CCR6	11_MS	4	#A0A0C8
89.7667	43.662	CCR5	11_MS	4	#A0A0C8
3042460539	40.8451	CCR2	11_MS	20	#0000FF
0.00569923	1.40845	CCL20	11_MS	3	#AAAAC4
2e+17	59.1549	CCL5	11_MS	4	#A0A0C8
46.5131	14.0845	CCL4	11_MS	20	#0000FF
0	0	CCL3	11_MS	4	#A0A0C8
144.853	46.4789	PRF1	11_MS	4	#A0A0C8
2.82518e+06	47.8873	GZMA	11_MS	4	#A0A0C8
0	0	GZMB	11_MS	3	#AAAAC4
46092	40.8451	GZMK	11_MS	4	#A0A0C8
1.34935	39.4366	ICOS	11_MS	4	#A0A0C8
7.59436	22.5352	PDCD1	11_MS	20	#0000FF
0.0773145	5.6338	CD38	11_MS	4	#A0A0C8
49.3785	59.1549	CD69	11_MS	3	#AAAAC4
3.91e+28	57.7465	KLRB1	11_MS	4	#A0A0C8
54.6545	46.4789	DPP4	11_MS	4	#A0A0C8
17.5553	28.169	FURIN	11_MS	20	#0000FF
0.382586	11.2676	IL12RB2	11_MS	4	#A0A0C8
0.589432	18.3099	IL18RAP	11_MS	4	#A0A0C8
0.672548	26.7606	IL2RA	11_MS	4	#A0A0C8
2294.11	33.8028	CEBPD	11_MS	20	#0000FF
0.156207	9.09091	RORC	11_CON	3	#C4AAAA
0	0	IL23R	11_CON	4	#C8A0A0
0	0	IL1R1	11_CON	2	#C1B4B4
3.4701	18.1818	IL18R1	11_CON	12	#E35050
1.1446	36.3636	TBX21	11_CON	5	#CB9696
0.322601	9.09091	EOMES	11_CON	3	#C4AAAA
0	0	IFNG	11_CON	4	#C8A0A0
105.559	63.6364	BHLHE40	11_CON	4	#C8A0A0
0	0	CSF2	11_CON	4	#C8A0A0
1.73505	9.09091	ABCB1	11_CON	20	#FF0000
0	0	CXCR6	11_CON	4	#C8A0A0
16.2504	72.7273	CXCR3	11_CON	4	#C8A0A0
2.35998	27.2727	CCR6	11_CON	4	#C8A0A0
2.1997	45.4545	CCR5	11_CON	4	#C8A0A0
1476.15	54.5455	CCR2	11_CON	4	#C8A0A0
0	0	CCL20	11_CON	2	#C1B4B4
2208.2	45.4545	CCL5	11_CON	4	#C8A0A0
0	0	CCL4	11_CON	4	#C8A0A0
0	0	CCL3	11_CON	4	#C8A0A0
1.25318	36.3636	PRF1	11_CON	4	#C8A0A0
2474.3	54.5455	GZMA	11_CON	4	#C8A0A0
0	0	GZMB	11_CON	3	#C4AAAA
5445.05	36.3636	GZMK	11_CON	4	#C8A0A0
2.49523	45.4545	ICOS	11_CON	4	#C8A0A0
2.04746	27.2727	PDCD1	11_CON	9	#D96E6E
0	0	CD38	11_CON	4	#C8A0A0
16.9683	63.6364	CD69	11_CON	3	#C4AAAA
80442.1	45.4545	KLRB1	11_CON	4	#C8A0A0
5.25501	36.3636	DPP4	11_CON	4	#C8A0A0
0.790176	27.2727	FURIN	11_CON	4	#C8A0A0
0.555814	18.1818	IL12RB2	11_CON	4	#C8A0A0
3.4701	18.1818	IL18RAP	11_CON	5	#CB9696
3.62631	27.2727	IL2RA	11_CON	4	#C8A0A0
0	0	CEBPD	11_CON	4	#C8A0A0
