# Supplementary material for: Migration arrest and transendothelial trafficking of human pathogenic-like Th17 cells are mediated by differentially positioned chemokines
Source: Nat Commun. 2025 Feb 26;16:1978. doi: 10.1038/s41467-025-57002-6 (PMC11861662; doi:10.1038/s41467-025-57002-6)
Supplement: Supplementary file 37 — Source Data [file 41467_2025_57002_MOESM37_ESM.zip › Supplementary figure.4c.xlsx]

## Sheet: Sheet1
Supplementary figure 4c
	Subgroup	Frequency in CON (%)	Frequency in MS (%)
	CCR6-CCR2-	38.817	45.2951
	CCR6-CCR2+	14.9723	8.61244
	CCR6+CCR2-	21.9963	28.7081
	CCR6+CCR2+	24.2144	17.3844
