# Supplementary material for: Migration arrest and transendothelial trafficking of human pathogenic-like Th17 cells are mediated by differentially positioned chemokines
Source: Nat Commun. 2025 Feb 26;16:1978. doi: 10.1038/s41467-025-57002-6 (PMC11861662; doi:10.1038/s41467-025-57002-6)
Supplement: Supplementary file 37 — Source Data [file 41467_2025_57002_MOESM37_ESM.zip › Supplementary figure.5a.chemokine RNA expression.xlsx]

## Sheet: Sheet1
Supplementary figure 5a
		2^-dct values
			Untreated			TNF-a treated
		CCL2	0.003464	0.005074	0.006316	0.440922	0.525324	0.454215
		CCL5	4.42e-05	4.09e-05	3.33e-05	0.033334	0.023547	0.013674
		CCL7	3.63e-05	6.81e-05	3.86e-05	0.000168	0.000101	0.000138
		CCL8	8.43e-06	7.29e-08	1.15e-07	9.47e-06	9.8e-08	1.19e-05
		CCL20	1.21e-07	7.29e-08	1.15e-07	0.014305	0.00218	0.004607
		CXCL9	1.21e-07	7.29e-08	1.15e-07	1.55e-07	9.8e-08	1.18e-07
		CXCL10	7.62e-06	7.29e-08	2.71e-05	0.001858	9.8e-08	0.000543
		CXCL11	1.21e-07	7.29e-08	0.000165	0.010219	0.009108	0.007741
