# Supplementary material for: Migration arrest and transendothelial trafficking of human pathogenic-like Th17 cells are mediated by differentially positioned chemokines
Source: Nat Commun. 2025 Feb 26;16:1978. doi: 10.1038/s41467-025-57002-6 (PMC11861662; doi:10.1038/s41467-025-57002-6)
Supplement: Supplementary file 37 — Source Data [file 41467_2025_57002_MOESM37_ESM.zip › Supplementary figure.5b.chemokine RNA expression.xlsx]

## Sheet: Sheet1
Supplementary figure 5b
		2^-dct values
			Untrated			TNF-α + IFN-γ
		CCL2	0.003464	0.005074	0.006316	0.644752	0.598894	0.682952
		CCL5	4.42e-05	4.09e-05	3.33e-05	1.27985	0.620785	0.514974
		CCL7	3.63e-05	6.81e-05	3.86e-05	0.031873	0.011891	0.00996
		CCL8	8.43e-06	7.29e-08	1.15e-07	1.17932	1.41581	0.791907
		CCL20	1.21e-07	7.29e-08	1.15e-07	0.016084	7.95e-05	0.000853
		CXCL9	1.21e-07	7.29e-08	1.15e-07	5.14794	2.65557	1.85841
		CXCL10	7.62e-06	7.29e-08	2.71e-05	3.0898	0.561681	0.965933
		CXCL11	1.21e-07	7.29e-08	0.000165	2.61141	1.82923	1.3475
