# Supplementary material for: Migration arrest and transendothelial trafficking of human pathogenic-like Th17 cells are mediated by differentially positioned chemokines
Source: Nat Commun. 2025 Feb 26;16:1978. doi: 10.1038/s41467-025-57002-6 (PMC11861662; doi:10.1038/s41467-025-57002-6)
Supplement: Supplementary file 37 — Source Data [file 41467_2025_57002_MOESM37_ESM.zip › Supplementary figure.6b.xlsx]

## Sheet: Sheet1
Supplementary figure 6b
		CCR6highCCR2-				CCR6highCCR2+				CCR6highCCR2+ BMS22
		Donor 1	Donor 2	Donor3		Donor 1	Donor 2	Donor3		Donor 1	Donor 2	Donor3
	Rolling	44	37	37		42	42	35		45	39	34
	Arrest	19	13	12		17	17	16		20	16	14
	TEM	1	0	0		12	9	9		3	1	1
		CCR6highCCR2-				CCR6+CCR2+				CCR6+CCR2+ BMS22
		Donor 1	Donor 2	Donor3		Donor 1	Donor 2	Donor3		Donor 1	Donor 2	Donor3
	Arrested/Rolling	43.1818	35.1351	32.4324		40.4762	40.4762	45.7143		44.4444	41.0256	41.1765
		CCR6highCCR2-			CCR6+CCR2+			CCR6+CCR2+ BMS22
		Donor 1	Donor 2	Donor3	Donor 1	Donor 2	Donor3	Donor 1	Donor 2	Donor3
	TEM/Arrest	5.26316	0	0	70.5882	52.9412	56.25	15	0	7.14286
