# Supplementary material for: Migration arrest and transendothelial trafficking of human pathogenic-like Th17 cells are mediated by differentially positioned chemokines
Source: Nat Commun. 2025 Feb 26;16:1978. doi: 10.1038/s41467-025-57002-6 (PMC11861662; doi:10.1038/s41467-025-57002-6)
Supplement: Supplementary file 37 — Source Data [file 41467_2025_57002_MOESM37_ESM.zip › Supplementary figure.S5c.xlsx]

## Sheet: Sheet1
	CCL2
			Supernatant				Cell lysate
		US	0.115133	0.109174	0.35151	0.265265	0.02861	0.023805	0.208051	0.192568
		TNFα	3.94747	4.18668	4.20203	4.29166	1.86587	1.80877	0.845873	0.882766
		TNFα+IFNγ	4.13655	4.26653	4.66785	4.51701	2.07145	2.21813	1.03324	1.25194
	CCL7
			Upper well			Lower well
		NS	0.092841	0.079646	0.081337	0.079305	0.065296	0.097148
		TNFα+INFγ	2.44176	2.2898	2.28911	0.304603	0.455233	0.300901
	CCL8
			Supernatant			Cell lysate
		NS	0.039297	0.040705	0.041383	0.035331	0.039919	0.038584
		TNFα+INFγ	4.88906	4.42732	5.06034	3.61722	3.75114	3.71408
	CCL20
			Supernatant				Cell lysate
		US	8.84448	9.49226	55.2022	55.0388	10.7712	11.4642	58.3561	56.3959
		TNFα	60.7563	109.886	146.253	181.653	428.037	449.685	565.837	734.494
		TNFα+IFNγ	126.362	203.105	181.203	224.688	177.472	134.405	337.232	499.192
